# Supplementary material for: Mono- and bimetallic (Pt/Cu) titanium(IV) oxide photocatalysts. Physicochemical and photocatalytic data of magnetic nanocomposites’ shell
Source: Data Brief. 2020 Jun 4;31:105814. doi: 10.1016/j.dib.2020.105814 (PMC7287231; doi:10.1016/j.dib.2020.105814)
Supplement: Supplementary file 1 [file mmc1.zip]

Archive with 10 entries (10 files):
- Figure 1 a-b_raw.xlsx
- Figure 2 a_raw.xlsx
- Figure 2 b_raw.xlsx
- Figure 3_raw.jpg
- Figure 4 a-d_raw.xlsx
- Figure 5 a-b_raw.xlsx
- Figure 6 a-b_raw.xlsx
- Figure 7_raw.xlsx
- Table 1-3_raw.xlsx
- Table 4-5_raw.xlsx
