# Supplementary material for: Mono- and bimetallic (Pt/Cu) titanium(IV) oxide photocatalysts. Physicochemical and photocatalytic data of magnetic nanocomposites’ shell
Source: Data Brief. 2020 Jun 4;31:105814. doi: 10.1016/j.dib.2020.105814 (PMC7287231; doi:10.1016/j.dib.2020.105814)
Supplement: Supplementary file 1 [file mmc1.zip › Figure 1 a-b_raw.xlsx]

## Sheet: Fig 1 a
		ST41-Pt0.05				TBT Pt0.05			ST01-Pt0.05				FP6-Pt0.05
	2 Theta [deg]		Intensity [a.u]		2 Theta [deg]		Intensity [a.u]	2 Theta [deg]		Intensity [a.u]		2 Theta [deg]		Intensity [a.u]
	5	197	32997		10	4635		10	4305	14305		10	4067	24067
	5.01	186	32986		10.008	4569		10.008	4399	14399		10.008	4147	24147
	5.02	194	32994		10.016	4662		10.016	4492	14492		10.016	4122	24122
	5.03	205	33005		10.024	4634		10.024	4503	14503		10.024	4074	24074
	5.04	209	33009		10.032	4703		10.032	4455	14455		10.032	4074	24074
	5.05	206	33006		10.04	4628		10.04	4361	14361		10.04	4155	24155
	5.06	200	33000		10.048	4576		10.048	4475	14475		10.048	4128	24128
	5.07	209	33009		10.056	4559		10.056	4529	14529		10.056	4133	24133
	5.08	200	33000		10.064	4590		10.064	4517	14517		10.064	4204	24204
	5.09	219	33019		10.072	4687		10.072	4541	14541		10.072	4150	24150
	5.1	206	33006		10.08	4687		10.08	4462	14462		10.08	4119	24119
	5.11	207	33007		10.088	4663		10.088	4453	14453		10.088	4134	24134
	5.12	229	33029		10.096	4630		10.096	4281	14281		10.096	4125	24125
	5.13	210	33010		10.104	4460		10.104	4417	14417		10.104	4164	24164
	5.14	181	32981		10.112	4534		10.112	4464	14464		10.112	4094	24094
	5.15	230	33030		10.12	4589		10.12	4472	14472		10.12	4068	24068
	5.16	230	33030		10.128	4686		10.128	4432	14432		10.128	4065	24065
	5.17	214	33014		10.136	4614		10.136	4430	14430		10.136	4235	24235
	5.18	228	33028		10.144	4582		10.144	4446	14446		10.144	4134	24134
	5.19	209	33009		10.152	4587		10.152	4501	14501		10.152	4103	24103
	5.2	219	33019		10.16	4654		10.16	4450	14450		10.16	4060	24060
	5.21	198	32998		10.168	4574		10.168	4405	14405		10.168	4160	24160
	5.22	234	33034		10.176	4486		10.176	4541	14541		10.176	4117	24117
	5.23	233	33033		10.184	4465		10.184	4400	14400		10.184	4120	24120
	5.24	237	33037		10.192	4619		10.192	4457	14457		10.192	4110	24110
	5.25	253	33053		10.2	4463		10.2	4293	14293		10.2	4042	24042
	5.26	214	33014		10.208	4552		10.208	4328	14328		10.208	4087	24087
	5.27	221	33021		10.216	4489		10.216	4322	14322		10.216	4104	24104
	5.28	241	33041		10.224	4473		10.224	4493	14493		10.224	4129	24129
	5.29	232	33032		10.232	4531		10.232	4475	14475		10.232	4082	24082
	5.3	227	33027		10.24	4599		10.24	4384	14384		10.24	4125	24125
	5.31	243	33043		10.248	4531		10.248	4395	14395		10.248	4155	24155
	5.32	241	33041		10.256	4590		10.256	4386	14386		10.256	4150	24150
	5.33	254	33054		10.264	4548		10.264	4421	14421		10.264	4090	24090
	5.34	231	33031		10.272	4552		10.272	4338	14338		10.272	4034	24034
	5.35	241	33041		10.28	4439		10.28	4378	14378		10.28	4047	24047
	5.36	228	33028		10.288	4533		10.288	4417	14417		10.288	4078	24078
	5.37	249	33049		10.296	4548		10.296	4510	14510		10.296	4027	24027
	5.38	244	33044		10.304	4449		10.304	4462	14462		10.304	4030	24030
	5.39	241	33041		10.312	4394		10.312	4462	14462		10.312	4095	24095
	5.4	237	33037		10.32	4483		10.32	4365	14365		10.32	4085	24085
	5.41	240	33040		10.328	4563		10.328	4368	14368		10.328	4078	24078
	5.42	244	33044		10.336	4514		10.336	4335	14335		10.336	4094	24094
	5.43	224	33024		10.344	4550		10.344	4276	14276		10.344	4056	24056
	5.44	232	33032		10.352	4473		10.352	4295	14295		10.352	4051	24051
	5.45	291	33091		10.36	4515		10.36	4268	14268		10.36	4149	24149
	5.46	206	33006		10.368	4360		10.368	4262	14262		10.368	4076	24076
	5.47	207	33007		10.376	4413		10.376	4253	14253		10.376	4047	24047
	5.48	231	33031		10.384	4466		10.384	4296	14296		10.384	4013	24013
	5.49	222	33022		10.392	4480		10.392	4416	14416		10.392	4008	24008
	5.5	243	33043		10.4	4591		10.4	4398	14398		10.4	3997	23997
	5.51	213	33013		10.408	4510		10.408	4282	14282		10.408	4009	24009
	5.52	231	33031		10.416	4450		10.416	4336	14336		10.416	4020	24020
	5.53	238	33038		10.424	4497		10.424	4374	14374		10.424	4026	24026
	5.54	216	33016		10.432	4553		10.432	4319	14319		10.432	4082	24082
	5.55	233	33033		10.44	4469		10.44	4267	14267		10.44	3971	23971
	5.56	203	33003		10.448	4385		10.448	4268	14268		10.448	4000	24000
	5.57	231	33031		10.456	4453		10.456	4307	14307		10.456	4096	24096
	5.58	218	33018		10.464	4567		10.464	4474	14474		10.464	3987	23987
	5.59	208	33008		10.472	4567		10.472	4360	14360		10.472	3999	23999
	5.6	226	33026		10.48	4499		10.48	4348	14348		10.48	4042	24042
	5.61	221	33021		10.488	4502		10.488	4366	14366		10.488	3942	23942
	5.62	229	33029		10.496	4456		10.496	4379	14379		10.496	4081	24081
	5.63	239	33039		10.504	4441		10.504	4258	14258		10.504	3952	23952
	5.64	238	33038		10.512	4418		10.512	4245	14245		10.512	3915	23915
	5.65	230	33030		10.52	4399		10.52	4338	14338		10.52	3847	23847
	5.66	216	33016		10.528	4407		10.528	4267	14267		10.528	3914	23914
	5.67	238	33038		10.536	4538		10.536	4256	14256		10.536	3949	23949
	5.68	230	33030		10.544	4445		10.544	4336	14336		10.544	3963	23963
	5.69	220	33020		10.552	4410		10.552	4233	14233		10.552	4017	24017
	5.7	205	33005		10.56	4367		10.56	4256	14256		10.56	3964	23964
	5.71	232	33032		10.568	4446		10.568	4302	14302		10.568	3920	23920
	5.72	215	33015		10.576	4402		10.576	4227	14227		10.576	3987	23987
	5.73	216	33016		10.584	4397		10.584	4264	14264		10.584	3969	23969
	5.74	232	33032		10.592	4469		10.592	4291	14291		10.592	3929	23929
	5.75	226	33026		10.6	4457		10.6	4150	14150		10.6	3932	23932
	5.76	229	33029		10.608	4371		10.608	4225	14225		10.608	3916	23916
	5.77	236	33036		10.616	4410		10.616	4279	14279		10.616	3917	23917
	5.78	188	32988		10.624	4416		10.624	4215	14215		10.624	3827	23827
	5.79	229	33029		10.632	4484		10.632	4245	14245		10.632	3886	23886
	5.8	186	32986		10.64	4483		10.64	4325	14325		10.64	3875	23875
	5.81	229	33029		10.648	4443		10.648	4292	14292		10.648	3902	23902
	5.82	200	33000		10.656	4376		10.656	4249	14249		10.656	3961	23961
	5.83	201	33001		10.664	4394		10.664	4277	14277		10.664	3975	23975
	5.84	213	33013		10.672	4414		10.672	4261	14261		10.672	3913	23913
	5.85	201	33001		10.68	4383		10.68	4314	14314		10.68	3934	23934
	5.86	215	33015		10.688	4465		10.688	4182	14182		10.688	3968	23968
	5.87	206	33006		10.696	4405		10.696	4272	14272		10.696	3935	23935
	5.88	213	33013		10.704	4394		10.704	4224	14224		10.704	3892	23892
	5.89	183	32983		10.712	4411		10.712	4227	14227		10.712	3886	23886
	5.9	204	33004		10.72	4374		10.72	4269	14269		10.72	3875	23875
	5.91	207	33007		10.728	4420		10.728	4195	14195		10.728	3928	23928
	5.92	183	32983		10.736	4436		10.736	4221	14221		10.736	3938	23938
	5.93	150	32950		10.744	4423		10.744	4254	14254		10.744	3975	23975
	5.94	186	32986		10.752	4460		10.752	4202	14202		10.752	3871	23871
	5.95	226	33026		10.76	4426		10.76	4162	14162		10.76	3954	23954
	5.96	174	32974		10.768	4445		10.768	4249	14249		10.768	3930	23930
	5.97	196	32996		10.776	4423		10.776	4271	14271		10.776	3931	23931
	5.98	195	32995		10.784	4421		10.784	4231	14231		10.784	3898	23898
	5.99	161	32961		10.792	4257		10.792	4151	14151		10.792	3897	23897
	6	174	32974		10.8	4253		10.8	4191	14191		10.8	3828	23828
	6.01	171	32971		10.808	4211		10.808	4260	14260		10.808	3886	23886
	6.02	149	32949		10.816	4350		10.816	4222	14222		10.816	3865	23865
	6.03	161	32961		10.824	4312		10.824	4206	14206		10.824	3837	23837
	6.04	179	32979		10.832	4270		10.832	4200	14200		10.832	3851	23851
	6.05	175	32975		10.84	4426		10.84	4182	14182		10.84	3954	23954
	6.06	159	32959		10.848	4278		10.848	4263	14263		10.848	3901	23901
	6.07	151	32951		10.856	4305		10.856	4273	14273		10.856	3857	23857
	6.08	159	32959		10.864	4330		10.864	4216	14216		10.864	3859	23859
	6.09	157	32957		10.872	4406		10.872	4171	14171		10.872	3894	23894
	6.1	149	32949		10.88	4429		10.88	4173	14173		10.88	3847	23847
	6.11	147	32947		10.888	4364		10.888	4094	14094		10.888	3871	23871
	6.12	171	32971		10.896	4229		10.896	4127	14127		10.896	3876	23876
	6.13	152	32952		10.904	4311		10.904	4107	14107		10.904	3878	23878
	6.14	123	32923		10.912	4265		10.912	4215	14215		10.912	3782	23782
	6.15	163	32963		10.92	4310		10.92	4244	14244		10.92	3837	23837
	6.16	164	32964		10.928	4285		10.928	4198	14198		10.928	3783	23783
	6.17	160	32960		10.936	4443		10.936	4190	14190		10.936	3898	23898
	6.18	145	32945		10.944	4443		10.944	4142	14142		10.944	3894	23894
	6.19	167	32967		10.952	4334		10.952	4047	14047		10.952	3886	23886
	6.2	143	32943		10.96	4331		10.96	4069	14069		10.96	3847	23847
	6.21	166	32966		10.968	4418		10.968	4035	14035		10.968	3855	23855
	6.22	149	32949		10.976	4214		10.976	4173	14173		10.976	3804	23804
	6.23	132	32932		10.984	4246		10.984	4174	14174		10.984	3782	23782
	6.24	138	32938		10.992	4301		10.992	4102	14102		10.992	3774	23774
	6.25	164	32964		11	4249		11	4098	14098		11	3781	23781
	6.26	151	32951		11.008	4170		11.008	4094	14094		11.008	3923	23923
	6.27	153	32953		11.016	4300		11.016	4034	14034		11.016	3808	23808
	6.28	165	32965		11.024	4196		11.024	4110	14110		11.024	3849	23849
	6.29	173	32973		11.032	4326		11.032	4158	14158		11.032	3879	23879
	6.3	140	32940		11.04	4309		11.04	4050	14050		11.04	3911	23911
	6.31	139	32939		11.048	4302		11.048	4039	14039		11.048	3805	23805
	6.32	145	32945		11.056	4244		11.056	4109	14109		11.056	3799	23799
	6.33	170	32970		11.064	4337		11.064	4120	14120		11.064	3786	23786
	6.34	161	32961		11.072	4359		11.072	4033	14033		11.072	3886	23886
	6.35	157	32957		11.08	4298		11.08	4155	14155		11.08	3770	23770
	6.36	152	32952		11.088	4238		11.088	4128	14128		11.088	3732	23732
	6.37	150	32950		11.096	4198		11.096	4042	14042		11.096	3867	23867
	6.38	158	32958		11.104	4310		11.104	4062	14062		11.104	3820	23820
	6.39	159	32959		11.112	4353		11.112	4021	14021		11.112	3806	23806
	6.4	161	32961		11.12	4317		11.12	4042	14042		11.12	3728	23728
	6.41	157	32957		11.128	4171		11.128	4092	14092		11.128	3824	23824
	6.42	154	32954		11.136	4190		11.136	4157	14157		11.136	3802	23802
	6.43	169	32969		11.144	4236		11.144	4042	14042		11.144	3808	23808
	6.44	150	32950		11.152	4295		11.152	3988	13988		11.152	3706	23706
	6.45	167	32967		11.16	4304		11.16	4033	14033		11.16	3872	23872
	6.46	146	32946		11.168	4235		11.168	4086	14086		11.168	3802	23802
	6.47	173	32973		11.176	4062		11.176	4091	14091		11.176	3829	23829
	6.48	172	32972		11.184	4118		11.184	4013	14013		11.184	3844	23844
	6.49	162	32962		11.192	4301		11.192	4095	14095		11.192	3867	23867
	6.5	146	32946		11.2	4310		11.2	4156	14156		11.2	3859	23859
	6.51	142	32942		11.208	4225		11.208	4055	14055		11.208	3845	23845
	6.52	164	32964		11.216	4339		11.216	4019	14019		11.216	3848	23848
	6.53	151	32951		11.224	4260		11.224	4033	14033		11.224	3765	23765
	6.54	136	32936		11.232	4206		11.232	3984	13984		11.232	3754	23754
	6.55	153	32953		11.24	4156		11.24	4010	14010		11.24	3757	23757
	6.56	165	32965		11.248	4229		11.248	4103	14103		11.248	3800	23800
	6.57	169	32969		11.256	4222		11.256	4107	14107		11.256	3751	23751
	6.58	158	32958		11.264	4306		11.264	4118	14118		11.264	3830	23830
	6.59	148	32948		11.272	4253		11.272	4024	14024		11.272	3843	23843
	6.6	147	32947		11.28	4208		11.28	4036	14036		11.28	3867	23867
	6.61	167	32967		11.288	4234		11.288	4041	14041		11.288	3775	23775
	6.62	149	32949		11.296	4287		11.296	3998	13998		11.296	3749	23749
	6.63	173	32973		11.304	4165		11.304	3974	13974		11.304	3674	23674
	6.64	170	32970		11.312	4229		11.312	3986	13986		11.312	3723	23723
	6.65	154	32954		11.32	4121		11.32	4059	14059		11.32	3752	23752
	6.66	156	32956		11.328	4210		11.328	4027	14027		11.328	3804	23804
	6.67	145	32945		11.336	4154		11.336	3934	13934		11.336	3704	23704
	6.68	151	32951		11.344	4085		11.344	3945	13945		11.344	3770	23770
	6.69	163	32963		11.352	4085		11.352	4061	14061		11.352	3757	23757
	6.7	166	32966		11.36	4211		11.36	3972	13972		11.36	3743	23743
	6.71	155	32955		11.368	4174		11.368	4088	14088		11.368	3667	23667
	6.72	139	32939		11.376	4103		11.376	3991	13991		11.376	3684	23684
	6.73	161	32961		11.384	4221		11.384	4035	14035		11.384	3802	23802
	6.74	175	32975		11.392	4214		11.392	3951	13951		11.392	3779	23779
	6.75	161	32961		11.4	4153		11.4	3950	13950		11.4	3738	23738
	6.76	168	32968		11.408	4110		11.408	4038	14038		11.408	3706	23706
	6.77	152	32952		11.416	4200		11.416	3994	13994		11.416	3756	23756
	6.78	127	32927		11.424	4289		11.424	4046	14046		11.424	3680	23680
	6.79	161	32961		11.432	4186		11.432	4010	14010		11.432	3666	23666
	6.8	153	32953		11.44	4149		11.44	4042	14042		11.44	3780	23780
	6.81	143	32943		11.448	4270		11.448	4046	14046		11.448	3806	23806
	6.82	145	32945		11.456	4173		11.456	4061	14061		11.456	3721	23721
	6.83	149	32949		11.464	4126		11.464	3975	13975		11.464	3685	23685
	6.84	166	32966		11.472	4124		11.472	3944	13944		11.472	3727	23727
	6.85	164	32964		11.48	4114		11.48	3925	13925		11.48	3672	23672
	6.86	150	32950		11.488	4143		11.488	4003	14003		11.488	3693	23693
	6.87	162	32962		11.496	4147		11.496	3984	13984		11.496	3768	23768
	6.88	178	32978		11.504	4161		11.504	4006	14006		11.504	3855	23855
	6.89	161	32961		11.512	4152		11.512	4030	14030		11.512	3725	23725
	6.9	135	32935		11.52	4106		11.52	3916	13916		11.52	3774	23774
	6.91	131	32931		11.528	4166		11.528	3949	13949		11.528	3735	23735
	6.92	143	32943		11.536	4190		11.536	3905	13905		11.536	3707	23707
	6.93	151	32951		11.544	4161		11.544	4002	14002		11.544	3690	23690
	6.94	142	32942		11.552	4124		11.552	4003	14003		11.552	3716	23716
	6.95	163	32963		11.56	4097		11.56	3959	13959		11.56	3744	23744
	6.96	162	32962		11.568	4219		11.568	3931	13931		11.568	3757	23757
	6.97	160	32960		11.576	4140		11.576	4073	14073		11.576	3652	23652
	6.98	152	32952		11.584	4002		11.584	3879	13879		11.584	3658	23658
	6.99	163	32963		11.592	4075		11.592	3918	13918		11.592	3603	23603
	7	153	32953		11.6	4069		11.6	3921	13921		11.6	3678	23678
	7.01	160	32960		11.608	4069		11.608	3947	13947		11.608	3717	23717
	7.02	169	32969		11.616	4144		11.616	3913	13913		11.616	3664	23664
	7.03	155	32955		11.624	4079		11.624	3835	13835		11.624	3732	23732
	7.04	152	32952		11.632	4099		11.632	3895	13895		11.632	3650	23650
	7.05	156	32956		11.64	4152		11.64	3917	13917		11.64	3661	23661
	7.06	155	32955		11.648	4047		11.648	3912	13912		11.648	3609	23609
	7.07	144	32944		11.656	4122		11.656	4008	14008		11.656	3657	23657
	7.08	158	32958		11.664	4113		11.664	3893	13893		11.664	3613	23613
	7.09	161	32961		11.672	4182		11.672	3889	13889		11.672	3629	23629
	7.1	165	32965		11.68	4170		11.68	3894	13894		11.68	3651	23651
	7.11	178	32978		11.688	4048		11.688	3895	13895		11.688	3617	23617
	7.12	139	32939		11.696	4088		11.696	3879	13879		11.696	3653	23653
	7.13	154	32954		11.704	4128		11.704	3831	13831		11.704	3731	23731
	7.14	158	32958		11.712	4132		11.712	3859	13859		11.712	3685	23685
	7.15	147	32947		11.72	4150		11.72	3813	13813		11.72	3731	23731
	7.16	170	32970		11.728	4026		11.728	3846	13846		11.728	3657	23657
	7.17	154	32954		11.736	4138		11.736	3883	13883		11.736	3635	23635
	7.18	173	32973		11.744	4072		11.744	3887	13887		11.744	3649	23649
	7.19	146	32946		11.752	4062		11.752	3849	13849		11.752	3628	23628
	7.2	146	32946		11.76	4114		11.76	3890	13890		11.76	3694	23694
	7.21	159	32959		11.768	4058		11.768	3870	13870		11.768	3681	23681
	7.22	158	32958		11.776	4088		11.776	3890	13890		11.776	3798	23798
	7.23	164	32964		11.784	4100		11.784	3916	13916		11.784	3645	23645
	7.24	149	32949		11.792	4124		11.792	3929	13929		11.792	3598	23598
	7.25	166	32966		11.8	4086		11.8	3905	13905		11.8	3666	23666
	7.26	158	32958		11.808	4081		11.808	3994	13994		11.808	3626	23626
	7.27	143	32943		11.816	4082		11.816	3854	13854		11.816	3545	23545
	7.28	159	32959		11.824	4048		11.824	3765	13765		11.824	3561	23561
	7.29	153	32953		11.832	4037		11.832	3734	13734		11.832	3653	23653
	7.3	146	32946		11.84	4088		11.84	3797	13797		11.84	3633	23633
	7.31	151	32951		11.848	4047		11.848	3901	13901		11.848	3615	23615
	7.32	153	32953		11.856	4041		11.856	3804	13804		11.856	3648	23648
	7.33	138	32938		11.864	3984		11.864	3835	13835		11.864	3653	23653
	7.34	166	32966		11.872	3986		11.872	3882	13882		11.872	3584	23584
	7.35	143	32943		11.88	4030		11.88	3776	13776		11.88	3667	23667
	7.36	172	32972		11.888	3920		11.888	3862	13862		11.888	3632	23632
	7.37	156	32956		11.896	3954		11.896	3897	13897		11.896	3601	23601
	7.38	148	32948		11.904	3976		11.904	3817	13817		11.904	3688	23688
	7.39	179	32979		11.912	4058		11.912	3817	13817		11.912	3611	23611
	7.4	163	32963		11.92	3996		11.92	3773	13773		11.92	3633	23633
	7.41	147	32947		11.928	3986		11.928	3886	13886		11.928	3630	23630
	7.42	140	32940		11.936	4140		11.936	3930	13930		11.936	3588	23588
	7.43	156	32956		11.944	4042		11.944	3964	13964		11.944	3621	23621
	7.44	155	32955		11.952	4187		11.952	3866	13866		11.952	3626	23626
	7.45	187	32987		11.96	4072		11.96	3868	13868		11.96	3528	23528
	7.46	154	32954		11.968	4032		11.968	3752	13752		11.968	3615	23615
	7.47	163	32963		11.976	3968		11.976	3743	13743		11.976	3619	23619
	7.48	141	32941		11.984	4030		11.984	3754	13754		11.984	3529	23529
	7.49	159	32959		11.992	3992		11.992	3858	13858		11.992	3500	23500
	7.5	180	32980		12	4035		12	3860	13860		12	3557	23557
	7.51	163	32963		12.008	3907		12.008	3835	13835		12.008	3577	23577
	7.52	178	32978		12.016	4010		12.016	3804	13804		12.016	3596	23596
	7.53	204	33004		12.024	3940		12.024	3882	13882		12.024	3504	23504
	7.54	151	32951		12.032	3969		12.032	3861	13861		12.032	3584	23584
	7.55	154	32954		12.04	4048		12.04	3855	13855		12.04	3595	23595
	7.56	153	32953		12.048	4106		12.048	3851	13851		12.048	3620	23620
	7.57	168	32968		12.056	4065		12.056	3866	13866		12.056	3545	23545
	7.58	140	32940		12.064	3982		12.064	3847	13847		12.064	3642	23642
	7.59	189	32989		12.072	4063		12.072	3795	13795		12.072	3633	23633
	7.6	181	32981		12.08	4030		12.08	3813	13813		12.08	3567	23567
	7.61	171	32971		12.088	3990		12.088	3770	13770		12.088	3507	23507
	7.62	160	32960		12.096	4014		12.096	3813	13813		12.096	3561	23561
	7.63	162	32962		12.104	3917		12.104	3872	13872		12.104	3640	23640
	7.64	166	32966		12.112	4028		12.112	3736	13736		12.112	3592	23592
	7.65	161	32961		12.12	3992		12.12	3800	13800		12.12	3574	23574
	7.66	151	32951		12.128	4007		12.128	3760	13760		12.128	3653	23653
	7.67	145	32945		12.136	3940		12.136	3780	13780		12.136	3532	23532
	7.68	169	32969		12.144	4044		12.144	3861	13861		12.144	3497	23497
	7.69	181	32981		12.152	3894		12.152	3804	13804		12.152	3497	23497
	7.7	170	32970		12.16	3950		12.16	3747	13747		12.16	3537	23537
	7.71	170	32970		12.168	3873		12.168	3695	13695		12.168	3519	23519
	7.72	165	32965		12.176	3878		12.176	3740	13740		12.176	3546	23546
	7.73	153	32953		12.184	3961		12.184	3771	13771		12.184	3505	23505
	7.74	182	32982		12.192	4024		12.192	3862	13862		12.192	3534	23534
	7.75	181	32981		12.2	3979		12.2	3844	13844		12.2	3487	23487
	7.76	171	32971		12.208	3974		12.208	3777	13777		12.208	3628	23628
	7.77	175	32975		12.216	3956		12.216	3782	13782		12.216	3629	23629
	7.78	195	32995		12.224	3903		12.224	3848	13848		12.224	3505	23505
	7.79	166	32966		12.232	3939		12.232	3840	13840		12.232	3642	23642
	7.8	182	32982		12.24	4044		12.24	3760	13760		12.24	3574	23574
	7.81	152	32952		12.248	3940		12.248	3770	13770		12.248	3619	23619
	7.82	170	32970		12.256	4006		12.256	3748	13748		12.256	3539	23539
	7.83	164	32964		12.264	4013		12.264	3773	13773		12.264	3557	23557
	7.84	171	32971		12.272	3972		12.272	3784	13784		12.272	3548	23548
	7.85	175	32975		12.28	3993		12.28	3777	13777		12.28	3429	23429
	7.86	165	32965		12.288	3889		12.288	3743	13743		12.288	3383	23383
	7.87	180	32980		12.296	3914		12.296	3818	13818		12.296	3468	23468
	7.88	179	32979		12.304	4044		12.304	3771	13771		12.304	3623	23623
	7.89	180	32980		12.312	4002		12.312	3739	13739		12.312	3578	23578
	7.9	192	32992		12.32	4001		12.32	3746	13746		12.32	3513	23513
	7.91	188	32988		12.328	4009		12.328	3742	13742		12.328	3526	23526
	7.92	164	32964		12.336	3953		12.336	3784	13784		12.336	3498	23498
	7.93	186	32986		12.344	3899		12.344	3800	13800		12.344	3542	23542
	7.94	175	32975		12.352	3848		12.352	3777	13777		12.352	3514	23514
	7.95	194	32994		12.36	3841		12.36	3823	13823		12.36	3477	23477
	7.96	186	32986		12.368	3838		12.368	3643	13643		12.368	3532	23532
	7.97	179	32979		12.376	3882		12.376	3742	13742		12.376	3484	23484
	7.98	195	32995		12.384	3945		12.384	3795	13795		12.384	3515	23515
	7.99	185	32985		12.392	3916		12.392	3742	13742		12.392	3515	23515
	8	189	32989		12.4	3938		12.4	3666	13666		12.4	3527	23527
	8.01	177	32977		12.408	3901		12.408	3672	13672		12.408	3505	23505
	8.02	177	32977		12.416	3876		12.416	3663	13663		12.416	3535	23535
	8.03	162	32962		12.424	3869		12.424	3782	13782		12.424	3422	23422
	8.04	186	32986		12.432	3811		12.432	3729	13729		12.432	3419	23419
	8.05	186	32986		12.44	3921		12.44	3724	13724		12.44	3547	23547
	8.06	180	32980		12.448	3856		12.448	3697	13697		12.448	3524	23524
	8.07	158	32958		12.456	3877		12.456	3745	13745		12.456	3540	23540
	8.08	184	32984		12.464	3913		12.464	3779	13779		12.464	3490	23490
	8.09	199	32999		12.472	3935		12.472	3827	13827		12.472	3473	23473
	8.1	180	32980		12.48	3924		12.48	3753	13753		12.48	3476	23476
	8.11	164	32964		12.488	3912		12.488	3726	13726		12.488	3419	23419
	8.12	192	32992		12.496	3805		12.496	3728	13728		12.496	3480	23480
	8.13	171	32971		12.504	3849		12.504	3703	13703		12.504	3492	23492
	8.14	187	32987		12.512	3920		12.512	3756	13756		12.512	3493	23493
	8.15	181	32981		12.52	3876		12.52	3653	13653		12.52	3464	23464
	8.16	159	32959		12.528	3872		12.528	3654	13654		12.528	3428	23428
	8.17	151	32951		12.536	3900		12.536	3738	13738		12.536	3468	23468
	8.18	188	32988		12.544	3936		12.544	3810	13810		12.544	3527	23527
	8.19	164	32964		12.552	3951		12.552	3716	13716		12.552	3492	23492
	8.2	185	32985		12.56	3915		12.56	3700	13700		12.56	3397	23397
	8.21	170	32970		12.568	3872		12.568	3739	13739		12.568	3513	23513
	8.22	185	32985		12.576	3821		12.576	3707	13707		12.576	3494	23494
	8.23	177	32977		12.584	3873		12.584	3699	13699		12.584	3415	23415
	8.24	158	32958		12.592	3892		12.592	3697	13697		12.592	3426	23426
	8.25	182	32982		12.6	3897		12.6	3702	13702		12.6	3492	23492
	8.26	185	32985		12.608	3781		12.608	3684	13684		12.608	3609	23609
	8.27	170	32970		12.616	3902		12.616	3680	13680		12.616	3422	23422
	8.28	191	32991		12.624	3937		12.624	3731	13731		12.624	3450	23450
	8.29	175	32975		12.632	3877		12.632	3748	13748		12.632	3506	23506
	8.3	161	32961		12.64	3811		12.64	3730	13730		12.64	3457	23457
	8.31	183	32983		12.648	3804		12.648	3691	13691		12.648	3395	23395
	8.32	170	32970		12.656	3828		12.656	3686	13686		12.656	3453	23453
	8.33	191	32991		12.664	3729		12.664	3699	13699		12.664	3412	23412
	8.34	171	32971		12.672	3794		12.672	3779	13779		12.672	3492	23492
	8.35	190	32990		12.68	3850		12.68	3693	13693		12.68	3524	23524
	8.36	184	32984		12.688	3873		12.688	3652	13652		12.688	3429	23429
	8.37	186	32986		12.696	3898		12.696	3678	13678		12.696	3457	23457
	8.38	187	32987		12.704	4001		12.704	3683	13683		12.704	3525	23525
	8.39	162	32962		12.712	3869		12.712	3673	13673		12.712	3457	23457
	8.4	181	32981		12.72	3810		12.72	3672	13672		12.72	3372	23372
	8.41	188	32988		12.728	3840		12.728	3623	13623		12.728	3388	23388
	8.42	174	32974		12.736	3838		12.736	3650	13650		12.736	3377	23377
	8.43	197	32997		12.744	3737		12.744	3626	13626		12.744	3373	23373
	8.44	195	32995		12.752	3746		12.752	3618	13618		12.752	3346	23346
	8.45	182	32982		12.76	3796		12.76	3615	13615		12.76	3375	23375
	8.46	159	32959		12.768	3793		12.768	3597	13597		12.768	3367	23367
	8.47	164	32964		12.776	3840		12.776	3683	13683		12.776	3489	23489
	8.48	172	32972		12.784	3790		12.784	3641	13641		12.784	3488	23488
	8.49	180	32980		12.792	3761		12.792	3645	13645		12.792	3448	23448
	8.5	174	32974		12.8	3869		12.8	3656	13656		12.8	3379	23379
	8.51	184	32984		12.808	3814		12.808	3635	13635		12.808	3356	23356
	8.52	183	32983		12.816	3908		12.816	3695	13695		12.816	3409	23409
	8.53	164	32964		12.824	3794		12.824	3700	13700		12.824	3424	23424
	8.54	164	32964		12.832	3777		12.832	3580	13580		12.832	3472	23472
	8.55	178	32978		12.84	3817		12.84	3658	13658		12.84	3403	23403
	8.56	171	32971		12.848	3809		12.848	3650	13650		12.848	3418	23418
	8.57	187	32987		12.856	3767		12.856	3676	13676		12.856	3368	23368
	8.58	182	32982		12.864	3775		12.864	3514	13514		12.864	3353	23353
	8.59	170	32970		12.872	3716		12.872	3658	13658		12.872	3343	23343
	8.6	163	32963		12.88	3723		12.88	3694	13694		12.88	3336	23336
	8.61	157	32957		12.888	3759		12.888	3643	13643		12.888	3322	23322
	8.62	182	32982		12.896	3708		12.896	3713	13713		12.896	3402	23402
	8.63	154	32954		12.904	3690		12.904	3664	13664		12.904	3491	23491
	8.64	167	32967		12.912	3790		12.912	3604	13604		12.912	3443	23443
	8.65	169	32969		12.92	3869		12.92	3593	13593		12.92	3357	23357
	8.66	161	32961		12.928	3732		12.928	3612	13612		12.928	3411	23411
	8.67	179	32979		12.936	3902		12.936	3624	13624		12.936	3383	23383
	8.68	184	32984		12.944	3760		12.944	3611	13611		12.944	3501	23501
	8.69	180	32980		12.952	3800		12.952	3508	13508		12.952	3482	23482
	8.7	178	32978		12.96	3846		12.96	3549	13549		12.96	3443	23443
	8.71	177	32977		12.968	3769		12.968	3639	13639		12.968	3430	23430
	8.72	179	32979		12.976	3740		12.976	3625	13625		12.976	3467	23467
	8.73	164	32964		12.984	3852		12.984	3530	13530		12.984	3392	23392
	8.74	156	32956		12.992	3876		12.992	3564	13564		12.992	3413	23413
	8.75	152	32952		13	3745		13	3574	13574		13	3419	23419
	8.76	156	32956		13.008	3744		13.008	3638	13638		13.008	3297	23297
	8.77	163	32963		13.016	3673		13.016	3660	13660		13.016	3322	23322
	8.78	166	32966		13.024	3702		13.024	3647	13647		13.024	3404	23404
	8.79	174	32974		13.032	3680		13.032	3666	13666		13.032	3392	23392
	8.8	146	32946		13.04	3718		13.04	3673	13673		13.04	3344	23344
	8.81	148	32948		13.048	3805		13.048	3630	13630		13.048	3372	23372
	8.82	166	32966		13.056	3711		13.056	3594	13594		13.056	3385	23385
	8.83	165	32965		13.064	3763		13.064	3620	13620		13.064	3383	23383
	8.84	145	32945		13.072	3743		13.072	3604	13604		13.072	3401	23401
	8.85	174	32974		13.08	3680		13.08	3668	13668		13.08	3412	23412
	8.86	142	32942		13.088	3751		13.088	3563	13563		13.088	3408	23408
	8.87	152	32952		13.096	3705		13.096	3651	13651		13.096	3371	23371
	8.88	155	32955		13.104	3755		13.104	3567	13567		13.104	3342	23342
	8.89	168	32968		13.112	3696		13.112	3546	13546		13.112	3327	23327
	8.9	156	32956		13.12	3676		13.12	3589	13589		13.12	3277	23277
	8.91	156	32956		13.128	3768		13.128	3566	13566		13.128	3393	23393
	8.92	161	32961		13.136	3770		13.136	3561	13561		13.136	3397	23397
	8.93	152	32952		13.144	3670		13.144	3599	13599		13.144	3345	23345
	8.94	142	32942		13.152	3720		13.152	3647	13647		13.152	3288	23288
	8.95	186	32986		13.16	3649		13.16	3662	13662		13.16	3424	23424
	8.96	149	32949		13.168	3779		13.168	3488	13488		13.168	3379	23379
	8.97	150	32950		13.176	3699		13.176	3532	13532		13.176	3334	23334
	8.98	147	32947		13.184	3715		13.184	3533	13533		13.184	3263	23263
	8.99	153	32953		13.192	3746		13.192	3553	13553		13.192	3291	23291
	9	151	32951		13.2	3773		13.2	3568	13568		13.2	3327	23327
	9.01	154	32954		13.208	3789		13.208	3534	13534		13.208	3480	23480
	9.02	152	32952		13.216	3708		13.216	3596	13596		13.216	3407	23407
	9.03	155	32955		13.224	3611		13.224	3564	13564		13.224	3420	23420
	9.04	161	32961		13.232	3678		13.232	3573	13573		13.232	3392	23392
	9.05	155	32955		13.24	3697		13.24	3528	13528		13.24	3318	23318
	9.06	155	32955		13.248	3705		13.248	3493	13493		13.248	3359	23359
	9.07	151	32951		13.256	3691		13.256	3551	13551		13.256	3461	23461
	9.08	148	32948		13.264	3741		13.264	3543	13543		13.264	3369	23369
	9.09	163	32963		13.272	3748		13.272	3655	13655		13.272	3369	23369
	9.1	137	32937		13.28	3810		13.28	3524	13524		13.28	3409	23409
	9.11	147	32947		13.288	3728		13.288	3596	13596		13.288	3385	23385
	9.12	148	32948		13.296	3684		13.296	3570	13570		13.296	3441	23441
	9.13	142	32942		13.304	3788		13.304	3642	13642		13.304	3452	23452
	9.14	136	32936		13.312	3618		13.312	3573	13573		13.312	3314	23314
	9.15	162	32962		13.32	3583		13.32	3570	13570		13.32	3280	23280
	9.16	138	32938		13.328	3668		13.328	3474	13474		13.328	3318	23318
	9.17	145	32945		13.336	3795		13.336	3567	13567		13.336	3334	23334
	9.18	178	32978		13.344	3620		13.344	3534	13534		13.344	3303	23303
	9.19	144	32944		13.352	3635		13.352	3550	13550		13.352	3279	23279
	9.2	157	32957		13.36	3739		13.36	3507	13507		13.36	3396	23396
	9.21	180	32980		13.368	3756		13.368	3605	13605		13.368	3392	23392
	9.22	151	32951		13.376	3689		13.376	3581	13581		13.376	3366	23366
	9.23	154	32954		13.384	3523		13.384	3517	13517		13.384	3394	23394
	9.24	134	32934		13.392	3634		13.392	3595	13595		13.392	3414	23414
	9.25	167	32967		13.4	3650		13.4	3588	13588		13.4	3355	23355
	9.26	154	32954		13.408	3658		13.408	3491	13491		13.408	3340	23340
	9.27	158	32958		13.416	3594		13.416	3524	13524		13.416	3294	23294
	9.28	165	32965		13.424	3616		13.424	3556	13556		13.424	3313	23313
	9.29	177	32977		13.432	3609		13.432	3563	13563		13.432	3341	23341
	9.3	157	32957		13.44	3614		13.44	3582	13582		13.44	3404	23404
	9.31	160	32960		13.448	3632		13.448	3545	13545		13.448	3283	23283
	9.32	157	32957		13.456	3745		13.456	3523	13523		13.456	3321	23321
	9.33	150	32950		13.464	3594		13.464	3587	13587		13.464	3282	23282
	9.34	140	32940		13.472	3633		13.472	3487	13487		13.472	3259	23259
	9.35	139	32939		13.48	3649		13.48	3514	13514		13.48	3287	23287
	9.36	142	32942		13.488	3607		13.488	3496	13496		13.488	3346	23346
	9.37	139	32939		13.496	3752		13.496	3475	13475		13.496	3283	23283
	9.38	164	32964		13.504	3624		13.504	3495	13495		13.504	3289	23289
	9.39	152	32952		13.512	3621		13.512	3550	13550		13.512	3348	23348
	9.4	160	32960		13.52	3650		13.52	3518	13518		13.52	3366	23366
	9.41	146	32946		13.528	3593		13.528	3561	13561		13.528	3301	23301
	9.42	169	32969		13.536	3628		13.536	3575	13575		13.536	3303	23303
	9.43	168	32968		13.544	3615		13.544	3490	13490		13.544	3380	23380
	9.44	170	32970		13.552	3611		13.552	3499	13499		13.552	3308	23308
	9.45	158	32958		13.56	3569		13.56	3493	13493		13.56	3251	23251
	9.46	153	32953		13.568	3652		13.568	3501	13501		13.568	3298	23298
	9.47	167	32967		13.576	3563		13.576	3409	13409		13.576	3326	23326
	9.48	149	32949		13.584	3556		13.584	3497	13497		13.584	3195	23195
	9.49	157	32957		13.592	3589		13.592	3412	13412		13.592	3366	23366
	9.5	174	32974		13.6	3579		13.6	3504	13504		13.6	3338	23338
	9.51	174	32974		13.608	3608		13.608	3454	13454		13.608	3235	23235
	9.52	161	32961		13.616	3602		13.616	3626	13626		13.616	3280	23280
	9.53	177	32977		13.624	3637		13.624	3595	13595		13.624	3355	23355
	9.54	185	32985		13.632	3690		13.632	3426	13426		13.632	3214	23214
	9.55	194	32994		13.64	3586		13.64	3401	13401		13.64	3314	23314
	9.56	175	32975		13.648	3535		13.648	3526	13526		13.648	3320	23320
	9.57	182	32982		13.656	3659		13.656	3642	13642		13.656	3327	23327
	9.58	158	32958		13.664	3711		13.664	3600	13600		13.664	3275	23275
	9.59	163	32963		13.672	3612		13.672	3506	13506		13.672	3221	23221
	9.6	123	32923		13.68	3647		13.68	3474	13474		13.68	3301	23301
	9.61	182	32982		13.688	3603		13.688	3480	13480		13.688	3322	23322
	9.62	170	32970		13.696	3694		13.696	3484	13484		13.696	3296	23296
	9.63	166	32966		13.704	3626		13.704	3509	13509		13.704	3325	23325
	9.64	160	32960		13.712	3590		13.712	3527	13527		13.712	3303	23303
	9.65	154	32954		13.72	3517		13.72	3471	13471		13.72	3283	23283
	9.66	170	32970		13.728	3588		13.728	3472	13472		13.728	3285	23285
	9.67	175	32975		13.736	3680		13.736	3396	13396		13.736	3257	23257
	9.68	152	32952		13.744	3661		13.744	3425	13425		13.744	3232	23232
	9.69	155	32955		13.752	3646		13.752	3388	13388		13.752	3284	23284
	9.7	166	32966		13.76	3608		13.76	3415	13415		13.76	3287	23287
	9.71	180	32980		13.768	3466		13.768	3444	13444		13.768	3259	23259
	9.72	169	32969		13.776	3701		13.776	3535	13535		13.776	3299	23299
	9.73	180	32980		13.784	3718		13.784	3444	13444		13.784	3215	23215
	9.74	163	32963		13.792	3665		13.792	3462	13462		13.792	3191	23191
	9.75	179	32979		13.8	3607		13.8	3456	13456		13.8	3253	23253
	9.76	187	32987		13.808	3643		13.808	3488	13488		13.808	3267	23267
	9.77	181	32981		13.816	3625		13.816	3462	13462		13.816	3219	23219
	9.78	186	32986		13.824	3586		13.824	3469	13469		13.824	3268	23268
	9.79	189	32989		13.832	3585		13.832	3485	13485		13.832	3290	23290
	9.8	190	32990		13.84	3589		13.84	3581	13581		13.84	3348	23348
	9.81	157	32957		13.848	3578		13.848	3528	13528		13.848	3285	23285
	9.82	167	32967		13.856	3513		13.856	3482	13482		13.856	3261	23261
	9.83	176	32976		13.864	3497		13.864	3476	13476		13.864	3247	23247
	9.84	182	32982		13.872	3584		13.872	3425	13425		13.872	3374	23374
	9.85	173	32973		13.88	3619		13.88	3460	13460		13.88	3244	23244
	9.86	183	32983		13.888	3583		13.888	3502	13502		13.888	3257	23257
	9.87	200	33000		13.896	3625		13.896	3522	13522		13.896	3274	23274
	9.88	182	32982		13.904	3655		13.904	3409	13409		13.904	3251	23251
	9.89	179	32979		13.912	3571		13.912	3407	13407		13.912	3197	23197
	9.9	159	32959		13.92	3574		13.92	3321	13321		13.92	3249	23249
	9.91	168	32968		13.928	3526		13.928	3441	13441		13.928	3198	23198
	9.92	178	32978		13.936	3530		13.936	3444	13444		13.936	3299	23299
	9.93	195	32995		13.944	3557		13.944	3408	13408		13.944	3175	23175
	9.94	181	32981		13.952	3682		13.952	3403	13403		13.952	3242	23242
	9.95	180	32980		13.96	3625		13.96	3346	13346		13.96	3282	23282
	9.96	198	32998		13.968	3494		13.968	3514	13514		13.968	3168	23168
	9.97	200	33000		13.976	3504		13.976	3441	13441		13.976	3269	23269
	9.98	172	32972		13.984	3479		13.984	3377	13377		13.984	3276	23276
	9.99	184	32984		13.992	3581		13.992	3457	13457		13.992	3271	23271
	10	177	32977		14	3630		14	3442	13442		14	3234	23234
	10.01	176	32976		14.008	3579		14.008	3403	13403		14.008	3212	23212
	10.02	173	32973		14.016	3596		14.016	3367	13367		14.016	3233	23233
	10.03	193	32993		14.024	3570		14.024	3421	13421		14.024	3244	23244
	10.04	171	32971		14.032	3509		14.032	3428	13428		14.032	3213	23213
	10.05	194	32994		14.04	3556		14.04	3474	13474		14.04	3300	23300
	10.06	166	32966		14.048	3529		14.048	3328	13328		14.048	3233	23233
	10.07	186	32986		14.056	3505		14.056	3350	13350		14.056	3283	23283
	10.08	181	32981		14.064	3469		14.064	3449	13449		14.064	3199	23199
	10.09	218	33018		14.072	3509		14.072	3548	13548		14.072	3295	23295
	10.1	181	32981		14.08	3522		14.08	3413	13413		14.08	3185	23185
	10.11	162	32962		14.088	3595		14.088	3465	13465		14.088	3195	23195
	10.12	199	32999		14.096	3587		14.096	3392	13392		14.096	3193	23193
	10.13	199	32999		14.104	3512		14.104	3405	13405		14.104	3285	23285
	10.14	193	32993		14.112	3502		14.112	3407	13407		14.112	3210	23210
	10.15	190	32990		14.12	3449		14.12	3372	13372		14.12	3193	23193
	10.16	213	33013		14.128	3597		14.128	3369	13369		14.128	3218	23218
	10.17	173	32973		14.136	3534		14.136	3378	13378		14.136	3284	23284
	10.18	183	32983		14.144	3504		14.144	3361	13361		14.144	3253	23253
	10.19	165	32965		14.152	3538		14.152	3375	13375		14.152	3174	23174
	10.2	199	32999		14.16	3555		14.16	3396	13396		14.16	3280	23280
	10.21	184	32984		14.168	3479		14.168	3340	13340		14.168	3266	23266
	10.22	189	32989		14.176	3458		14.176	3384	13384		14.176	3189	23189
	10.23	184	32984		14.184	3513		14.184	3356	13356		14.184	3216	23216
	10.24	187	32987		14.192	3529		14.192	3287	13287		14.192	3270	23270
	10.25	160	32960		14.2	3584		14.2	3362	13362		14.2	3272	23272
	10.26	139	32939		14.208	3466		14.208	3352	13352		14.208	3250	23250
	10.27	177	32977		14.216	3513		14.216	3353	13353		14.216	3293	23293
	10.28	183	32983		14.224	3483		14.224	3392	13392		14.224	3312	23312
	10.29	164	32964		14.232	3444		14.232	3481	13481		14.232	3215	23215
	10.3	194	32994		14.24	3531		14.24	3453	13453		14.24	3259	23259
	10.31	200	33000		14.248	3541		14.248	3424	13424		14.248	3228	23228
	10.32	181	32981		14.256	3567		14.256	3352	13352		14.256	3205	23205
	10.33	205	33005		14.264	3590		14.264	3435	13435		14.264	3279	23279
	10.34	158	32958		14.272	3478		14.272	3451	13451		14.272	3285	23285
	10.35	193	32993		14.28	3459		14.28	3438	13438		14.28	3268	23268
	10.36	190	32990		14.288	3467		14.288	3411	13411		14.288	3262	23262
	10.37	201	33001		14.296	3499		14.296	3364	13364		14.296	3183	23183
	10.38	167	32967		14.304	3455		14.304	3433	13433		14.304	3188	23188
	10.39	177	32977		14.312	3434		14.312	3413	13413		14.312	3234	23234
	10.4	190	32990		14.32	3537		14.32	3324	13324		14.32	3139	23139
	10.41	197	32997		14.328	3451		14.328	3379	13379		14.328	3187	23187
	10.42	167	32967		14.336	3542		14.336	3461	13461		14.336	3228	23228
	10.43	194	32994		14.344	3564		14.344	3394	13394		14.344	3136	23136
	10.44	184	32984		14.352	3584		14.352	3378	13378		14.352	3191	23191
	10.45	195	32995		14.36	3517		14.36	3350	13350		14.36	3218	23218
	10.46	200	33000		14.368	3514		14.368	3349	13349		14.368	3233	23233
	10.47	195	32995		14.376	3511		14.376	3504	13504		14.376	3273	23273
	10.48	209	33009		14.384	3470		14.384	3429	13429		14.384	3239	23239
	10.49	220	33020		14.392	3529		14.392	3372	13372		14.392	3226	23226
	10.5	207	33007		14.4	3463		14.4	3358	13358		14.4	3175	23175
	10.51	179	32979		14.408	3458		14.408	3417	13417		14.408	3179	23179
	10.52	177	32977		14.416	3509		14.416	3413	13413		14.416	3110	23110
	10.53	209	33009		14.424	3506		14.424	3367	13367		14.424	3189	23189
	10.54	201	33001		14.432	3517		14.432	3360	13360		14.432	3157	23157
	10.55	195	32995		14.44	3564		14.44	3385	13385		14.44	3159	23159
	10.56	174	32974		14.448	3552		14.448	3423	13423		14.448	3138	23138
	10.57	220	33020		14.456	3541		14.456	3503	13503		14.456	3134	23134
	10.58	161	32961		14.464	3465		14.464	3422	13422		14.464	3128	23128
	10.59	181	32981		14.472	3492		14.472	3370	13370		14.472	3150	23150
	10.6	176	32976		14.48	3484		14.48	3360	13360		14.48	3191	23191
	10.61	209	33009		14.488	3444		14.488	3336	13336		14.488	3206	23206
	10.62	192	32992		14.496	3474		14.496	3406	13406		14.496	3196	23196
	10.63	215	33015		14.504	3491		14.504	3301	13301		14.504	3113	23113
	10.64	187	32987		14.512	3666		14.512	3327	13327		14.512	3118	23118
	10.65	210	33010		14.52	3522		14.52	3365	13365		14.52	3108	23108
	10.66	193	32993		14.528	3449		14.528	3345	13345		14.528	3190	23190
	10.67	195	32995		14.536	3470		14.536	3377	13377		14.536	3230	23230
	10.68	205	33005		14.544	3563		14.544	3354	13354		14.544	3231	23231
	10.69	207	33007		14.552	3499		14.552	3338	13338		14.552	3202	23202
	10.7	190	32990		14.56	3524		14.56	3460	13460		14.56	3180	23180
	10.71	222	33022		14.568	3481		14.568	3439	13439		14.568	3222	23222
	10.72	197	32997		14.576	3553		14.576	3376	13376		14.576	3166	23166
	10.73	200	33000		14.584	3574		14.584	3351	13351		14.584	3205	23205
	10.74	169	32969		14.592	3546		14.592	3331	13331		14.592	3081	23081
	10.75	172	32972		14.6	3427		14.6	3415	13415		14.6	3086	23086
	10.76	200	33000		14.608	3505		14.608	3389	13389		14.608	3215	23215
	10.77	184	32984		14.616	3531		14.616	3310	13310		14.616	3261	23261
	10.78	198	32998		14.624	3528		14.624	3387	13387		14.624	3154	23154
	10.79	211	33011		14.632	3526		14.632	3359	13359		14.632	3119	23119
	10.8	211	33011		14.64	3465		14.64	3321	13321		14.64	3249	23249
	10.81	198	32998		14.648	3493		14.648	3321	13321		14.648	3200	23200
	10.82	205	33005		14.656	3432		14.656	3319	13319		14.656	3233	23233
	10.83	184	32984		14.664	3539		14.664	3330	13330		14.664	3191	23191
	10.84	204	33004		14.672	3432		14.672	3374	13374		14.672	3065	23065
	10.85	176	32976		14.68	3477		14.68	3316	13316		14.68	3164	23164
	10.86	213	33013		14.688	3585		14.688	3351	13351		14.688	3183	23183
	10.87	185	32985		14.696	3466		14.696	3356	13356		14.696	3230	23230
	10.88	167	32967		14.704	3447		14.704	3319	13319		14.704	3132	23132
	10.89	183	32983		14.712	3490		14.712	3238	13238		14.712	3165	23165
	10.9	188	32988		14.72	3465		14.72	3381	13381		14.72	3223	23223
	10.91	212	33012		14.728	3424		14.728	3411	13411		14.728	3195	23195
	10.92	193	32993		14.736	3524		14.736	3242	13242		14.736	3161	23161
	10.93	198	32998		14.744	3437		14.744	3249	13249		14.744	3254	23254
	10.94	229	33029		14.752	3484		14.752	3348	13348		14.752	3164	23164
	10.95	215	33015		14.76	3463		14.76	3385	13385		14.76	3155	23155
	10.96	204	33004		14.768	3454		14.768	3325	13325		14.768	3119	23119
	10.97	209	33009		14.776	3470		14.776	3270	13270		14.776	3169	23169
	10.98	202	33002		14.784	3427		14.784	3334	13334		14.784	3148	23148
	10.99	206	33006		14.792	3450		14.792	3348	13348		14.792	3163	23163
	11	191	32991		14.8	3414		14.8	3325	13325		14.8	3209	23209
	11.01	207	33007		14.808	3457		14.808	3309	13309		14.808	3175	23175
	11.02	220	33020		14.816	3482		14.816	3331	13331		14.816	3188	23188
	11.03	182	32982		14.824	3412		14.824	3423	13423		14.824	3211	23211
	11.04	213	33013		14.832	3424		14.832	3407	13407		14.832	3057	23057
	11.05	182	32982		14.84	3431		14.84	3245	13245		14.84	3095	23095
	11.06	231	33031		14.848	3492		14.848	3367	13367		14.848	3116	23116
	11.07	203	33003		14.856	3459		14.856	3379	13379		14.856	3157	23157
	11.08	194	32994		14.864	3455		14.864	3396	13396		14.864	3110	23110
	11.09	167	32967		14.872	3473		14.872	3332	13332		14.872	3169	23169
	11.1	206	33006		14.88	3332		14.88	3350	13350		14.88	3150	23150
	11.11	211	33011		14.888	3543		14.888	3395	13395		14.888	3219	23219
	11.12	208	33008		14.896	3446		14.896	3347	13347		14.896	3162	23162
	11.13	194	32994		14.904	3391		14.904	3269	13269		14.904	3141	23141
	11.14	175	32975		14.912	3476		14.912	3277	13277		14.912	3163	23163
	11.15	210	33010		14.92	3440		14.92	3314	13314		14.92	3228	23228
	11.16	192	32992		14.928	3501		14.928	3304	13304		14.928	3160	23160
	11.17	201	33001		14.936	3501		14.936	3308	13308		14.936	3154	23154
	11.18	199	32999		14.944	3517		14.944	3312	13312		14.944	3110	23110
	11.19	202	33002		14.952	3405		14.952	3353	13353		14.952	3121	23121
	11.2	193	32993		14.96	3462		14.96	3376	13376		14.96	3043	23043
	11.21	201	33001		14.968	3547		14.968	3432	13432		14.968	3122	23122
	11.22	181	32981		14.976	3534		14.976	3278	13278		14.976	3123	23123
	11.23	200	33000		14.984	3449		14.984	3376	13376		14.984	3178	23178
	11.24	215	33015		14.992	3536		14.992	3298	13298		14.992	3108	23108
	11.25	214	33014		15	3646		15	3226	13226		15	3165	23165
	11.26	173	32973		15.008	3438		15.008	3399	13399		15.008	3063	23063
	11.27	222	33022		15.016	3390		15.016	3373	13373		15.016	3060	23060
	11.28	196	32996		15.024	3369		15.024	3419	13419		15.024	3086	23086
	11.29	231	33031		15.032	3437		15.032	3386	13386		15.032	3085	23085
	11.3	204	33004		15.04	3445		15.04	3328	13328		15.04	3136	23136
	11.31	196	32996		15.048	3554		15.048	3391	13391		15.048	2994	22994
	11.32	177	32977		15.056	3509		15.056	3435	13435		15.056	3147	23147
	11.33	189	32989		15.064	3480		15.064	3364	13364		15.064	3229	23229
	11.34	171	32971		15.072	3490		15.072	3318	13318		15.072	3122	23122
	11.35	188	32988		15.08	3506		15.08	3374	13374		15.08	3091	23091
	11.36	197	32997		15.088	3384		15.088	3331	13331		15.088	3197	23197
	11.37	214	33014		15.096	3485		15.096	3312	13312		15.096	3135	23135
	11.38	183	32983		15.104	3535		15.104	3448	13448		15.104	3203	23203
	11.39	193	32993		15.112	3515		15.112	3361	13361		15.112	3186	23186
	11.4	152	32952		15.12	3441		15.12	3409	13409		15.12	3226	23226
	11.41	195	32995		15.128	3432		15.128	3387	13387		15.128	3129	23129
	11.42	176	32976		15.136	3435		15.136	3390	13390		15.136	3078	23078
	11.43	175	32975		15.144	3359		15.144	3407	13407		15.144	3148	23148
	11.44	217	33017		15.152	3472		15.152	3395	13395		15.152	3134	23134
	11.45	186	32986		15.16	3577		15.16	3395	13395		15.16	3165	23165
	11.46	194	32994		15.168	3454		15.168	3308	13308		15.168	3156	23156
	11.47	195	32995		15.176	3421		15.176	3348	13348		15.176	3110	23110
	11.48	206	33006		15.184	3559		15.184	3322	13322		15.184	3031	23031
	11.49	184	32984		15.192	3471		15.192	3374	13374		15.192	3200	23200
	11.5	206	33006		15.2	3481		15.2	3387	13387		15.2	3175	23175
	11.51	205	33005		15.208	3501		15.208	3376	13376		15.208	3186	23186
	11.52	203	33003		15.216	3392		15.216	3376	13376		15.216	3090	23090
	11.53	195	32995		15.224	3437		15.224	3355	13355		15.224	3209	23209
	11.54	210	33010		15.232	3378		15.232	3326	13326		15.232	3200	23200
	11.55	180	32980		15.24	3562		15.24	3348	13348		15.24	3217	23217
	11.56	182	32982		15.248	3478		15.248	3250	13250		15.248	3188	23188
	11.57	175	32975		15.256	3440		15.256	3372	13372		15.256	3100	23100
	11.58	185	32985		15.264	3455		15.264	3401	13401		15.264	3141	23141
	11.59	194	32994		15.272	3432		15.272	3334	13334		15.272	3198	23198
	11.6	193	32993		15.28	3508		15.28	3198	13198		15.28	3181	23181
	11.61	204	33004		15.288	3415		15.288	3297	13297		15.288	3152	23152
	11.62	181	32981		15.296	3448		15.296	3270	13270		15.296	3224	23224
	11.63	182	32982		15.304	3465		15.304	3313	13313		15.304	3174	23174
	11.64	217	33017		15.312	3424		15.312	3357	13357		15.312	3154	23154
	11.65	202	33002		15.32	3482		15.32	3327	13327		15.32	3124	23124
	11.66	199	32999		15.328	3398		15.328	3298	13298		15.328	3215	23215
	11.67	193	32993		15.336	3543		15.336	3311	13311		15.336	3202	23202
	11.68	218	33018		15.344	3540		15.344	3374	13374		15.344	3122	23122
	11.69	187	32987		15.352	3384		15.352	3422	13422		15.352	3099	23099
	11.7	199	32999		15.36	3456		15.36	3342	13342		15.36	3119	23119
	11.71	191	32991		15.368	3431		15.368	3345	13345		15.368	3194	23194
	11.72	184	32984		15.376	3497		15.376	3336	13336		15.376	3145	23145
	11.73	183	32983		15.384	3550		15.384	3353	13353		15.384	3227	23227
	11.74	173	32973		15.392	3598		15.392	3335	13335		15.392	3139	23139
	11.75	220	33020		15.4	3490		15.4	3404	13404		15.4	3262	23262
	11.76	219	33019		15.408	3455		15.408	3347	13347		15.408	3193	23193
	11.77	202	33002		15.416	3463		15.416	3390	13390		15.416	3188	23188
	11.78	206	33006		15.424	3457		15.424	3361	13361		15.424	3151	23151
	11.79	222	33022		15.432	3466		15.432	3254	13254		15.432	3094	23094
	11.8	221	33021		15.44	3481		15.44	3225	13225		15.44	3222	23222
	11.81	187	32987		15.448	3490		15.448	3379	13379		15.448	3261	23261
	11.82	204	33004		15.456	3501		15.456	3345	13345		15.456	3254	23254
	11.83	195	32995		15.464	3591		15.464	3334	13334		15.464	3145	23145
	11.84	205	33005		15.472	3499		15.472	3301	13301		15.472	3212	23212
	11.85	192	32992		15.48	3534		15.48	3323	13323		15.48	3211	23211
	11.86	212	33012		15.488	3500		15.488	3359	13359		15.488	3160	23160
	11.87	205	33005		15.496	3497		15.496	3350	13350		15.496	3178	23178
	11.88	190	32990		15.504	3531		15.504	3373	13373		15.504	3139	23139
	11.89	189	32989		15.512	3481		15.512	3379	13379		15.512	3131	23131
	11.9	191	32991		15.52	3469		15.52	3363	13363		15.52	3202	23202
	11.91	204	33004		15.528	3470		15.528	3378	13378		15.528	3195	23195
	11.92	208	33008		15.536	3447		15.536	3418	13418		15.536	3147	23147
	11.93	200	33000		15.544	3475		15.544	3322	13322		15.544	3171	23171
	11.94	225	33025		15.552	3531		15.552	3284	13284		15.552	3216	23216
	11.95	188	32988		15.56	3524		15.56	3335	13335		15.56	3253	23253
	11.96	222	33022		15.568	3495		15.568	3385	13385		15.568	3197	23197
	11.97	206	33006		15.576	3592		15.576	3352	13352		15.576	3176	23176
	11.98	219	33019		15.584	3518		15.584	3326	13326		15.584	3058	23058
	11.99	185	32985		15.592	3434		15.592	3361	13361		15.592	3078	23078
	12	195	32995		15.6	3525		15.6	3388	13388		15.6	3228	23228
	12.01	194	32994		15.608	3449		15.608	3438	13438		15.608	3179	23179
	12.02	207	33007		15.616	3504		15.616	3340	13340		15.616	3233	23233
	12.03	197	32997		15.624	3499		15.624	3300	13300		15.624	3157	23157
	12.04	231	33031		15.632	3538		15.632	3334	13334		15.632	3080	23080
	12.05	187	32987		15.64	3482		15.64	3423	13423		15.64	3162	23162
	12.06	211	33011		15.648	3443		15.648	3310	13310		15.648	3246	23246
	12.07	208	33008		15.656	3432		15.656	3358	13358		15.656	3104	23104
	12.08	195	32995		15.664	3449		15.664	3353	13353		15.664	3134	23134
	12.09	227	33027		15.672	3541		15.672	3333	13333		15.672	3165	23165
	12.1	213	33013		15.68	3517		15.68	3414	13414		15.68	3129	23129
	12.11	183	32983		15.688	3462		15.688	3414	13414		15.688	3109	23109
	12.12	195	32995		15.696	3446		15.696	3396	13396		15.696	3146	23146
	12.13	185	32985		15.704	3475		15.704	3307	13307		15.704	3160	23160
	12.14	215	33015		15.712	3501		15.712	3403	13403		15.712	3130	23130
	12.15	228	33028		15.72	3487		15.72	3294	13294		15.72	3211	23211
	12.16	215	33015		15.728	3466		15.728	3382	13382		15.728	3161	23161
	12.17	208	33008		15.736	3472		15.736	3315	13315		15.736	3144	23144
	12.18	228	33028		15.744	3417		15.744	3337	13337		15.744	3095	23095
	12.19	226	33026		15.752	3470		15.752	3325	13325		15.752	3161	23161
	12.2	217	33017		15.76	3547		15.76	3315	13315		15.76	3030	23030
	12.21	177	32977		15.768	3462		15.768	3366	13366		15.768	3118	23118
	12.22	218	33018		15.776	3529		15.776	3442	13442		15.776	3149	23149
	12.23	203	33003		15.784	3481		15.784	3382	13382		15.784	3083	23083
	12.24	211	33011		15.792	3462		15.792	3407	13407		15.792	3169	23169
	12.25	233	33033		15.8	3514		15.8	3403	13403		15.8	3186	23186
	12.26	221	33021		15.808	3608		15.808	3370	13370		15.808	3171	23171
	12.27	233	33033		15.816	3516		15.816	3430	13430		15.816	3203	23203
	12.28	214	33014		15.824	3506		15.824	3394	13394		15.824	3122	23122
	12.29	183	32983		15.832	3437		15.832	3417	13417		15.832	3081	23081
	12.3	179	32979		15.84	3594		15.84	3455	13455		15.84	3131	23131
	12.31	171	32971		15.848	3607		15.848	3376	13376		15.848	3202	23202
	12.32	207	33007		15.856	3604		15.856	3346	13346		15.856	3117	23117
	12.33	195	32995		15.864	3491		15.864	3412	13412		15.864	3144	23144
	12.34	186	32986		15.872	3531		15.872	3522	13522		15.872	3178	23178
	12.35	217	33017		15.88	3523		15.88	3425	13425		15.88	3192	23192
	12.36	227	33027		15.888	3564		15.888	3467	13467		15.888	3208	23208
	12.37	199	32999		15.896	3552		15.896	3389	13389		15.896	3180	23180
	12.38	204	33004		15.904	3503		15.904	3378	13378		15.904	3251	23251
	12.39	197	32997		15.912	3507		15.912	3362	13362		15.912	3177	23177
	12.4	174	32974		15.92	3426		15.92	3249	13249		15.92	3125	23125
	12.41	176	32976		15.928	3535		15.928	3380	13380		15.928	3095	23095
	12.42	229	33029		15.936	3478		15.936	3456	13456		15.936	3156	23156
	12.43	212	33012		15.944	3557		15.944	3393	13393		15.944	3136	23136
	12.44	194	32994		15.952	3484		15.952	3280	13280		15.952	3206	23206
	12.45	216	33016		15.96	3483		15.96	3451	13451		15.96	3152	23152
	12.46	210	33010		15.968	3555		15.968	3345	13345		15.968	3209	23209
	12.47	207	33007		15.976	3512		15.976	3332	13332		15.976	3080	23080
	12.48	198	32998		15.984	3545		15.984	3409	13409		15.984	3100	23100
	12.49	177	32977		15.992	3471		15.992	3310	13310		15.992	3219	23219
	12.5	191	32991		16	3443		16	3303	13303		16	3120	23120
	12.51	192	32992		16.008	3544		16.008	3348	13348		16.008	3106	23106
	12.52	195	32995		16.016	3440		16.016	3395	13395		16.016	3214	23214
	12.53	172	32972		16.024	3389		16.024	3298	13298		16.024	3143	23143
	12.54	206	33006		16.032	3577		16.032	3302	13302		16.032	3182	23182
	12.55	191	32991		16.04	3501		16.04	3392	13392		16.04	3181	23181
	12.56	187	32987		16.048	3518		16.048	3398	13398		16.048	3187	23187
	12.57	180	32980		16.056	3501		16.056	3303	13303		16.056	3116	23116
	12.58	205	33005		16.064	3505		16.064	3272	13272		16.064	3136	23136
	12.59	192	32992		16.072	3492		16.072	3298	13298		16.072	3132	23132
	12.6	183	32983		16.08	3554		16.08	3304	13304		16.08	3197	23197
	12.61	195	32995		16.088	3495		16.088	3338	13338		16.088	3187	23187
	12.62	229	33029		16.096	3495		16.096	3365	13365		16.096	3087	23087
	12.63	169	32969		16.104	3544		16.104	3311	13311		16.104	3143	23143
	12.64	183	32983		16.112	3527		16.112	3328	13328		16.112	3112	23112
	12.65	193	32993		16.12	3668		16.12	3314	13314		16.12	3091	23091
	12.66	211	33011		16.128	3585		16.128	3313	13313		16.128	3171	23171
	12.67	241	33041		16.136	3506		16.136	3360	13360		16.136	3207	23207
	12.68	175	32975		16.144	3512		16.144	3344	13344		16.144	3208	23208
	12.69	188	32988		16.152	3451		16.152	3371	13371		16.152	3148	23148
	12.7	184	32984		16.16	3508		16.16	3382	13382		16.16	3183	23183
	12.71	189	32989		16.168	3569		16.168	3391	13391		16.168	3132	23132
	12.72	170	32970		16.176	3477		16.176	3329	13329		16.176	3071	23071
	12.73	175	32975		16.184	3500		16.184	3310	13310		16.184	3078	23078
	12.74	176	32976		16.192	3450		16.192	3319	13319		16.192	3101	23101
	12.75	170	32970		16.2	3549		16.2	3383	13383		16.2	3095	23095
	12.76	191	32991		16.208	3573		16.208	3393	13393		16.208	3146	23146
	12.77	196	32996		16.216	3580		16.216	3313	13313		16.216	3143	23143
	12.78	204	33004		16.224	3442		16.224	3330	13330		16.224	3172	23172
	12.79	179	32979		16.232	3503		16.232	3370	13370		16.232	3139	23139
	12.8	195	32995		16.24	3577		16.24	3400	13400		16.24	3159	23159
	12.81	192	32992		16.248	3563		16.248	3365	13365		16.248	3209	23209
	12.82	167	32967		16.256	3596		16.256	3460	13460		16.256	3078	23078
	12.83	183	32983		16.264	3488		16.264	3491	13491		16.264	3090	23090
	12.84	187	32987		16.272	3496		16.272	3486	13486		16.272	3137	23137
	12.85	209	33009		16.28	3452		16.28	3405	13405		16.28	3114	23114
	12.86	176	32976		16.288	3517		16.288	3305	13305		16.288	3164	23164
	12.87	178	32978		16.296	3547		16.296	3437	13437		16.296	3199	23199
	12.88	175	32975		16.304	3515		16.304	3429	13429		16.304	3138	23138
	12.89	201	33001		16.312	3559		16.312	3392	13392		16.312	3223	23223
	12.9	180	32980		16.32	3465		16.32	3386	13386		16.32	3243	23243
	12.91	171	32971		16.328	3417		16.328	3413	13413		16.328	3187	23187
	12.92	190	32990		16.336	3530		16.336	3360	13360		16.336	3144	23144
	12.93	171	32971		16.344	3536		16.344	3311	13311		16.344	3038	23038
	12.94	185	32985		16.352	3537		16.352	3341	13341		16.352	3088	23088
	12.95	188	32988		16.36	3571		16.36	3417	13417		16.36	3126	23126
	12.96	186	32986		16.368	3484		16.368	3419	13419		16.368	3109	23109
	12.97	200	33000		16.376	3549		16.376	3275	13275		16.376	3141	23141
	12.98	166	32966		16.384	3584		16.384	3419	13419		16.384	3145	23145
	12.99	193	32993		16.392	3453		16.392	3398	13398		16.392	3116	23116
	13	190	32990		16.4	3555		16.4	3295	13295		16.4	3173	23173
	13.01	173	32973		16.408	3592		16.408	3320	13320		16.408	3196	23196
	13.02	184	32984		16.416	3513		16.416	3407	13407		16.416	3174	23174
	13.03	190	32990		16.424	3590		16.424	3434	13434		16.424	3131	23131
	13.04	165	32965		16.432	3618		16.432	3399	13399		16.432	3081	23081
	13.05	162	32962		16.44	3514		16.44	3311	13311		16.44	3201	23201
	13.06	180	32980		16.448	3469		16.448	3370	13370		16.448	3157	23157
	13.07	174	32974		16.456	3546		16.456	3339	13339		16.456	3108	23108
	13.08	189	32989		16.464	3438		16.464	3300	13300		16.464	3123	23123
	13.09	185	32985		16.472	3553		16.472	3421	13421		16.472	3098	23098
	13.1	203	33003		16.48	3547		16.48	3474	13474		16.48	3041	23041
	13.11	181	32981		16.488	3575		16.488	3401	13401		16.488	3219	23219
	13.12	204	33004		16.496	3583		16.496	3372	13372		16.496	3122	23122
	13.13	217	33017		16.504	3599		16.504	3409	13409		16.504	3168	23168
	13.14	188	32988		16.512	3491		16.512	3346	13346		16.512	3123	23123
	13.15	160	32960		16.52	3481		16.52	3413	13413		16.52	3139	23139
	13.16	168	32968		16.528	3523		16.528	3427	13427		16.528	3200	23200
	13.17	170	32970		16.536	3581		16.536	3430	13430		16.536	3117	23117
	13.18	188	32988		16.544	3616		16.544	3433	13433		16.544	3116	23116
	13.19	203	33003		16.552	3535		16.552	3454	13454		16.552	3128	23128
	13.2	187	32987		16.56	3585		16.56	3407	13407		16.56	3270	23270
	13.21	175	32975		16.568	3570		16.568	3413	13413		16.568	3154	23154
	13.22	186	32986		16.576	3508		16.576	3379	13379		16.576	3108	23108
	13.23	190	32990		16.584	3553		16.584	3445	13445		16.584	3196	23196
	13.24	184	32984		16.592	3597		16.592	3465	13465		16.592	3144	23144
	13.25	219	33019		16.6	3554		16.6	3435	13435		16.6	3141	23141
	13.26	181	32981		16.608	3578		16.608	3402	13402		16.608	3185	23185
	13.27	181	32981		16.616	3553		16.616	3409	13409		16.616	3196	23196
	13.28	183	32983		16.624	3615		16.624	3447	13447		16.624	3164	23164
	13.29	201	33001		16.632	3565		16.632	3489	13489		16.632	3142	23142
	13.3	216	33016		16.64	3546		16.64	3412	13412		16.64	3187	23187
	13.31	212	33012		16.648	3554		16.648	3371	13371		16.648	3213	23213
	13.32	184	32984		16.656	3599		16.656	3322	13322		16.656	3129	23129
	13.33	200	33000		16.664	3453		16.664	3452	13452		16.664	3178	23178
	13.34	178	32978		16.672	3497		16.672	3409	13409		16.672	3248	23248
	13.35	185	32985		16.68	3497		16.68	3371	13371		16.68	3103	23103
	13.36	183	32983		16.688	3522		16.688	3357	13357		16.688	3177	23177
	13.37	200	33000		16.696	3532		16.696	3419	13419		16.696	3225	23225
	13.38	155	32955		16.704	3516		16.704	3470	13470		16.704	3119	23119
	13.39	173	32973		16.712	3619		16.712	3479	13479		16.712	3160	23160
	13.4	203	33003		16.72	3544		16.72	3407	13407		16.72	3188	23188
	13.41	192	32992		16.728	3482		16.728	3432	13432		16.728	3127	23127
	13.42	183	32983		16.736	3679		16.736	3447	13447		16.736	3110	23110
	13.43	206	33006		16.744	3636		16.744	3324	13324		16.744	3193	23193
	13.44	195	32995		16.752	3577		16.752	3385	13385		16.752	3150	23150
	13.45	212	33012		16.76	3581		16.76	3445	13445		16.76	3259	23259
	13.46	191	32991		16.768	3620		16.768	3339	13339		16.768	3178	23178
	13.47	180	32980		16.776	3579		16.776	3377	13377		16.776	3162	23162
	13.48	157	32957		16.784	3651		16.784	3475	13475		16.784	3199	23199
	13.49	186	32986		16.792	3655		16.792	3479	13479		16.792	3141	23141
	13.5	181	32981		16.8	3721		16.8	3524	13524		16.8	3140	23140
	13.51	209	33009		16.808	3536		16.808	3470	13470		16.808	3116	23116
	13.52	199	32999		16.816	3568		16.816	3390	13390		16.816	3189	23189
	13.53	196	32996		16.824	3526		16.824	3352	13352		16.824	3289	23289
	13.54	194	32994		16.832	3619		16.832	3469	13469		16.832	3168	23168
	13.55	185	32985		16.84	3572		16.84	3492	13492		16.84	3277	23277
	13.56	226	33026		16.848	3543		16.848	3439	13439		16.848	3193	23193
	13.57	192	32992		16.856	3690		16.856	3561	13561		16.856	3114	23114
	13.58	210	33010		16.864	3666		16.864	3448	13448		16.864	3193	23193
	13.59	206	33006		16.872	3581		16.872	3439	13439		16.872	3189	23189
	13.6	217	33017		16.88	3591		16.88	3455	13455		16.88	3176	23176
	13.61	208	33008		16.888	3634		16.888	3429	13429		16.888	3214	23214
	13.62	209	33009		16.896	3634		16.896	3426	13426		16.896	3256	23256
	13.63	200	33000		16.904	3634		16.904	3495	13495		16.904	3233	23233
	13.64	213	33013		16.912	3608		16.912	3453	13453		16.912	3164	23164
	13.65	166	32966		16.92	3606		16.92	3389	13389		16.92	3257	23257
	13.66	181	32981		16.928	3670		16.928	3481	13481		16.928	3226	23226
	13.67	164	32964		16.936	3701		16.936	3484	13484		16.936	3167	23167
	13.68	216	33016		16.944	3584		16.944	3449	13449		16.944	3145	23145
	13.69	216	33016		16.952	3699		16.952	3456	13456		16.952	3234	23234
	13.7	181	32981		16.96	3602		16.96	3508	13508		16.96	3218	23218
	13.71	182	32982		16.968	3672		16.968	3516	13516		16.968	3220	23220
	13.72	223	33023		16.976	3765		16.976	3381	13381		16.976	3212	23212
	13.73	231	33031		16.984	3624		16.984	3396	13396		16.984	3223	23223
	13.74	189	32989		16.992	3614		16.992	3446	13446		16.992	3208	23208
	13.75	223	33023		17	3729		17	3564	13564		17	3298	23298
	13.76	209	33009		17.008	3668		17.008	3412	13412		17.008	3224	23224
	13.77	192	32992		17.016	3648		17.016	3500	13500		17.016	3291	23291
	13.78	204	33004		17.024	3657		17.024	3463	13463		17.024	3181	23181
	13.79	194	32994		17.032	3642		17.032	3387	13387		17.032	3165	23165
	13.8	201	33001		17.04	3622		17.04	3431	13431		17.04	3184	23184
	13.81	201	33001		17.048	3735		17.048	3500	13500		17.048	3193	23193
	13.82	217	33017		17.056	3750		17.056	3427	13427		17.056	3215	23215
	13.83	205	33005		17.064	3697		17.064	3497	13497		17.064	3216	23216
	13.84	215	33015		17.072	3711		17.072	3552	13552		17.072	3297	23297
	13.85	198	32998		17.08	3641		17.08	3492	13492		17.08	3290	23290
	13.86	203	33003		17.088	3646		17.088	3498	13498		17.088	3204	23204
	13.87	208	33008		17.096	3657		17.096	3560	13560		17.096	3202	23202
	13.88	215	33015		17.104	3742		17.104	3463	13463		17.104	3190	23190
	13.89	179	32979		17.112	3638		17.112	3517	13517		17.112	3300	23300
	13.9	214	33014		17.12	3684		17.12	3542	13542		17.12	3277	23277
	13.91	192	32992		17.128	3649		17.128	3518	13518		17.128	3270	23270
	13.92	208	33008		17.136	3750		17.136	3541	13541		17.136	3277	23277
	13.93	197	32997		17.144	3661		17.144	3684	13684		17.144	3183	23183
	13.94	210	33010		17.152	3751		17.152	3387	13387		17.152	3202	23202
	13.95	208	33008		17.16	3721		17.16	3449	13449		17.16	3214	23214
	13.96	187	32987		17.168	3602		17.168	3597	13597		17.168	3256	23256
	13.97	204	33004		17.176	3623		17.176	3475	13475		17.176	3305	23305
	13.98	214	33014		17.184	3667		17.184	3460	13460		17.184	3215	23215
	13.99	175	32975		17.192	3785		17.192	3458	13458		17.192	3234	23234
	14	202	33002		17.2	3766		17.2	3563	13563		17.2	3121	23121
	14.01	196	32996		17.208	3708		17.208	3531	13531		17.208	3163	23163
	14.02	203	33003		17.216	3785		17.216	3495	13495		17.216	3194	23194
	14.03	201	33001		17.224	3735		17.224	3462	13462		17.224	3207	23207
	14.04	233	33033		17.232	3792		17.232	3499	13499		17.232	3247	23247
	14.05	189	32989		17.24	3625		17.24	3464	13464		17.24	3268	23268
	14.06	191	32991		17.248	3714		17.248	3541	13541		17.248	3242	23242
	14.07	193	32993		17.256	3743		17.256	3610	13610		17.256	3224	23224
	14.08	190	32990		17.264	3613		17.264	3536	13536		17.264	3305	23305
	14.09	204	33004		17.272	3636		17.272	3503	13503		17.272	3338	23338
	14.1	212	33012		17.28	3738		17.28	3522	13522		17.28	3271	23271
	14.11	181	32981		17.288	3762		17.288	3514	13514		17.288	3171	23171
	14.12	214	33014		17.296	3678		17.296	3516	13516		17.296	3190	23190
	14.13	195	32995		17.304	3653		17.304	3528	13528		17.304	3195	23195
	14.14	214	33014		17.312	3718		17.312	3477	13477		17.312	3223	23223
	14.15	204	33004		17.32	3644		17.32	3460	13460		17.32	3287	23287
	14.16	233	33033		17.328	3787		17.328	3553	13553		17.328	3200	23200
	14.17	180	32980		17.336	3647		17.336	3579	13579		17.336	3347	23347
	14.18	219	33019		17.344	3789		17.344	3549	13549		17.344	3284	23284
	14.19	236	33036		17.352	3610		17.352	3467	13467		17.352	3276	23276
	14.2	196	32996		17.36	3583		17.36	3569	13569		17.36	3241	23241
	14.21	218	33018		17.368	3647		17.368	3555	13555		17.368	3257	23257
	14.22	196	32996		17.376	3701		17.376	3424	13424		17.376	3306	23306
	14.23	209	33009		17.384	3730		17.384	3525	13525		17.384	3216	23216
	14.24	179	32979		17.392	3689		17.392	3489	13489		17.392	3274	23274
	14.25	179	32979		17.4	3661		17.4	3532	13532		17.4	3302	23302
	14.26	182	32982		17.408	3756		17.408	3629	13629		17.408	3261	23261
	14.27	189	32989		17.416	3738		17.416	3533	13533		17.416	3261	23261
	14.28	179	32979		17.424	3777		17.424	3546	13546		17.424	3249	23249
	14.29	184	32984		17.432	3785		17.432	3634	13634		17.432	3274	23274
	14.3	196	32996		17.44	3796		17.44	3539	13539		17.44	3317	23317
	14.31	223	33023		17.448	3752		17.448	3506	13506		17.448	3345	23345
	14.32	205	33005		17.456	3843		17.456	3542	13542		17.456	3352	23352
	14.33	186	32986		17.464	3741		17.464	3614	13614		17.464	3351	23351
	14.34	208	33008		17.472	3783		17.472	3561	13561		17.472	3348	23348
	14.35	189	32989		17.48	3768		17.48	3538	13538		17.48	3223	23223
	14.36	171	32971		17.488	3756		17.488	3572	13572		17.488	3353	23353
	14.37	182	32982		17.496	3804		17.496	3604	13604		17.496	3293	23293
	14.38	195	32995		17.504	3770		17.504	3507	13507		17.504	3362	23362
	14.39	202	33002		17.512	3680		17.512	3568	13568		17.512	3306	23306
	14.4	188	32988		17.52	3646		17.52	3648	13648		17.52	3288	23288
	14.41	190	32990		17.528	3743		17.528	3509	13509		17.528	3275	23275
	14.42	191	32991		17.536	3772		17.536	3665	13665		17.536	3221	23221
	14.43	223	33023		17.544	3810		17.544	3577	13577		17.544	3236	23236
	14.44	206	33006		17.552	3773		17.552	3591	13591		17.552	3311	23311
	14.45	191	32991		17.56	3811		17.56	3609	13609		17.56	3293	23293
	14.46	197	32997		17.568	3796		17.568	3586	13586		17.568	3238	23238
	14.47	188	32988		17.576	3706		17.576	3616	13616		17.576	3215	23215
	14.48	229	33029		17.584	3757		17.584	3554	13554		17.584	3254	23254
	14.49	202	33002		17.592	3826		17.592	3589	13589		17.592	3243	23243
	14.5	194	32994		17.6	3722		17.6	3659	13659		17.6	3306	23306
	14.51	187	32987		17.608	3724		17.608	3647	13647		17.608	3269	23269
	14.52	197	32997		17.616	3749		17.616	3540	13540		17.616	3272	23272
	14.53	215	33015		17.624	3797		17.624	3498	13498		17.624	3240	23240
	14.54	183	32983		17.632	3765		17.632	3539	13539		17.632	3222	23222
	14.55	214	33014		17.64	3739		17.64	3570	13570		17.64	3300	23300
	14.56	192	32992		17.648	3670		17.648	3569	13569		17.648	3257	23257
	14.57	206	33006		17.656	3734		17.656	3516	13516		17.656	3150	23150
	14.58	207	33007		17.664	3825		17.664	3535	13535		17.664	3220	23220
	14.59	209	33009		17.672	3677		17.672	3607	13607		17.672	3215	23215
	14.6	217	33017		17.68	3762		17.68	3582	13582		17.68	3205	23205
	14.61	197	32997		17.688	3658		17.688	3558	13558		17.688	3280	23280
	14.62	206	33006		17.696	3748		17.696	3583	13583		17.696	3295	23295
	14.63	199	32999		17.704	3756		17.704	3498	13498		17.704	3190	23190
	14.64	190	32990		17.712	3811		17.712	3588	13588		17.712	3229	23229
	14.65	224	33024		17.72	3734		17.72	3590	13590		17.72	3259	23259
	14.66	188	32988		17.728	3791		17.728	3595	13595		17.728	3264	23264
	14.67	204	33004		17.736	3796		17.736	3562	13562		17.736	3287	23287
	14.68	194	32994		17.744	3817		17.744	3575	13575		17.744	3241	23241
	14.69	199	32999		17.752	3703		17.752	3608	13608		17.752	3216	23216
	14.7	175	32975		17.76	3776		17.76	3648	13648		17.76	3197	23197
	14.71	199	32999		17.768	3822		17.768	3595	13595		17.768	3179	23179
	14.72	222	33022		17.776	3729		17.776	3637	13637		17.776	3228	23228
	14.73	190	32990		17.784	3740		17.784	3607	13607		17.784	3236	23236
	14.74	185	32985		17.792	3793		17.792	3440	13440		17.792	3205	23205
	14.75	183	32983		17.8	3813		17.8	3526	13526		17.8	3207	23207
	14.76	237	33037		17.808	3778		17.808	3623	13623		17.808	3158	23158
	14.77	206	33006		17.816	3784		17.816	3546	13546		17.816	3150	23150
	14.78	211	33011		17.824	3823		17.824	3593	13593		17.824	3193	23193
	14.79	191	32991		17.832	3758		17.832	3636	13636		17.832	3201	23201
	14.8	214	33014		17.84	3733		17.84	3550	13550		17.84	3280	23280
	14.81	197	32997		17.848	3706		17.848	3625	13625		17.848	3227	23227
	14.82	177	32977		17.856	3807		17.856	3739	13739		17.856	3203	23203
	14.83	214	33014		17.864	3772		17.864	3550	13550		17.864	3238	23238
	14.84	214	33014		17.872	3835		17.872	3574	13574		17.872	3243	23243
	14.85	215	33015		17.88	3908		17.88	3608	13608		17.88	3230	23230
	14.86	212	33012		17.888	3788		17.888	3650	13650		17.888	3276	23276
	14.87	208	33008		17.896	3760		17.896	3684	13684		17.896	3204	23204
	14.88	217	33017		17.904	3768		17.904	3572	13572		17.904	3169	23169
	14.89	217	33017		17.912	3727		17.912	3585	13585		17.912	3179	23179
	14.9	193	32993		17.92	3717		17.92	3561	13561		17.92	3239	23239
	14.91	203	33003		17.928	3795		17.928	3576	13576		17.928	3186	23186
	14.92	199	32999		17.936	3752		17.936	3565	13565		17.936	3238	23238
	14.93	229	33029		17.944	3762		17.944	3555	13555		17.944	3211	23211
	14.94	209	33009		17.952	3811		17.952	3564	13564		17.952	3231	23231
	14.95	207	33007		17.96	3771		17.96	3551	13551		17.96	3239	23239
	14.96	207	33007		17.968	3727		17.968	3608	13608		17.968	3238	23238
	14.97	190	32990		17.976	3814		17.976	3636	13636		17.976	3231	23231
	14.98	186	32986		17.984	3761		17.984	3672	13672		17.984	3197	23197
	14.99	217	33017		17.992	3795		17.992	3562	13562		17.992	3268	23268
	15	216	33016		18	3749		18	3589	13589		18	3236	23236
	15.01	220	33020		18.008	3723		18.008	3644	13644		18.008	3238	23238
	15.02	188	32988		18.016	3755		18.016	3582	13582		18.016	3257	23257
	15.03	201	33001		18.024	3830		18.024	3607	13607		18.024	3208	23208
	15.04	209	33009		18.032	3860		18.032	3589	13589		18.032	3193	23193
	15.05	220	33020		18.04	3726		18.04	3521	13521		18.04	3231	23231
	15.06	213	33013		18.048	3751		18.048	3588	13588		18.048	3330	23330
	15.07	200	33000		18.056	3756		18.056	3652	13652		18.056	3271	23271
	15.08	200	33000		18.064	3899		18.064	3562	13562		18.064	3242	23242
	15.09	189	32989		18.072	3797		18.072	3625	13625		18.072	3141	23141
	15.1	189	32989		18.08	3795		18.08	3626	13626		18.08	3194	23194
	15.11	199	32999		18.088	3854		18.088	3616	13616		18.088	3328	23328
	15.12	223	33023		18.096	3831		18.096	3608	13608		18.096	3230	23230
	15.13	201	33001		18.104	3782		18.104	3523	13523		18.104	3197	23197
	15.14	203	33003		18.112	3848		18.112	3678	13678		18.112	3230	23230
	15.15	207	33007		18.12	3788		18.12	3644	13644		18.12	3180	23180
	15.16	207	33007		18.128	3798		18.128	3580	13580		18.128	3200	23200
	15.17	201	33001		18.136	3793		18.136	3607	13607		18.136	3182	23182
	15.18	201	33001		18.144	3787		18.144	3597	13597		18.144	3246	23246
	15.19	189	32989		18.152	3865		18.152	3626	13626		18.152	3245	23245
	15.2	238	33038		18.16	3847		18.16	3513	13513		18.16	3177	23177
	15.21	200	33000		18.168	3800		18.168	3573	13573		18.168	3192	23192
	15.22	224	33024		18.176	3850		18.176	3531	13531		18.176	3183	23183
	15.23	203	33003		18.184	3704		18.184	3584	13584		18.184	3259	23259
	15.24	192	32992		18.192	3721		18.192	3631	13631		18.192	3241	23241
	15.25	230	33030		18.2	3888		18.2	3622	13622		18.2	3210	23210
	15.26	194	32994		18.208	3730		18.208	3592	13592		18.208	3199	23199
	15.27	202	33002		18.216	3728		18.216	3549	13549		18.216	3271	23271
	15.28	197	32997		18.224	3772		18.224	3653	13653		18.224	3185	23185
	15.29	189	32989		18.232	3848		18.232	3644	13644		18.232	3244	23244
	15.3	205	33005		18.24	3856		18.24	3697	13697		18.24	3318	23318
	15.31	201	33001		18.248	3863		18.248	3585	13585		18.248	3269	23269
	15.32	237	33037		18.256	3870		18.256	3628	13628		18.256	3269	23269
	15.33	190	32990		18.264	3907		18.264	3622	13622		18.264	3208	23208
	15.34	227	33027		18.272	3835		18.272	3564	13564		18.272	3281	23281
	15.35	211	33011		18.28	3838		18.28	3571	13571		18.28	3240	23240
	15.36	212	33012		18.288	3779		18.288	3643	13643		18.288	3250	23250
	15.37	188	32988		18.296	3887		18.296	3633	13633		18.296	3275	23275
	15.38	202	33002		18.304	3896		18.304	3577	13577		18.304	3238	23238
	15.39	210	33010		18.312	3844		18.312	3624	13624		18.312	3249	23249
	15.4	198	32998		18.32	3787		18.32	3629	13629		18.32	3285	23285
	15.41	199	32999		18.328	3767		18.328	3624	13624		18.328	3265	23265
	15.42	211	33011		18.336	3775		18.336	3739	13739		18.336	3307	23307
	15.43	199	32999		18.344	3766		18.344	3715	13715		18.344	3280	23280
	15.44	240	33040		18.352	3812		18.352	3733	13733		18.352	3241	23241
	15.45	193	32993		18.36	3820		18.36	3675	13675		18.36	3276	23276
	15.46	214	33014		18.368	3805		18.368	3640	13640		18.368	3289	23289
	15.47	192	32992		18.376	3829		18.376	3576	13576		18.376	3314	23314
	15.48	206	33006		18.384	3857		18.384	3735	13735		18.384	3283	23283
	15.49	193	32993		18.392	3803		18.392	3627	13627		18.392	3288	23288
	15.5	238	33038		18.4	3806		18.4	3677	13677		18.4	3159	23159
	15.51	219	33019		18.408	3880		18.408	3694	13694		18.408	3255	23255
	15.52	216	33016		18.416	3801		18.416	3640	13640		18.416	3230	23230
	15.53	185	32985		18.424	3835		18.424	3722	13722		18.424	3251	23251
	15.54	184	32984		18.432	3848		18.432	3650	13650		18.432	3313	23313
	15.55	214	33014		18.44	3872		18.44	3637	13637		18.44	3265	23265
	15.56	190	32990		18.448	3926		18.448	3662	13662		18.448	3233	23233
	15.57	200	33000		18.456	3825		18.456	3675	13675		18.456	3215	23215
	15.58	204	33004		18.464	3918		18.464	3659	13659		18.464	3236	23236
	15.59	196	32996		18.472	3857		18.472	3651	13651		18.472	3219	23219
	15.6	214	33014		18.48	3828		18.48	3719	13719		18.48	3259	23259
	15.61	229	33029		18.488	3905		18.488	3746	13746		18.488	3269	23269
	15.62	187	32987		18.496	3847		18.496	3802	13802		18.496	3231	23231
	15.63	214	33014		18.504	3876		18.504	3680	13680		18.504	3254	23254
	15.64	197	32997		18.512	3771		18.512	3602	13602		18.512	3171	23171
	15.65	187	32987		18.52	3881		18.52	3734	13734		18.52	3260	23260
	15.66	207	33007		18.528	3943		18.528	3672	13672		18.528	3297	23297
	15.67	200	33000		18.536	3859		18.536	3667	13667		18.536	3229	23229
	15.68	211	33011		18.544	3865		18.544	3653	13653		18.544	3253	23253
	15.69	230	33030		18.552	3820		18.552	3620	13620		18.552	3223	23223
	15.7	191	32991		18.56	3862		18.56	3662	13662		18.56	3218	23218
	15.71	195	32995		18.568	3844		18.568	3553	13553		18.568	3340	23340
	15.72	210	33010		18.576	3818		18.576	3663	13663		18.576	3306	23306
	15.73	206	33006		18.584	3863		18.584	3691	13691		18.584	3319	23319
	15.74	199	32999		18.592	3807		18.592	3731	13731		18.592	3244	23244
	15.75	202	33002		18.6	3842		18.6	3732	13732		18.6	3206	23206
	15.76	221	33021		18.608	3837		18.608	3727	13727		18.608	3272	23272
	15.77	189	32989		18.616	3894		18.616	3747	13747		18.616	3231	23231
	15.78	202	33002		18.624	3985		18.624	3715	13715		18.624	3243	23243
	15.79	204	33004		18.632	3861		18.632	3681	13681		18.632	3307	23307
	15.8	220	33020		18.64	3842		18.64	3665	13665		18.64	3271	23271
	15.81	174	32974		18.648	3871		18.648	3723	13723		18.648	3284	23284
	15.82	211	33011		18.656	3920		18.656	3611	13611		18.656	3282	23282
	15.83	210	33010		18.664	3895		18.664	3688	13688		18.664	3335	23335
	15.84	194	32994		18.672	3938		18.672	3713	13713		18.672	3364	23364
	15.85	209	33009		18.68	3780		18.68	3729	13729		18.68	3274	23274
	15.86	190	32990		18.688	3926		18.688	3700	13700		18.688	3356	23356
	15.87	200	33000		18.696	4000		18.696	3724	13724		18.696	3297	23297
	15.88	239	33039		18.704	3909		18.704	3671	13671		18.704	3242	23242
	15.89	195	32995		18.712	3862		18.712	3620	13620		18.712	3222	23222
	15.9	214	33014		18.72	3828		18.72	3615	13615		18.72	3295	23295
	15.91	191	32991		18.728	3915		18.728	3706	13706		18.728	3324	23324
	15.92	199	32999		18.736	3840		18.736	3678	13678		18.736	3283	23283
	15.93	198	32998		18.744	3890		18.744	3619	13619		18.744	3319	23319
	15.94	178	32978		18.752	3958		18.752	3673	13673		18.752	3239	23239
	15.95	194	32994		18.76	3989		18.76	3717	13717		18.76	3209	23209
	15.96	196	32996		18.768	3934		18.768	3637	13637		18.768	3254	23254
	15.97	181	32981		18.776	3769		18.776	3675	13675		18.776	3346	23346
	15.98	201	33001		18.784	3855		18.784	3712	13712		18.784	3215	23215
	15.99	219	33019		18.792	3818		18.792	3623	13623		18.792	3340	23340
	16	192	32992		18.8	3863		18.8	3690	13690		18.8	3306	23306
	16.01	212	33012		18.808	3945		18.808	3625	13625		18.808	3253	23253
	16.02	212	33012		18.816	3884		18.816	3678	13678		18.816	3285	23285
	16.03	206	33006		18.824	3977		18.824	3627	13627		18.824	3271	23271
	16.04	216	33016		18.832	3826		18.832	3665	13665		18.832	3187	23187
	16.05	184	32984		18.84	3859		18.84	3682	13682		18.84	3230	23230
	16.06	204	33004		18.848	3876		18.848	3690	13690		18.848	3275	23275
	16.07	214	33014		18.856	3742		18.856	3761	13761		18.856	3305	23305
	16.08	201	33001		18.864	3872		18.864	3772	13772		18.864	3295	23295
	16.09	180	32980		18.872	3881		18.872	3694	13694		18.872	3234	23234
	16.1	190	32990		18.88	3933		18.88	3718	13718		18.88	3340	23340
	16.11	191	32991		18.888	3853		18.888	3755	13755		18.888	3408	23408
	16.12	221	33021		18.896	3944		18.896	3730	13730		18.896	3346	23346
	16.13	191	32991		18.904	3959		18.904	3716	13716		18.904	3357	23357
	16.14	209	33009		18.912	3929		18.912	3726	13726		18.912	3237	23237
	16.15	208	33008		18.92	3992		18.92	3743	13743		18.92	3287	23287
	16.16	208	33008		18.928	3952		18.928	3722	13722		18.928	3261	23261
	16.17	213	33013		18.936	3808		18.936	3672	13672		18.936	3318	23318
	16.18	194	32994		18.944	3855		18.944	3638	13638		18.944	3221	23221
	16.19	209	33009		18.952	3942		18.952	3681	13681		18.952	3316	23316
	16.2	211	33011		18.96	3917		18.96	3607	13607		18.96	3250	23250
	16.21	212	33012		18.968	3925		18.968	3635	13635		18.968	3201	23201
	16.22	186	32986		18.976	3883		18.976	3688	13688		18.976	3314	23314
	16.23	190	32990		18.984	3866		18.984	3646	13646		18.984	3325	23325
	16.24	227	33027		18.992	3883		18.992	3717	13717		18.992	3393	23393
	16.25	232	33032		19	3964		19	3737	13737		19	3294	23294
	16.26	193	32993		19.008	3885		19.008	3729	13729		19.008	3286	23286
	16.27	193	32993		19.016	3941		19.016	3617	13617		19.016	3272	23272
	16.28	203	33003		19.024	3853		19.024	3773	13773		19.024	3300	23300
	16.29	208	33008		19.032	3919		19.032	3827	13827		19.032	3259	23259
	16.3	188	32988		19.04	3913		19.04	3682	13682		19.04	3345	23345
	16.31	198	32998		19.048	3940		19.048	3638	13638		19.048	3341	23341
	16.32	207	33007		19.056	3880		19.056	3728	13728		19.056	3322	23322
	16.33	238	33038		19.064	3960		19.064	3660	13660		19.064	3319	23319
	16.34	216	33016		19.072	3828		19.072	3733	13733		19.072	3342	23342
	16.35	176	32976		19.08	3840		19.08	3735	13735		19.08	3334	23334
	16.36	210	33010		19.088	3930		19.088	3647	13647		19.088	3290	23290
	16.37	208	33008		19.096	3839		19.096	3557	13557		19.096	3356	23356
	16.38	200	33000		19.104	3871		19.104	3723	13723		19.104	3325	23325
	16.39	208	33008		19.112	3909		19.112	3690	13690		19.112	3275	23275
	16.4	203	33003		19.12	3948		19.12	3769	13769		19.12	3274	23274
	16.41	198	32998		19.128	3858		19.128	3725	13725		19.128	3229	23229
	16.42	223	33023		19.136	3863		19.136	3770	13770		19.136	3266	23266
	16.43	209	33009		19.144	3893		19.144	3726	13726		19.144	3309	23309
	16.44	195	32995		19.152	3842		19.152	3681	13681		19.152	3333	23333
	16.45	196	32996		19.16	3834		19.16	3622	13622		19.16	3379	23379
	16.46	205	33005		19.168	3980		19.168	3707	13707		19.168	3278	23278
	16.47	177	32977		19.176	3910		19.176	3681	13681		19.176	3285	23285
	16.48	192	32992		19.184	3881		19.184	3693	13693		19.184	3272	23272
	16.49	184	32984		19.192	3916		19.192	3711	13711		19.192	3276	23276
	16.5	161	32961		19.2	3852		19.2	3666	13666		19.2	3391	23391
	16.51	191	32991		19.208	3951		19.208	3576	13576		19.208	3312	23312
	16.52	192	32992		19.216	3924		19.216	3735	13735		19.216	3312	23312
	16.53	197	32997		19.224	3875		19.224	3701	13701		19.224	3389	23389
	16.54	186	32986		19.232	3873		19.232	3700	13700		19.232	3348	23348
	16.55	192	32992		19.24	3842		19.24	3628	13628		19.24	3316	23316
	16.56	214	33014		19.248	3868		19.248	3760	13760		19.248	3278	23278
	16.57	199	32999		19.256	3861		19.256	3778	13778		19.256	3359	23359
	16.58	220	33020		19.264	3868		19.264	3718	13718		19.264	3351	23351
	16.59	204	33004		19.272	3887		19.272	3797	13797		19.272	3307	23307
	16.6	205	33005		19.28	3926		19.28	3685	13685		19.28	3280	23280
	16.61	185	32985		19.288	3831		19.288	3772	13772		19.288	3294	23294
	16.62	190	32990		19.296	3850		19.296	3629	13629		19.296	3225	23225
	16.63	185	32985		19.304	3839		19.304	3652	13652		19.304	3275	23275
	16.64	221	33021		19.312	3874		19.312	3621	13621		19.312	3260	23260
	16.65	211	33011		19.32	3870		19.32	3604	13604		19.32	3332	23332
	16.66	187	32987		19.328	3927		19.328	3666	13666		19.328	3326	23326
	16.67	227	33027		19.336	3955		19.336	3631	13631		19.336	3325	23325
	16.68	189	32989		19.344	3943		19.344	3751	13751		19.344	3324	23324
	16.69	205	33005		19.352	3836		19.352	3693	13693		19.352	3282	23282
	16.7	204	33004		19.36	3969		19.36	3695	13695		19.36	3337	23337
	16.71	198	32998		19.368	3864		19.368	3733	13733		19.368	3382	23382
	16.72	208	33008		19.376	3899		19.376	3822	13822		19.376	3316	23316
	16.73	173	32973		19.384	3899		19.384	3806	13806		19.384	3347	23347
	16.74	200	33000		19.392	3834		19.392	3799	13799		19.392	3377	23377
	16.75	195	32995		19.4	3858		19.4	3675	13675		19.4	3334	23334
	16.76	192	32992		19.408	3848		19.408	3677	13677		19.408	3295	23295
	16.77	222	33022		19.416	3878		19.416	3674	13674		19.416	3254	23254
	16.78	194	32994		19.424	3974		19.424	3793	13793		19.424	3266	23266
	16.79	207	33007		19.432	3989		19.432	3710	13710		19.432	3340	23340
	16.8	188	32988		19.44	3956		19.44	3699	13699		19.44	3354	23354
	16.81	205	33005		19.448	3809		19.448	3725	13725		19.448	3302	23302
	16.82	177	32977		19.456	3852		19.456	3800	13800		19.456	3240	23240
	16.83	182	32982		19.464	3912		19.464	3739	13739		19.464	3357	23357
	16.84	200	33000		19.472	3938		19.472	3702	13702		19.472	3377	23377
	16.85	195	32995		19.48	3937		19.48	3646	13646		19.48	3320	23320
	16.86	208	33008		19.488	3893		19.488	3674	13674		19.488	3305	23305
	16.87	172	32972		19.496	3870		19.496	3720	13720		19.496	3351	23351
	16.88	181	32981		19.504	3890		19.504	3684	13684		19.504	3303	23303
	16.89	195	32995		19.512	3909		19.512	3722	13722		19.512	3194	23194
	16.9	211	33011		19.52	3929		19.52	3665	13665		19.52	3346	23346
	16.91	189	32989		19.528	3908		19.528	3757	13757		19.528	3361	23361
	16.92	206	33006		19.536	3852		19.536	3652	13652		19.536	3274	23274
	16.93	181	32981		19.544	3823		19.544	3699	13699		19.544	3193	23193
	16.94	175	32975		19.552	3806		19.552	3676	13676		19.552	3218	23218
	16.95	205	33005		19.56	3933		19.56	3651	13651		19.56	3344	23344
	16.96	184	32984		19.568	3889		19.568	3700	13700		19.568	3321	23321
	16.97	198	32998		19.576	3898		19.576	3742	13742		19.576	3280	23280
	16.98	201	33001		19.584	3852		19.584	3721	13721		19.584	3327	23327
	16.99	209	33009		19.592	3845		19.592	3706	13706		19.592	3267	23267
	17	176	32976		19.6	3820		19.6	3742	13742		19.6	3352	23352
	17.01	183	32983		19.608	3856		19.608	3681	13681		19.608	3383	23383
	17.02	217	33017		19.616	3849		19.616	3667	13667		19.616	3325	23325
	17.03	180	32980		19.624	3851		19.624	3682	13682		19.624	3293	23293
	17.04	168	32968		19.632	3860		19.632	3655	13655		19.632	3292	23292
	17.05	199	32999		19.64	3895		19.64	3723	13723		19.64	3211	23211
	17.06	189	32989		19.648	3930		19.648	3756	13756		19.648	3211	23211
	17.07	189	32989		19.656	3882		19.656	3694	13694		19.656	3315	23315
	17.08	167	32967		19.664	3792		19.664	3593	13593		19.664	3369	23369
	17.09	207	33007		19.672	3914		19.672	3652	13652		19.672	3369	23369
	17.1	184	32984		19.68	3854		19.68	3735	13735		19.68	3375	23375
	17.11	183	32983		19.688	3862		19.688	3678	13678		19.688	3386	23386
	17.12	220	33020		19.696	3817		19.696	3773	13773		19.696	3299	23299
	17.13	185	32985		19.704	3833		19.704	3726	13726		19.704	3353	23353
	17.14	199	32999		19.712	3921		19.712	3713	13713		19.712	3375	23375
	17.15	171	32971		19.72	3898		19.72	3739	13739		19.72	3343	23343
	17.16	189	32989		19.728	3880		19.728	3698	13698		19.728	3341	23341
	17.17	197	32997		19.736	3796		19.736	3789	13789		19.736	3288	23288
	17.18	194	32994		19.744	3781		19.744	3706	13706		19.744	3334	23334
	17.19	181	32981		19.752	3746		19.752	3710	13710		19.752	3298	23298
	17.2	192	32992		19.76	3888		19.76	3694	13694		19.76	3287	23287
	17.21	201	33001		19.768	3818		19.768	3712	13712		19.768	3251	23251
	17.22	191	32991		19.776	3845		19.776	3730	13730		19.776	3247	23247
	17.23	214	33014		19.784	3894		19.784	3733	13733		19.784	3268	23268
	17.24	179	32979		19.792	3785		19.792	3692	13692		19.792	3306	23306
	17.25	184	32984		19.8	3922		19.8	3736	13736		19.8	3290	23290
	17.26	179	32979		19.808	3783		19.808	3664	13664		19.808	3316	23316
	17.27	191	32991		19.816	3853		19.816	3748	13748		19.816	3295	23295
	17.28	187	32987		19.824	3852		19.824	3685	13685		19.824	3332	23332
	17.29	195	32995		19.832	3886		19.832	3671	13671		19.832	3326	23326
	17.3	184	32984		19.84	3854		19.84	3612	13612		19.84	3289	23289
	17.31	194	32994		19.848	3818		19.848	3674	13674		19.848	3277	23277
	17.32	204	33004		19.856	3820		19.856	3717	13717		19.856	3252	23252
	17.33	192	32992		19.864	3825		19.864	3566	13566		19.864	3322	23322
	17.34	172	32972		19.872	3795		19.872	3664	13664		19.872	3339	23339
	17.35	189	32989		19.88	3889		19.88	3664	13664		19.88	3307	23307
	17.36	197	32997		19.888	3834		19.888	3722	13722		19.888	3270	23270
	17.37	212	33012		19.896	3874		19.896	3651	13651		19.896	3310	23310
	17.38	191	32991		19.904	3866		19.904	3604	13604		19.904	3376	23376
	17.39	198	32998		19.912	3827		19.912	3629	13629		19.912	3247	23247
	17.4	186	32986		19.92	3811		19.92	3670	13670		19.92	3212	23212
	17.41	194	32994		19.928	3813		19.928	3579	13579		19.928	3310	23310
	17.42	202	33002		19.936	3837		19.936	3719	13719		19.936	3289	23289
	17.43	177	32977		19.944	3810		19.944	3671	13671		19.944	3272	23272
	17.44	182	32982		19.952	3869		19.952	3573	13573		19.952	3237	23237
	17.45	173	32973		19.96	3766		19.96	3636	13636		19.96	3357	23357
	17.46	209	33009		19.968	3814		19.968	3670	13670		19.968	3343	23343
	17.47	168	32968		19.976	3885		19.976	3751	13751		19.976	3224	23224
	17.48	207	33007		19.984	3833		19.984	3688	13688		19.984	3358	23358
	17.49	198	32998		19.992	3804		19.992	3660	13660		19.992	3325	23325
	17.5	200	33000		20	3895		20	3591	13591		20	3279	23279
	17.51	200	33000		20.008	3900		20.008	3596	13596		20.008	3362	23362
	17.52	188	32988		20.016	3749		20.016	3630	13630		20.016	3314	23314
	17.53	190	32990		20.024	3741		20.024	3660	13660		20.024	3266	23266
	17.54	193	32993		20.032	3802		20.032	3679	13679		20.032	3214	23214
	17.55	192	32992		20.04	3847		20.04	3693	13693		20.04	3188	23188
	17.56	195	32995		20.048	3895		20.048	3601	13601		20.048	3282	23282
	17.57	182	32982		20.056	3797		20.056	3598	13598		20.056	3316	23316
	17.58	187	32987		20.064	3749		20.064	3568	13568		20.064	3273	23273
	17.59	186	32986		20.072	3828		20.072	3643	13643		20.072	3418	23418
	17.6	191	32991		20.08	3797		20.08	3705	13705		20.08	3208	23208
	17.61	163	32963		20.088	3798		20.088	3611	13611		20.088	3213	23213
	17.62	179	32979		20.096	3712		20.096	3662	13662		20.096	3317	23317
	17.63	202	33002		20.104	3798		20.104	3689	13689		20.104	3224	23224
	17.64	231	33031		20.112	3931		20.112	3678	13678		20.112	3222	23222
	17.65	170	32970		20.12	3880		20.12	3699	13699		20.12	3311	23311
	17.66	178	32978		20.128	3879		20.128	3552	13552		20.128	3348	23348
	17.67	210	33010		20.136	3769		20.136	3578	13578		20.136	3278	23278
	17.68	179	32979		20.144	3742		20.144	3564	13564		20.144	3276	23276
	17.69	188	32988		20.152	3756		20.152	3594	13594		20.152	3198	23198
	17.7	213	33013		20.16	3818		20.16	3538	13538		20.16	3232	23232
	17.71	180	32980		20.168	3732		20.168	3614	13614		20.168	3304	23304
	17.72	181	32981		20.176	3769		20.176	3610	13610		20.176	3312	23312
	17.73	172	32972		20.184	3757		20.184	3597	13597		20.184	3216	23216
	17.74	195	32995		20.192	3777		20.192	3600	13600		20.192	3204	23204
	17.75	182	32982		20.2	3785		20.2	3571	13571		20.2	3305	23305
	17.76	203	33003		20.208	3849		20.208	3615	13615		20.208	3305	23305
	17.77	215	33015		20.216	3818		20.216	3638	13638		20.216	3255	23255
	17.78	212	33012		20.224	3866		20.224	3507	13507		20.224	3245	23245
	17.79	197	32997		20.232	3827		20.232	3559	13559		20.232	3277	23277
	17.8	180	32980		20.24	3805		20.24	3615	13615		20.24	3238	23238
	17.81	218	33018		20.248	3791		20.248	3669	13669		20.248	3316	23316
	17.82	185	32985		20.256	3796		20.256	3623	13623		20.256	3308	23308
	17.83	172	32972		20.264	3775		20.264	3649	13649		20.264	3229	23229
	17.84	181	32981		20.272	3792		20.272	3568	13568		20.272	3294	23294
	17.85	178	32978		20.28	3755		20.28	3593	13593		20.28	3300	23300
	17.86	190	32990		20.288	3724		20.288	3641	13641		20.288	3311	23311
	17.87	171	32971		20.296	3755		20.296	3644	13644		20.296	3333	23333
	17.88	224	33024		20.304	3822		20.304	3571	13571		20.304	3220	23220
	17.89	198	32998		20.312	3835		20.312	3562	13562		20.312	3215	23215
	17.9	156	32956		20.32	3750		20.32	3574	13574		20.32	3218	23218
	17.91	223	33023		20.328	3718		20.328	3528	13528		20.328	3277	23277
	17.92	189	32989		20.336	3818		20.336	3564	13564		20.336	3323	23323
	17.93	172	32972		20.344	3707		20.344	3531	13531		20.344	3286	23286
	17.94	176	32976		20.352	3648		20.352	3532	13532		20.352	3223	23223
	17.95	197	32997		20.36	3643		20.36	3669	13669		20.36	3207	23207
	17.96	180	32980		20.368	3674		20.368	3571	13571		20.368	3252	23252
	17.97	187	32987		20.376	3808		20.376	3469	13469		20.376	3254	23254
	17.98	186	32986		20.384	3775		20.384	3521	13521		20.384	3288	23288
	17.99	188	32988		20.392	3689		20.392	3604	13604		20.392	3188	23188
	18	182	32982		20.4	3695		20.4	3536	13536		20.4	3223	23223
	18.01	186	32986		20.408	3697		20.408	3528	13528		20.408	3330	23330
	18.02	219	33019		20.416	3808		20.416	3521	13521		20.416	3245	23245
	18.03	181	32981		20.424	3721		20.424	3476	13476		20.424	3280	23280
	18.04	169	32969		20.432	3780		20.432	3605	13605		20.432	3248	23248
	18.05	188	32988		20.44	3716		20.44	3585	13585		20.44	3237	23237
	18.06	198	32998		20.448	3733		20.448	3501	13501		20.448	3190	23190
	18.07	188	32988		20.456	3760		20.456	3512	13512		20.456	3208	23208
	18.08	191	32991		20.464	3869		20.464	3606	13606		20.464	3227	23227
	18.09	199	32999		20.472	3727		20.472	3633	13633		20.472	3231	23231
	18.1	181	32981		20.48	3733		20.48	3545	13545		20.48	3305	23305
	18.11	191	32991		20.488	3796		20.488	3628	13628		20.488	3240	23240
	18.12	177	32977		20.496	3755		20.496	3555	13555		20.496	3237	23237
	18.13	180	32980		20.504	3690		20.504	3510	13510		20.504	3224	23224
	18.14	178	32978		20.512	3642		20.512	3637	13637		20.512	3205	23205
	18.15	162	32962		20.52	3581		20.52	3588	13588		20.52	3223	23223
	18.16	171	32971		20.528	3658		20.528	3629	13629		20.528	3271	23271
	18.17	175	32975		20.536	3653		20.536	3521	13521		20.536	3208	23208
	18.18	199	32999		20.544	3624		20.544	3519	13519		20.544	3254	23254
	18.19	201	33001		20.552	3737		20.552	3393	13393		20.552	3263	23263
	18.2	183	32983		20.56	3663		20.56	3442	13442		20.56	3251	23251
	18.21	199	32999		20.568	3778		20.568	3546	13546		20.568	3207	23207
	18.22	189	32989		20.576	3719		20.576	3480	13480		20.576	3186	23186
	18.23	197	32997		20.584	3668		20.584	3436	13436		20.584	3230	23230
	18.24	186	32986		20.592	3628		20.592	3539	13539		20.592	3253	23253
	18.25	187	32987		20.6	3721		20.6	3489	13489		20.6	3295	23295
	18.26	189	32989		20.608	3736		20.608	3578	13578		20.608	3186	23186
	18.27	172	32972		20.616	3663		20.616	3542	13542		20.616	3313	23313
	18.28	195	32995		20.624	3714		20.624	3550	13550		20.624	3234	23234
	18.29	174	32974		20.632	3669		20.632	3474	13474		20.632	3191	23191
	18.3	177	32977		20.64	3728		20.64	3522	13522		20.64	3238	23238
	18.31	166	32966		20.648	3694		20.648	3526	13526		20.648	3236	23236
	18.32	165	32965		20.656	3668		20.656	3560	13560		20.656	3265	23265
	18.33	193	32993		20.664	3557		20.664	3486	13486		20.664	3227	23227
	18.34	202	33002		20.672	3605		20.672	3469	13469		20.672	3177	23177
	18.35	167	32967		20.68	3738		20.68	3485	13485		20.68	3236	23236
	18.36	194	32994		20.688	3694		20.688	3423	13423		20.688	3212	23212
	18.37	186	32986		20.696	3657		20.696	3510	13510		20.696	3153	23153
	18.38	203	33003		20.704	3581		20.704	3562	13562		20.704	3149	23149
	18.39	177	32977		20.712	3547		20.712	3481	13481		20.712	3252	23252
	18.4	165	32965		20.72	3634		20.72	3451	13451		20.72	3236	23236
	18.41	190	32990		20.728	3640		20.728	3455	13455		20.728	3282	23282
	18.42	185	32985		20.736	3729		20.736	3549	13549		20.736	3275	23275
	18.43	199	32999		20.744	3737		20.744	3498	13498		20.744	3233	23233
	18.44	180	32980		20.752	3722		20.752	3491	13491		20.752	3129	23129
	18.45	199	32999		20.76	3781		20.76	3467	13467		20.76	3155	23155
	18.46	173	32973		20.768	3740		20.768	3422	13422		20.768	3160	23160
	18.47	159	32959		20.776	3575		20.776	3499	13499		20.776	3180	23180
	18.48	178	32978		20.784	3654		20.784	3506	13506		20.784	3174	23174
	18.49	176	32976		20.792	3572		20.792	3481	13481		20.792	3183	23183
	18.5	198	32998		20.8	3609		20.8	3478	13478		20.8	3206	23206
	18.51	175	32975		20.808	3666		20.808	3445	13445		20.808	3149	23149
	18.52	191	32991		20.816	3669		20.816	3506	13506		20.816	3085	23085
	18.53	198	32998		20.824	3683		20.824	3520	13520		20.824	3201	23201
	18.54	190	32990		20.832	3568		20.832	3545	13545		20.832	3107	23107
	18.55	171	32971		20.84	3552		20.84	3484	13484		20.84	3162	23162
	18.56	190	32990		20.848	3584		20.848	3313	13313		20.848	3124	23124
	18.57	176	32976		20.856	3490		20.856	3352	13352		20.856	3179	23179
	18.58	192	32992		20.864	3594		20.864	3442	13442		20.864	3150	23150
	18.59	176	32976		20.872	3579		20.872	3512	13512		20.872	3132	23132
	18.6	185	32985		20.88	3590		20.88	3460	13460		20.88	3109	23109
	18.61	176	32976		20.888	3644		20.888	3386	13386		20.888	3125	23125
	18.62	196	32996		20.896	3661		20.896	3520	13520		20.896	3201	23201
	18.63	161	32961		20.904	3615		20.904	3465	13465		20.904	3184	23184
	18.64	178	32978		20.912	3575		20.912	3416	13416		20.912	3306	23306
	18.65	172	32972		20.92	3596		20.92	3467	13467		20.92	3204	23204
	18.66	183	32983		20.928	3629		20.928	3494	13494		20.928	3163	23163
	18.67	191	32991		20.936	3604		20.936	3452	13452		20.936	3162	23162
	18.68	179	32979		20.944	3587		20.944	3503	13503		20.944	3214	23214
	18.69	174	32974		20.952	3557		20.952	3421	13421		20.952	3205	23205
	18.7	193	32993		20.96	3556		20.96	3389	13389		20.96	3194	23194
	18.71	184	32984		20.968	3565		20.968	3357	13357		20.968	3143	23143
	18.72	167	32967		20.976	3608		20.976	3484	13484		20.976	3105	23105
	18.73	162	32962		20.984	3538		20.984	3483	13483		20.984	3083	23083
	18.74	183	32983		20.992	3506		20.992	3421	13421		20.992	3181	23181
	18.75	184	32984		21	3441		21	3378	13378		21	3147	23147
	18.76	201	33001		21.008	3547		21.008	3382	13382		21.008	3008	23008
	18.77	193	32993		21.016	3588		21.016	3387	13387		21.016	3099	23099
	18.78	167	32967		21.024	3640		21.024	3380	13380		21.024	3173	23173
	18.79	165	32965		21.032	3421		21.032	3355	13355		21.032	3171	23171
	18.8	176	32976		21.04	3464		21.04	3354	13354		21.04	3196	23196
	18.81	183	32983		21.048	3511		21.048	3468	13468		21.048	3102	23102
	18.82	183	32983		21.056	3537		21.056	3416	13416		21.056	3100	23100
	18.83	174	32974		21.064	3465		21.064	3359	13359		21.064	3109	23109
	18.84	172	32972		21.072	3522		21.072	3378	13378		21.072	3164	23164
	18.85	167	32967		21.08	3612		21.08	3421	13421		21.08	3132	23132
	18.86	161	32961		21.088	3568		21.088	3429	13429		21.088	3050	23050
	18.87	177	32977		21.096	3494		21.096	3355	13355		21.096	3138	23138
	18.88	186	32986		21.104	3474		21.104	3343	13343		21.104	3093	23093
	18.89	155	32955		21.112	3472		21.112	3394	13394		21.112	3033	23033
	18.9	179	32979		21.12	3517		21.12	3446	13446		21.12	3178	23178
	18.91	164	32964		21.128	3537		21.128	3317	13317		21.128	3143	23143
	18.92	172	32972		21.136	3589		21.136	3358	13358		21.136	3095	23095
	18.93	195	32995		21.144	3549		21.144	3376	13376		21.144	3077	23077
	18.94	158	32958		21.152	3522		21.152	3417	13417		21.152	3175	23175
	18.95	195	32995		21.16	3468		21.16	3278	13278		21.16	3140	23140
	18.96	173	32973		21.168	3528		21.168	3280	13280		21.168	3120	23120
	18.97	160	32960		21.176	3460		21.176	3355	13355		21.176	3034	23034
	18.98	183	32983		21.184	3534		21.184	3303	13303		21.184	3091	23091
	18.99	183	32983		21.192	3537		21.192	3330	13330		21.192	3103	23103
	19	185	32985		21.2	3514		21.2	3262	13262		21.2	3027	23027
	19.01	171	32971		21.208	3577		21.208	3226	13226		21.208	3033	23033
	19.02	196	32996		21.216	3534		21.216	3294	13294		21.216	3131	23131
	19.03	185	32985		21.224	3510		21.224	3353	13353		21.224	3067	23067
	19.04	180	32980		21.232	3475		21.232	3390	13390		21.232	3072	23072
	19.05	147	32947		21.24	3489		21.24	3386	13386		21.24	3071	23071
	19.06	197	32997		21.248	3414		21.248	3303	13303		21.248	3009	23009
	19.07	200	33000		21.256	3451		21.256	3262	13262		21.256	3103	23103
	19.08	192	32992		21.264	3542		21.264	3294	13294		21.264	3030	23030
	19.09	190	32990		21.272	3426		21.272	3268	13268		21.272	2986	22986
	19.1	162	32962		21.28	3362		21.28	3288	13288		21.28	3004	23004
	19.11	177	32977		21.288	3423		21.288	3255	13255		21.288	3005	23005
	19.12	176	32976		21.296	3382		21.296	3270	13270		21.296	3040	23040
	19.13	184	32984		21.304	3455		21.304	3272	13272		21.304	3113	23113
	19.14	183	32983		21.312	3452		21.312	3253	13253		21.312	3080	23080
	19.15	187	32987		21.32	3454		21.32	3289	13289		21.32	3076	23076
	19.16	196	32996		21.328	3496		21.328	3280	13280		21.328	3025	23025
	19.17	180	32980		21.336	3405		21.336	3239	13239		21.336	3088	23088
	19.18	173	32973		21.344	3365		21.344	3193	13193		21.344	3064	23064
	19.19	177	32977		21.352	3405		21.352	3234	13234		21.352	3058	23058
	19.2	170	32970		21.36	3467		21.36	3343	13343		21.36	3041	23041
	19.21	183	32983		21.368	3407		21.368	3263	13263		21.368	3078	23078
	19.22	180	32980		21.376	3431		21.376	3273	13273		21.376	3094	23094
	19.23	164	32964		21.384	3473		21.384	3286	13286		21.384	3069	23069
	19.24	171	32971		21.392	3372		21.392	3284	13284		21.392	3058	23058
	19.25	169	32969		21.4	3388		21.4	3222	13222		21.4	3089	23089
	19.26	172	32972		21.408	3491		21.408	3204	13204		21.408	3016	23016
	19.27	174	32974		21.416	3420		21.416	3268	13268		21.416	3056	23056
	19.28	182	32982		21.424	3421		21.424	3212	13212		21.424	3040	23040
	19.29	190	32990		21.432	3347		21.432	3180	13180		21.432	2996	22996
	19.3	202	33002		21.44	3381		21.44	3320	13320		21.44	3070	23070
	19.31	168	32968		21.448	3339		21.448	3261	13261		21.448	2974	22974
	19.32	174	32974		21.456	3371		21.456	3181	13181		21.456	3009	23009
	19.33	175	32975		21.464	3355		21.464	3240	13240		21.464	2994	22994
	19.34	166	32966		21.472	3401		21.472	3213	13213		21.472	3074	23074
	19.35	193	32993		21.48	3415		21.48	3196	13196		21.48	2998	22998
	19.36	180	32980		21.488	3444		21.488	3191	13191		21.488	3009	23009
	19.37	196	32996		21.496	3440		21.496	3143	13143		21.496	2984	22984
	19.38	157	32957		21.504	3345		21.504	3163	13163		21.504	3008	23008
	19.39	167	32967		21.512	3321		21.512	3204	13204		21.512	3061	23061
	19.4	170	32970		21.52	3350		21.52	3076	13076		21.52	2991	22991
	19.41	175	32975		21.528	3398		21.528	3199	13199		21.528	2957	22957
	19.42	179	32979		21.536	3396		21.536	3204	13204		21.536	3070	23070
	19.43	191	32991		21.544	3318		21.544	3208	13208		21.544	2996	22996
	19.44	167	32967		21.552	3331		21.552	3195	13195		21.552	3045	23045
	19.45	180	32980		21.56	3400		21.56	3209	13209		21.56	3057	23057
	19.46	172	32972		21.568	3339		21.568	3268	13268		21.568	2922	22922
	19.47	167	32967		21.576	3327		21.576	3154	13154		21.576	3015	23015
	19.48	155	32955		21.584	3355		21.584	3176	13176		21.584	2917	22917
	19.49	155	32955		21.592	3347		21.592	3173	13173		21.592	3047	23047
	19.5	189	32989		21.6	3331		21.6	3093	13093		21.6	3038	23038
	19.51	166	32966		21.608	3308		21.608	3161	13161		21.608	2989	22989
	19.52	169	32969		21.616	3311		21.616	3137	13137		21.616	3034	23034
	19.53	190	32990		21.624	3385		21.624	3220	13220		21.624	3026	23026
	19.54	192	32992		21.632	3343		21.632	3211	13211		21.632	2948	22948
	19.55	198	32998		21.64	3308		21.64	3209	13209		21.64	2984	22984
	19.56	198	32998		21.648	3338		21.648	3208	13208		21.648	2969	22969
	19.57	198	32998		21.656	3262		21.656	3053	13053		21.656	2988	22988
	19.58	166	32966		21.664	3419		21.664	3204	13204		21.664	3020	23020
	19.59	176	32976		21.672	3344		21.672	3077	13077		21.672	2995	22995
	19.6	167	32967		21.68	3286		21.68	3039	13039		21.68	2986	22986
	19.61	185	32985		21.688	3314		21.688	3069	13069		21.688	2955	22955
	19.62	150	32950		21.696	3268		21.696	3164	13164		21.696	2953	22953
	19.63	181	32981		21.704	3344		21.704	3032	13032		21.704	2946	22946
	19.64	164	32964		21.712	3255		21.712	3091	13091		21.712	2994	22994
	19.65	176	32976		21.72	3257		21.72	3060	13060		21.72	2931	22931
	19.66	184	32984		21.728	3331		21.728	3102	13102		21.728	2884	22884
	19.67	176	32976		21.736	3309		21.736	3065	13065		21.736	2946	22946
	19.68	151	32951		21.744	3285		21.744	2977	12977		21.744	2987	22987
	19.69	158	32958		21.752	3265		21.752	3036	13036		21.752	3011	23011
	19.7	185	32985		21.76	3325		21.76	3102	13102		21.76	2876	22876
	19.71	187	32987		21.768	3277		21.768	3156	13156		21.768	2881	22881
	19.72	191	32991		21.776	3298		21.776	3019	13019		21.776	2972	22972
	19.73	167	32967		21.784	3246		21.784	3136	13136		21.784	3026	23026
	19.74	185	32985		21.792	3218		21.792	3128	13128		21.792	2894	22894
	19.75	206	33006		21.8	3196		21.8	3088	13088		21.8	2959	22959
	19.76	175	32975		21.808	3258		21.808	3038	13038		21.808	2974	22974
	19.77	195	32995		21.816	3236		21.816	3036	13036		21.816	2944	22944
	19.78	173	32973		21.824	3275		21.824	3105	13105		21.824	2903	22903
	19.79	181	32981		21.832	3229		21.832	3098	13098		21.832	2925	22925
	19.8	177	32977		21.84	3211		21.84	3079	13079		21.84	2904	22904
	19.81	162	32962		21.848	3160		21.848	3032	13032		21.848	2859	22859
	19.82	195	32995		21.856	3240		21.856	2979	12979		21.856	2857	22857
	19.83	172	32972		21.864	3213		21.864	3099	13099		21.864	2872	22872
	19.84	211	33011		21.872	3198		21.872	3070	13070		21.872	2906	22906
	19.85	174	32974		21.88	3136		21.88	3024	13024		21.88	2915	22915
	19.86	187	32987		21.888	3271		21.888	3025	13025		21.888	2838	22838
	19.87	182	32982		21.896	3294		21.896	3021	13021		21.896	2871	22871
	19.88	168	32968		21.904	3237		21.904	2941	12941		21.904	2908	22908
	19.89	196	32996		21.912	3192		21.912	2957	12957		21.912	2913	22913
	19.9	180	32980		21.92	3255		21.92	3021	13021		21.92	2929	22929
	19.91	182	32982		21.928	3206		21.928	3043	13043		21.928	2874	22874
	19.92	178	32978		21.936	3233		21.936	3009	13009		21.936	2902	22902
	19.93	182	32982		21.944	3173		21.944	3094	13094		21.944	2920	22920
	19.94	197	32997		21.952	3172		21.952	3122	13122		21.952	2915	22915
	19.95	188	32988		21.96	3213		21.96	3013	13013		21.96	2894	22894
	19.96	191	32991		21.968	3177		21.968	2985	12985		21.968	2875	22875
	19.97	173	32973		21.976	3170		21.976	3023	13023		21.976	2824	22824
	19.98	175	32975		21.984	3220		21.984	3033	13033		21.984	2907	22907
	19.99	181	32981		21.992	3202		21.992	3030	13030		21.992	2824	22824
	20	173	32973		22	3128		22	3006	13006		22	2851	22851
	20.01	194	32994		22.008	3166		22.008	3031	13031		22.008	2946	22946
	20.02	178	32978		22.016	3191		22.016	3006	13006		22.016	2899	22899
	20.03	188	32988		22.024	3212		22.024	2948	12948		22.024	2863	22863
	20.04	184	32984		22.032	3203		22.032	2893	12893		22.032	2836	22836
	20.05	190	32990		22.04	3185		22.04	2946	12946		22.04	2952	22952
	20.06	163	32963		22.048	3250		22.048	3005	13005		22.048	2872	22872
	20.07	143	32943		22.056	3202		22.056	2933	12933		22.056	2852	22852
	20.08	196	32996		22.064	3212		22.064	2964	12964		22.064	2930	22930
	20.09	174	32974		22.072	3184		22.072	3019	13019		22.072	2840	22840
	20.1	200	33000		22.08	3129		22.08	2998	12998		22.08	2840	22840
	20.11	194	32994		22.088	3046		22.088	2940	12940		22.088	2890	22890
	20.12	189	32989		22.096	3094		22.096	2957	12957		22.096	2873	22873
	20.13	179	32979		22.104	3154		22.104	2965	12965		22.104	2825	22825
	20.14	177	32977		22.112	3161		22.112	2947	12947		22.112	2925	22925
	20.15	179	32979		22.12	3206		22.12	2957	12957		22.12	2847	22847
	20.16	187	32987		22.128	3159		22.128	2969	12969		22.128	2784	22784
	20.17	182	32982		22.136	3145		22.136	2892	12892		22.136	2827	22827
	20.18	194	32994		22.144	3163		22.144	2948	12948		22.144	2735	22735
	20.19	167	32967		22.152	3107		22.152	2832	12832		22.152	2765	22765
	20.2	147	32947		22.16	3121		22.16	2942	12942		22.16	2878	22878
	20.21	177	32977		22.168	3134		22.168	2929	12929		22.168	2905	22905
	20.22	172	32972		22.176	3086		22.176	2897	12897		22.176	2832	22832
	20.23	201	33001		22.184	3071		22.184	2919	12919		22.184	2866	22866
	20.24	190	32990		22.192	3141		22.192	2939	12939		22.192	2856	22856
	20.25	208	33008		22.2	3129		22.2	2862	12862		22.2	2873	22873
	20.26	215	33015		22.208	3045		22.208	2822	12822		22.208	2822	22822
	20.27	160	32960		22.216	3125		22.216	2882	12882		22.216	2796	22796
	20.28	165	32965		22.224	3159		22.224	2901	12901		22.224	2908	22908
	20.29	195	32995		22.232	3059		22.232	2961	12961		22.232	2802	22802
	20.3	167	32967		22.24	3083		22.24	2958	12958		22.24	2838	22838
	20.31	197	32997		22.248	3104		22.248	2939	12939		22.248	2890	22890
	20.32	151	32951		22.256	3140		22.256	2919	12919		22.256	2829	22829
	20.33	178	32978		22.264	3148		22.264	2879	12879		22.264	2858	22858
	20.34	163	32963		22.272	3169		22.272	2892	12892		22.272	2895	22895
	20.35	188	32988		22.28	3197		22.28	2864	12864		22.28	2889	22889
	20.36	174	32974		22.288	3173		22.288	2885	12885		22.288	2787	22787
	20.37	170	32970		22.296	3120		22.296	2929	12929		22.296	2753	22753
	20.38	180	32980		22.304	3124		22.304	2844	12844		22.304	2835	22835
	20.39	192	32992		22.312	3032		22.312	2867	12867		22.312	2807	22807
	20.4	181	32981		22.32	3055		22.32	2982	12982		22.32	2903	22903
	20.41	183	32983		22.328	3117		22.328	2797	12797		22.328	2958	22958
	20.42	168	32968		22.336	3092		22.336	2856	12856		22.336	2858	22858
	20.43	180	32980		22.344	3032		22.344	2949	12949		22.344	2784	22784
	20.44	181	32981		22.352	2986		22.352	2865	12865		22.352	2729	22729
	20.45	175	32975		22.36	3021		22.36	2903	12903		22.36	2855	22855
	20.46	191	32991		22.368	3023		22.368	2953	12953		22.368	2835	22835
	20.47	174	32974		22.376	3034		22.376	2840	12840		22.376	2844	22844
	20.48	187	32987		22.384	3042		22.384	2870	12870		22.384	2742	22742
	20.49	173	32973		22.392	3131		22.392	2904	12904		22.392	2751	22751
	20.5	168	32968		22.4	3102		22.4	2936	12936		22.4	2823	22823
	20.51	162	32962		22.408	3141		22.408	2824	12824		22.408	2865	22865
	20.52	182	32982		22.416	3112		22.416	2901	12901		22.416	2802	22802
	20.53	162	32962		22.424	3083		22.424	2850	12850		22.424	2868	22868
	20.54	183	32983		22.432	3096		22.432	2892	12892		22.432	2856	22856
	20.55	162	32962		22.44	3097		22.44	2846	12846		22.44	2867	22867
	20.56	169	32969		22.448	3155		22.448	2921	12921		22.448	2753	22753
	20.57	166	32966		22.456	3126		22.456	2849	12849		22.456	2755	22755
	20.58	182	32982		22.464	3030		22.464	2927	12927		22.464	2796	22796
	20.59	184	32984		22.472	3049		22.472	2952	12952		22.472	2781	22781
	20.6	174	32974		22.48	3095		22.48	2886	12886		22.48	2841	22841
	20.61	184	32984		22.488	3064		22.488	2841	12841		22.488	2809	22809
	20.62	192	32992		22.496	3007		22.496	2851	12851		22.496	2768	22768
	20.63	174	32974		22.504	3087		22.504	2860	12860		22.504	2817	22817
	20.64	165	32965		22.512	3064		22.512	2816	12816		22.512	2817	22817
	20.65	203	33003		22.52	3098		22.52	2883	12883		22.52	2791	22791
	20.66	186	32986		22.528	3078		22.528	2914	12914		22.528	2719	22719
	20.67	166	32966		22.536	3054		22.536	2940	12940		22.536	2836	22836
	20.68	184	32984		22.544	3111		22.544	2940	12940		22.544	2808	22808
	20.69	157	32957		22.552	3045		22.552	2918	12918		22.552	2812	22812
	20.7	192	32992		22.56	3064		22.56	2889	12889		22.56	2724	22724
	20.71	187	32987		22.568	3057		22.568	3017	13017		22.568	2849	22849
	20.72	188	32988		22.576	3073		22.576	2916	12916		22.576	2886	22886
	20.73	177	32977		22.584	2997		22.584	2959	12959		22.584	2893	22893
	20.74	202	33002		22.592	3044		22.592	2948	12948		22.592	2886	22886
	20.75	179	32979		22.6	3082		22.6	2878	12878		22.6	2897	22897
	20.76	172	32972		22.608	3056		22.608	2935	12935		22.608	2893	22893
	20.77	172	32972		22.616	3066		22.616	2998	12998		22.616	2867	22867
	20.78	180	32980		22.624	3115		22.624	2962	12962		22.624	2883	22883
	20.79	167	32967		22.632	3044		22.632	3005	13005		22.632	2814	22814
	20.8	191	32991		22.64	3097		22.64	3032	13032		22.64	2761	22761
	20.81	150	32950		22.648	2976		22.648	2919	12919		22.648	2868	22868
	20.82	174	32974		22.656	2974		22.656	2916	12916		22.656	2849	22849
	20.83	173	32973		22.664	3072		22.664	2931	12931		22.664	2773	22773
	20.84	175	32975		22.672	3073		22.672	2991	12991		22.672	2891	22891
	20.85	166	32966		22.68	3076		22.68	3052	13052		22.68	2872	22872
	20.86	185	32985		22.688	3005		22.688	2984	12984		22.688	2896	22896
	20.87	194	32994		22.696	3060		22.696	3022	13022		22.696	2912	22912
	20.88	178	32978		22.704	3006		22.704	3035	13035		22.704	2821	22821
	20.89	200	33000		22.712	3066		22.712	3037	13037		22.712	2825	22825
	20.9	160	32960		22.72	2988		22.72	2995	12995		22.72	2863	22863
	20.91	190	32990		22.728	3074		22.728	3004	13004		22.728	2891	22891
	20.92	168	32968		22.736	3007		22.736	3047	13047		22.736	2754	22754
	20.93	174	32974		22.744	3003		22.744	2935	12935		22.744	2818	22818
	20.94	176	32976		22.752	2999		22.752	3051	13051		22.752	2834	22834
	20.95	174	32974		22.76	3041		22.76	3055	13055		22.76	2800	22800
	20.96	185	32985		22.768	3135		22.768	3063	13063		22.768	2825	22825
	20.97	178	32978		22.776	3062		22.776	3048	13048		22.776	2867	22867
	20.98	196	32996		22.784	3135		22.784	3036	13036		22.784	2773	22773
	20.99	173	32973		22.792	3035		22.792	3039	13039		22.792	2835	22835
	21	174	32974		22.8	3043		22.8	2999	12999		22.8	2819	22819
	21.01	192	32992		22.808	3015		22.808	3002	13002		22.808	2904	22904
	21.02	165	32965		22.816	2993		22.816	3010	13010		22.816	2842	22842
	21.03	192	32992		22.824	2984		22.824	3014	13014		22.824	2844	22844
	21.04	170	32970		22.832	3051		22.832	2922	12922		22.832	2791	22791
	21.05	185	32985		22.84	3046		22.84	3042	13042		22.84	2820	22820
	21.06	182	32982		22.848	2991		22.848	2950	12950		22.848	2819	22819
	21.07	179	32979		22.856	3015		22.856	2924	12924		22.856	2789	22789
	21.08	174	32974		22.864	2959		22.864	2911	12911		22.864	2772	22772
	21.09	169	32969		22.872	2982		22.872	2945	12945		22.872	2805	22805
	21.1	155	32955		22.88	3010		22.88	3003	13003		22.88	2850	22850
	21.11	174	32974		22.888	2980		22.888	2922	12922		22.888	2835	22835
	21.12	164	32964		22.896	3040		22.896	2903	12903		22.896	2767	22767
	21.13	178	32978		22.904	3063		22.904	2866	12866		22.904	2847	22847
	21.14	177	32977		22.912	2978		22.912	2896	12896		22.912	2860	22860
	21.15	168	32968		22.92	3022		22.92	2901	12901		22.92	2842	22842
	21.16	190	32990		22.928	2921		22.928	2887	12887		22.928	2801	22801
	21.17	183	32983		22.936	3000		22.936	2857	12857		22.936	2781	22781
	21.18	175	32975		22.944	2958		22.944	2846	12846		22.944	2714	22714
	21.19	161	32961		22.952	3019		22.952	2903	12903		22.952	2681	22681
	21.2	191	32991		22.96	3014		22.96	2830	12830		22.96	2792	22792
	21.21	205	33005		22.968	3031		22.968	2758	12758		22.968	2767	22767
	21.22	160	32960		22.976	3080		22.976	2778	12778		22.976	2734	22734
	21.23	186	32986		22.984	2950		22.984	2798	12798		22.984	2665	22665
	21.24	165	32965		22.992	3012		22.992	2841	12841		22.992	2648	22648
	21.25	156	32956		23	3045		23	2862	12862		23	2676	22676
	21.26	177	32977		23.008	2997		23.008	2709	12709		23.008	2701	22701
	21.27	179	32979		23.016	2972		23.016	2770	12770		23.016	2638	22638
	21.28	183	32983		23.024	2922		23.024	2673	12673		23.024	2748	22748
	21.29	191	32991		23.032	2922		23.032	2779	12779		23.032	2683	22683
	21.3	158	32958		23.04	2947		23.04	2732	12732		23.04	2810	22810
	21.31	177	32977		23.048	2946		23.048	2662	12662		23.048	2838	22838
	21.32	164	32964		23.056	2942		23.056	2651	12651		23.056	2790	22790
	21.33	147	32947		23.064	2948		23.064	2784	12784		23.064	2719	22719
	21.34	170	32970		23.072	2940		23.072	2777	12777		23.072	2747	22747
	21.35	193	32993		23.08	2953		23.08	2708	12708		23.08	2614	22614
	21.36	169	32969		23.088	2920		23.088	2725	12725		23.088	2688	22688
	21.37	193	32993		23.096	2922		23.096	2730	12730		23.096	2717	22717
	21.38	187	32987		23.104	2880		23.104	2782	12782		23.104	2630	22630
	21.39	186	32986		23.112	2887		23.112	2790	12790		23.112	2648	22648
	21.4	186	32986		23.12	2900		23.12	2695	12695		23.12	2673	22673
	21.41	165	32965		23.128	2979		23.128	2692	12692		23.128	2766	22766
	21.42	180	32980		23.136	2851		23.136	2729	12729		23.136	2724	22724
	21.43	151	32951		23.144	3032		23.144	2716	12716		23.144	2663	22663
	21.44	154	32954		23.152	2906		23.152	2697	12697		23.152	2743	22743
	21.45	151	32951		23.16	2884		23.16	2722	12722		23.16	2651	22651
	21.46	184	32984		23.168	2886		23.168	2619	12619		23.168	2680	22680
	21.47	171	32971		23.176	2933		23.176	2659	12659		23.176	2606	22606
	21.48	174	32974		23.184	2925		23.184	2664	12664		23.184	2665	22665
	21.49	176	32976		23.192	2912		23.192	2661	12661		23.192	2668	22668
	21.5	167	32967		23.2	2994		23.2	2662	12662		23.2	2643	22643
	21.51	160	32960		23.208	2998		23.208	2696	12696		23.208	2576	22576
	21.52	165	32965		23.216	2976		23.216	2653	12653		23.216	2616	22616
	21.53	173	32973		23.224	2889		23.224	2549	12549		23.224	2645	22645
	21.54	151	32951		23.232	2904		23.232	2604	12604		23.232	2601	22601
	21.55	170	32970		23.24	2892		23.24	2672	12672		23.24	2607	22607
	21.56	160	32960		23.248	2851		23.248	2607	12607		23.248	2614	22614
	21.57	211	33011		23.256	2918		23.256	2552	12552		23.256	2614	22614
	21.58	161	32961		23.264	2879		23.264	2692	12692		23.264	2756	22756
	21.59	148	32948		23.272	2865		23.272	2616	12616		23.272	2715	22715
	21.6	172	32972		23.28	2895		23.28	2631	12631		23.28	2644	22644
	21.61	188	32988		23.288	2918		23.288	2618	12618		23.288	2558	22558
	21.62	157	32957		23.296	2899		23.296	2603	12603		23.296	2634	22634
	21.63	179	32979		23.304	2886		23.304	2581	12581		23.304	2642	22642
	21.64	157	32957		23.312	2840		23.312	2563	12563		23.312	2681	22681
	21.65	172	32972		23.32	2860		23.32	2643	12643		23.32	2601	22601
	21.66	167	32967		23.328	2845		23.328	2675	12675		23.328	2662	22662
	21.67	176	32976		23.336	2868		23.336	2622	12622		23.336	2624	22624
	21.68	173	32973		23.344	2839		23.344	2600	12600		23.344	2602	22602
	21.69	178	32978		23.352	2949		23.352	2638	12638		23.352	2632	22632
	21.7	171	32971		23.36	2930		23.36	2566	12566		23.36	2667	22667
	21.71	171	32971		23.368	2921		23.368	2651	12651		23.368	2755	22755
	21.72	187	32987		23.376	2860		23.376	2579	12579		23.376	2615	22615
	21.73	175	32975		23.384	2821		23.384	2587	12587		23.384	2606	22606
	21.74	163	32963		23.392	2894		23.392	2632	12632		23.392	2627	22627
	21.75	164	32964		23.4	2857		23.4	2638	12638		23.4	2639	22639
	21.76	184	32984		23.408	2875		23.408	2493	12493		23.408	2577	22577
	21.77	173	32973		23.416	2868		23.416	2580	12580		23.416	2575	22575
	21.78	158	32958		23.424	2935		23.424	2539	12539		23.424	2593	22593
	21.79	203	33003		23.432	3003		23.432	2516	12516		23.432	2553	22553
	21.8	168	32968		23.44	2883		23.44	2596	12596		23.44	2604	22604
	21.81	182	32982		23.448	2848		23.448	2605	12605		23.448	2640	22640
	21.82	173	32973		23.456	2907		23.456	2645	12645		23.456	2622	22622
	21.83	169	32969		23.464	2880		23.464	2598	12598		23.464	2643	22643
	21.84	194	32994		23.472	2840		23.472	2602	12602		23.472	2632	22632
	21.85	168	32968		23.48	2893		23.48	2645	12645		23.48	2620	22620
	21.86	154	32954		23.488	2903		23.488	2632	12632		23.488	2608	22608
	21.87	153	32953		23.496	2917		23.496	2548	12548		23.496	2620	22620
	21.88	165	32965		23.504	2887		23.504	2645	12645		23.504	2755	22755
	21.89	167	32967		23.512	2837		23.512	2539	12539		23.512	2618	22618
	21.9	190	32990		23.52	2882		23.52	2576	12576		23.52	2699	22699
	21.91	175	32975		23.528	2824		23.528	2623	12623		23.528	2614	22614
	21.92	184	32984		23.536	2899		23.536	2645	12645		23.536	2608	22608
	21.93	186	32986		23.544	2931		23.544	2626	12626		23.544	2572	22572
	21.94	163	32963		23.552	2917		23.552	2561	12561		23.552	2653	22653
	21.95	162	32962		23.56	2998		23.56	2521	12521		23.56	2561	22561
	21.96	181	32981		23.568	2981		23.568	2553	12553		23.568	2585	22585
	21.97	154	32954		23.576	2882		23.576	2634	12634		23.576	2611	22611
	21.98	150	32950		23.584	2959		23.584	2626	12626		23.584	2554	22554
	21.99	199	32999		23.592	2856		23.592	2591	12591		23.592	2684	22684
	22	175	32975		23.6	2965		23.6	2502	12502		23.6	2585	22585
	22.01	173	32973		23.608	2919		23.608	2559	12559		23.608	2615	22615
	22.02	181	32981		23.616	2952		23.616	2648	12648		23.616	2685	22685
	22.03	184	32984		23.624	2997		23.624	2677	12677		23.624	2666	22666
	22.04	155	32955		23.632	3028		23.632	2619	12619		23.632	2692	22692
	22.05	168	32968		23.64	2963		23.64	2597	12597		23.64	2676	22676
	22.06	188	32988		23.648	2948		23.648	2515	12515		23.648	2593	22593
	22.07	196	32996		23.656	2937		23.656	2630	12630		23.656	2609	22609
	22.08	165	32965		23.664	2927		23.664	2627	12627		23.664	2689	22689
	22.09	169	32969		23.672	2961		23.672	2594	12594		23.672	2656	22656
	22.1	191	32991		23.68	2916		23.68	2613	12613		23.68	2613	22613
	22.11	141	32941		23.688	2929		23.688	2626	12626		23.688	2711	22711
	22.12	149	32949		23.696	2927		23.696	2558	12558		23.696	2695	22695
	22.13	167	32967		23.704	3031		23.704	2593	12593		23.704	2634	22634
	22.14	171	32971		23.712	3027		23.712	2632	12632		23.712	2710	22710
	22.15	196	32996		23.72	2914		23.72	2619	12619		23.72	2653	22653
	22.16	165	32965		23.728	2993		23.728	2624	12624		23.728	2644	22644
	22.17	155	32955		23.736	2969		23.736	2638	12638		23.736	2675	22675
	22.18	162	32962		23.744	2919		23.744	2641	12641		23.744	2683	22683
	22.19	158	32958		23.752	2977		23.752	2705	12705		23.752	2665	22665
	22.2	161	32961		23.76	2982		23.76	2652	12652		23.76	2710	22710
	22.21	187	32987		23.768	3009		23.768	2668	12668		23.768	2729	22729
	22.22	171	32971		23.776	3087		23.776	2620	12620		23.776	2681	22681
	22.23	176	32976		23.784	3014		23.784	2665	12665		23.784	2656	22656
	22.24	181	32981		23.792	2970		23.792	2563	12563		23.792	2635	22635
	22.25	175	32975		23.8	3096		23.8	2693	12693		23.8	2757	22757
	22.26	188	32988		23.808	2979		23.808	2703	12703		23.808	2681	22681
	22.27	193	32993		23.816	3041		23.816	2646	12646		23.816	2714	22714
	22.28	158	32958		23.824	3082		23.824	2717	12717		23.824	2662	22662
	22.29	166	32966		23.832	3064		23.832	2697	12697		23.832	2657	22657
	22.3	139	32939		23.84	3113		23.84	2624	12624		23.84	2795	22795
	22.31	174	32974		23.848	3087		23.848	2711	12711		23.848	2795	22795
	22.32	174	32974		23.856	3227		23.856	2627	12627		23.856	2800	22800
	22.33	197	32997		23.864	3156		23.864	2672	12672		23.864	2767	22767
	22.34	174	32974		23.872	3086		23.872	2667	12667		23.872	2734	22734
	22.35	183	32983		23.88	3078		23.88	2728	12728		23.88	2748	22748
	22.36	193	32993		23.888	3082		23.888	2594	12594		23.888	2727	22727
	22.37	172	32972		23.896	3147		23.896	2737	12737		23.896	2731	22731
	22.38	176	32976		23.904	3136		23.904	2642	12642		23.904	2815	22815
	22.39	188	32988		23.912	3200		23.912	2708	12708		23.912	2726	22726
	22.4	186	32986		23.92	3169		23.92	2759	12759		23.92	2872	22872
	22.41	164	32964		23.928	3181		23.928	2770	12770		23.928	2755	22755
	22.42	198	32998		23.936	3196		23.936	2742	12742		23.936	2795	22795
	22.43	165	32965		23.944	3283		23.944	2735	12735		23.944	2955	22955
	22.44	156	32956		23.952	3128		23.952	2705	12705		23.952	2903	22903
	22.45	165	32965		23.96	3145		23.96	2764	12764		23.96	2864	22864
	22.46	177	32977		23.968	3159		23.968	2784	12784		23.968	2835	22835
	22.47	175	32975		23.976	3206		23.976	2747	12747		23.976	2918	22918
	22.48	166	32966		23.984	3155		23.984	2749	12749		23.984	2876	22876
	22.49	173	32973		23.992	3163		23.992	2871	12871		23.992	2803	22803
	22.5	169	32969		24	3135		24	2804	12804		24	2848	22848
	22.51	182	32982		24.008	3219		24.008	2835	12835		24.008	2840	22840
	22.52	182	32982		24.016	3286		24.016	2807	12807		24.016	2917	22917
	22.53	159	32959		24.024	3317		24.024	2839	12839		24.024	2891	22891
	22.54	161	32961		24.032	3263		24.032	2813	12813		24.032	3011	23011
	22.55	175	32975		24.04	3170		24.04	2836	12836		24.04	2924	22924
	22.56	194	32994		24.048	3372		24.048	2875	12875		24.048	2921	22921
	22.57	176	32976		24.056	3404		24.056	2879	12879		24.056	2990	22990
	22.58	177	32977		24.064	3286		24.064	2910	12910		24.064	2938	22938
	22.59	189	32989		24.072	3294		24.072	2899	12899		24.072	3003	23003
	22.6	188	32988		24.08	3486		24.08	2935	12935		24.08	2974	22974
	22.61	186	32986		24.088	3476		24.088	2872	12872		24.088	2967	22967
	22.62	200	33000		24.096	3520		24.096	2949	12949		24.096	3019	23019
	22.63	211	33011		24.104	3525		24.104	2960	12960		24.104	3029	23029
	22.64	206	33006		24.112	3536		24.112	2971	12971		24.112	2984	22984
	22.65	193	32993		24.12	3574		24.12	3012	13012		24.12	3039	23039
	22.66	205	33005		24.128	3553		24.128	2996	12996		24.128	3047	23047
	22.67	211	33011		24.136	3522		24.136	2927	12927		24.136	3107	23107
	22.68	214	33014		24.144	3562		24.144	3008	13008		24.144	3158	23158
	22.69	208	33008		24.152	3533		24.152	3048	13048		24.152	3056	23056
	22.7	215	33015		24.16	3563		24.16	3025	13025		24.16	3095	23095
	22.71	230	33030		24.168	3692		24.168	3085	13085		24.168	3169	23169
	22.72	269	33069		24.176	3781		24.176	3133	13133		24.176	3151	23151
	22.73	254	33054		24.184	3687		24.184	3195	13195		24.184	3177	23177
	22.74	273	33073		24.192	3734		24.192	3081	13081		24.192	3281	23281
	22.75	258	33058		24.2	3673		24.2	3112	13112		24.2	3176	23176
	22.76	266	33066		24.208	3744		24.208	3193	13193		24.208	3318	23318
	22.77	284	33084		24.216	3763		24.216	3178	13178		24.216	3259	23259
	22.78	295	33095		24.224	3697		24.224	3204	13204		24.224	3324	23324
	22.79	299	33099		24.232	3699		24.232	3311	13311		24.232	3308	23308
	22.8	276	33076		24.24	3737		24.24	3359	13359		24.24	3393	23393
	22.81	269	33069		24.248	3821		24.248	3372	13372		24.248	3347	23347
	22.82	255	33055		24.256	3885		24.256	3382	13382		24.256	3309	23309
	22.83	233	33033		24.264	3947		24.264	3302	13302		24.264	3419	23419
	22.84	242	33042		24.272	4000		24.272	3397	13397		24.272	3479	23479
	22.85	235	33035		24.28	4049		24.28	3356	13356		24.28	3383	23383
	22.86	196	32996		24.288	4002		24.288	3404	13404		24.288	3571	23571
	22.87	224	33024		24.296	4075		24.296	3515	13515		24.296	3565	23565
	22.88	214	33014		24.304	4078		24.304	3447	13447		24.304	3538	23538
	22.89	200	33000		24.312	4184		24.312	3429	13429		24.312	3480	23480
	22.9	208	33008		24.32	4116		24.32	3545	13545		24.32	3480	23480
	22.91	189	32989		24.328	4224		24.328	3651	13651		24.328	3540	23540
	22.92	174	32974		24.336	4255		24.336	3610	13610		24.336	3604	23604
	22.93	192	32992		24.344	4295		24.344	3623	13623		24.344	3731	23731
	22.94	169	32969		24.352	4321		24.352	3597	13597		24.352	3664	23664
	22.95	180	32980		24.36	4356		24.36	3672	13672		24.36	3829	23829
	22.96	192	32992		24.368	4444		24.368	3730	13730		24.368	3751	23751
	22.97	189	32989		24.376	4461		24.376	3846	13846		24.376	3820	23820
	22.98	197	32997		24.384	4465		24.384	3826	13826		24.384	3827	23827
	22.99	187	32987		24.392	4459		24.392	3851	13851		24.392	3853	23853
	23	174	32974		24.4	4604		24.4	3875	13875		24.4	3920	23920
	23.01	169	32969		24.408	4688		24.408	3992	13992		24.408	4038	24038
	23.02	197	32997		24.416	4641		24.416	3913	13913		24.416	4046	24046
	23.03	186	32986		24.424	4842		24.424	3994	13994		24.424	3993	23993
	23.04	187	32987		24.432	4849		24.432	3995	13995		24.432	4028	24028
	23.05	170	32970		24.44	4915		24.44	4165	14165		24.44	4167	24167
	23.06	166	32966		24.448	4956		24.448	4126	14126		24.448	4215	24215
	23.07	172	32972		24.456	5069		24.456	4199	14199		24.456	4237	24237
	23.08	168	32968		24.464	5122		24.464	4268	14268		24.464	4292	24292
	23.09	186	32986		24.472	5155		24.472	4166	14166		24.472	4329	24329
	23.1	200	33000		24.48	5308		24.48	4376	14376		24.48	4315	24315
	23.11	176	32976		24.488	5310		24.488	4440	14440		24.488	4321	24321
	23.12	174	32974		24.496	5319		24.496	4503	14503		24.496	4397	24397
	23.13	173	32973		24.504	5437		24.504	4418	14418		24.504	4550	24550
	23.14	187	32987		24.512	5583		24.512	4487	14487		24.512	4621	24621
	23.15	172	32972		24.52	5574		24.52	4526	14526		24.52	4662	24662
	23.16	186	32986		24.528	5726		24.528	4590	14590		24.528	4668	24668
	23.17	163	32963		24.536	5791		24.536	4671	14671		24.536	4771	24771
	23.18	172	32972		24.544	5888		24.544	4865	14865		24.544	4784	24784
	23.19	152	32952		24.552	5941		24.552	4892	14892		24.552	4825	24825
	23.2	167	32967		24.56	6073		24.56	4995	14995		24.56	4948	24948
	23.21	165	32965		24.568	6127		24.568	4969	14969		24.568	5078	25078
	23.22	180	32980		24.576	6397		24.576	5097	15097		24.576	5124	25124
	23.23	171	32971		24.584	6342		24.584	5038	15038		24.584	5220	25220
	23.24	173	32973		24.592	6505		24.592	5080	15080		24.592	5295	25295
	23.25	173	32973		24.6	6637		24.6	5161	15161		24.6	5391	25391
	23.26	163	32963		24.608	6732		24.608	5339	15339		24.608	5509	25509
	23.27	136	32936		24.616	6808		24.616	5513	15513		24.616	5500	25500
	23.28	181	32981		24.624	6895		24.624	5504	15504		24.624	5650	25650
	23.29	164	32964		24.632	7080		24.632	5634	15634		24.632	5848	25848
	23.3	178	32978		24.64	7214		24.64	5694	15694		24.64	5911	25911
	23.31	171	32971		24.648	7305		24.648	5781	15781		24.648	6065	26065
	23.32	166	32966		24.656	7214		24.656	5969	15969		24.656	6140	26140
	23.33	150	32950		24.664	7477		24.664	6014	16014		24.664	6218	26218
	23.34	179	32979		24.672	7728		24.672	6127	16127		24.672	6272	26272
	23.35	184	32984		24.68	7922		24.68	6275	16275		24.68	6451	26451
	23.36	145	32945		24.688	7998		24.688	6488	16488		24.688	6452	26452
	23.37	152	32952		24.696	8150		24.696	6621	16621		24.696	6761	26761
	23.38	147	32947		24.704	8378		24.704	6709	16709		24.704	6874	26874
	23.39	168	32968		24.712	8440		24.712	6980	16980		24.712	7075	27075
	23.4	161	32961		24.72	8412		24.72	7074	17074		24.72	7111	27111
	23.41	162	32962		24.728	8674		24.728	7230	17230		24.728	7346	27346
	23.42	186	32986		24.736	8739		24.736	7419	17419		24.736	7468	27468
	23.43	180	32980		24.744	8925		24.744	7515	17515		24.744	7418	27418
	23.44	179	32979		24.752	9245		24.752	7705	17705		24.752	7775	27775
	23.45	181	32981		24.76	9478		24.76	8078	18078		24.76	8128	28128
	23.46	167	32967		24.768	9697		24.768	8187	18187		24.768	8148	28148
	23.47	183	32983		24.776	9664		24.776	8289	18289		24.776	8182	28182
	23.48	176	32976		24.784	9868		24.784	8589	18589		24.784	8407	28407
	23.49	169	32969		24.792	10037		24.792	8911	18911		24.792	8658	28658
	23.5	164	32964		24.8	10307		24.8	9188	19188		24.8	8788	28788
	23.51	163	32963		24.808	10413		24.808	9559	19559		24.808	8950	28950
	23.52	169	32969		24.816	10656		24.816	9697	19697		24.816	9288	29288
	23.53	165	32965		24.824	10928		24.824	10211	20211		24.824	9612	29612
	23.54	172	32972		24.832	11013		24.832	10463	20463		24.832	9749	29749
	23.55	170	32970		24.84	11165		24.84	10810	20810		24.84	9854	29854
	23.56	175	32975		24.848	11528		24.848	11255	21255		24.848	10471	30471
	23.57	183	32983		24.856	11593		24.856	11579	21579		24.856	10659	30659
	23.58	166	32966		24.864	11734		24.864	11908	21908		24.864	10858	30858
	23.59	143	32943		24.872	12039		24.872	12400	22400		24.872	11241	31241
	23.6	165	32965		24.88	12384		24.88	12764	22764		24.88	11560	31560
	23.61	150	32950		24.888	12580		24.888	13330	23330		24.888	11846	31846
	23.62	196	32996		24.896	12774		24.896	13884	23884		24.896	11882	31882
	23.63	182	32982		24.904	13120		24.904	14294	24294		24.904	12412	32412
	23.64	178	32978		24.912	13342		24.912	14968	24968		24.912	12758	32758
	23.65	194	32994		24.92	13534		24.92	15359	25359		24.92	12999	32999
	23.66	156	32956		24.928	13678		24.928	16202	26202		24.928	13353	33353
	23.67	170	32970		24.936	13890		24.936	16820	26820		24.936	13735	33735
	23.68	170	32970		24.944	14136		24.944	17406	27406		24.944	14167	34167
	23.69	167	32967		24.952	14286		24.952	18214	28214		24.952	14447	34447
	23.7	167	32967		24.96	14598		24.96	18633	28633		24.96	14512	34512
	23.71	191	32991		24.968	14912		24.968	19572	29572		24.968	14980	34980
	23.72	179	32979		24.976	15029		24.976	20495	30495		24.976	15244	35244
	23.73	159	32959		24.984	15257		24.984	21156	31156		24.984	15806	35806
	23.74	165	32965		24.992	15603		24.992	22061	32061		24.992	16078	36078
	23.75	147	32947		25	15653		25	22831	32831		25	16539	36539
	23.76	175	32975		25.008	16092		25.008	23673	33673		25.008	16714	36714
	23.77	187	32987		25.016	16340		25.016	24447	34447		25.016	17418	37418
	23.78	196	32996		25.024	16463		25.024	25288	35288		25.024	17858	37858
	23.79	172	32972		25.032	16767		25.032	26338	36338		25.032	18295	38295
	23.8	166	32966		25.04	16906		25.04	27304	37304		25.04	18728	38728
	23.81	185	32985		25.048	17194		25.048	27840	37840		25.048	19067	39067
	23.82	186	32986		25.056	17344		25.056	28884	38884		25.056	19502	39502
	23.83	145	32945		25.064	17637		25.064	29900	39900		25.064	19796	39796
	23.84	170	32970		25.072	17650		25.072	30834	40834		25.072	20161	40161
	23.85	181	32981		25.08	17799		25.08	31940	41940		25.08	20569	40569
	23.86	158	32958		25.088	18229		25.088	33251	43251		25.088	20984	40984
	23.87	170	32970		25.096	18383		25.096	34011	44011		25.096	21464	41464
	23.88	153	32953		25.104	18603		25.104	35010	45010		25.104	21804	41804
	23.89	184	32984		25.112	18699		25.112	35393	45393		25.112	22323	42323
	23.9	162	32962		25.12	19101		25.12	36454	46454		25.12	22518	42518
	23.91	176	32976		25.128	19084		25.128	37364	47364		25.128	22896	42896
	23.92	146	32946		25.136	19166		25.136	38876	48876		25.136	23220	43220
	23.93	163	32963		25.144	19513		25.144	39475	49475		25.144	23615	43615
	23.94	187	32987		25.152	19710		25.152	40455	50455		25.152	23782	43782
	23.95	179	32979		25.16	19896		25.16	41068	51068		25.16	24399	44399
	23.96	161	32961		25.168	20233		25.168	41562	51562		25.168	24606	44606
	23.97	177	32977		25.176	20376		25.176	42530	52530		25.176	24583	44583
	23.98	202	33002		25.184	20288		25.184	42777	52777		25.184	25081	45081
	23.99	170	32970		25.192	20522		25.192	43233	53233		25.192	25658	45658
	24	165	32965		25.2	20480		25.2	44097	54097		25.2	25592	45592
	24.01	176	32976		25.208	20774		25.208	44503	54503		25.208	25775	45775
	24.02	212	33012		25.216	20463		25.216	45090	55090		25.216	26076	46076
	24.03	168	32968		25.224	20832		25.224	45567	55567		25.224	26173	46173
	24.04	173	32973		25.232	21176		25.232	45277	55277		25.232	26036	46036
	24.05	164	32964		25.24	21105		25.24	45697	55697		25.24	26291	46291
	24.06	168	32968		25.248	21179		25.248	45963	55963		25.248	26539	46539
	24.07	175	32975		25.256	21369		25.256	46043	56043		25.256	26546	46546
	24.08	171	32971		25.264	21305		25.264	45617	55617		25.264	26582	46582
	24.09	196	32996		25.272	21227		25.272	45572	55572		25.272	26239	46239
	24.1	151	32951		25.28	21202		25.28	45825	55825		25.28	26347	46347
	24.11	183	32983		25.288	21610		25.288	45728	55728		25.288	26313	46313
	24.12	165	32965		25.296	21633		25.296	45506	55506		25.296	26263	46263
	24.13	214	33014		25.304	21544		25.304	44822	54822		25.304	26054	46054
	24.14	192	32992		25.312	21450		25.312	44659	54659		25.312	26129	46129
	24.15	179	32979		25.32	21686		25.32	43838	53838		25.32	26063	46063
	24.16	190	32990		25.328	21443		25.328	43437	53437		25.328	26045	46045
	24.17	190	32990		25.336	21577		25.336	42720	52720		25.336	25425	45425
	24.18	185	32985		25.344	21585		25.344	42537	52537		25.344	25401	45401
	24.19	195	32995		25.352	21477		25.352	41687	51687		25.352	25426	45426
	24.2	195	32995		25.36	21448		25.36	40914	50914		25.36	24898	44898
	24.21	160	32960		25.368	21368		25.368	40307	50307		25.368	24909	44909
	24.22	175	32975		25.376	21120		25.376	39522	49522		25.376	24797	44797
	24.23	204	33004		25.384	21359		25.384	38725	48725		25.384	24275	44275
	24.24	218	33018		25.392	21142		25.392	37752	47752		25.392	23725	43725
	24.25	203	33003		25.4	21015		25.4	36811	46811		25.4	23830	43830
	24.26	201	33001		25.408	21026		25.408	35758	45758		25.408	23692	43692
	24.27	216	33016		25.416	20875		25.416	35041	45041		25.416	23128	43128
	24.28	201	33001		25.424	20871		25.424	33906	43906		25.424	22621	42621
	24.29	191	32991		25.432	20377		25.432	33002	43002		25.432	22121	42121
	24.3	186	32986		25.44	20588		25.44	31939	41939		25.44	21591	41591
	24.31	228	33028		25.448	20447		25.448	31082	41082		25.448	21276	41276
	24.32	227	33027		25.456	20185		25.456	30087	40087		25.456	20943	40943
	24.33	244	33044		25.464	20144		25.464	29178	39178		25.464	20457	40457
	24.34	221	33021		25.472	20043		25.472	28344	38344		25.472	20236	40236
	24.35	218	33018		25.48	19796		25.48	27345	37345		25.48	19610	39610
	24.36	226	33026		25.488	19538		25.488	26232	36232		25.488	19202	39202
	24.37	209	33009		25.496	19387		25.496	25249	35249		25.496	18932	38932
	24.38	249	33049		25.504	19136		25.504	24519	34519		25.504	18496	38496
	24.39	244	33044		25.512	19042		25.512	23667	33667		25.512	18160	38160
	24.4	243	33043		25.52	18776		25.52	22950	32950		25.52	17899	37899
	24.41	239	33039		25.528	18582		25.528	21863	31863		25.528	17287	37287
	24.42	259	33059		25.536	18449		25.536	21081	31081		25.536	16944	36944
	24.43	227	33027		25.544	18290		25.544	20433	30433		25.544	16328	36328
	24.44	275	33075		25.552	18140		25.552	19614	29614		25.552	16153	36153
	24.45	251	33051		25.56	17980		25.56	18942	28942		25.56	15888	35888
	24.46	259	33059		25.568	17725		25.568	18191	28191		25.568	15349	35349
	24.47	257	33057		25.576	17333		25.576	17482	27482		25.576	14808	34808
	24.48	287	33087		25.584	17275		25.584	16818	26818		25.584	14583	34583
	24.49	270	33070		25.592	16986		25.592	16134	26134		25.592	14335	34335
	24.5	281	33081		25.6	16643		25.6	15459	25459		25.6	13727	33727
	24.51	275	33075		25.608	16614		25.608	14910	24910		25.608	13517	33517
	24.52	284	33084		25.616	16225		25.616	14336	24336		25.616	13311	33311
	24.53	311	33111		25.624	16344		25.624	13769	23769		25.624	12869	32869
	24.54	310	33110		25.632	16223		25.632	13189	23189		25.632	12553	32553
	24.55	326	33126		25.64	15772		25.64	12613	22613		25.64	12366	32366
	24.56	312	33112		25.648	15532		25.648	12129	22129		25.648	11884	31884
	24.57	288	33088		25.656	15298		25.656	11850	21850		25.656	11753	31753
	24.58	295	33095		25.664	15018		25.664	11452	21452		25.664	11379	31379
	24.59	277	33077		25.672	14875		25.672	11051	21051		25.672	10924	30924
	24.6	306	33106		25.68	14506		25.68	10601	20601		25.68	10696	30696
	24.61	306	33106		25.688	14449		25.688	10234	20234		25.688	10514	30514
	24.62	332	33132		25.696	14084		25.696	9795	19795		25.696	10355	30355
	24.63	329	33129		25.704	13959		25.704	9580	19580		25.704	10013	30013
	24.64	330	33130		25.712	13647		25.712	9132	19132		25.712	9803	29803
	24.65	358	33158		25.72	13408		25.72	8839	18839		25.72	9600	29600
	24.66	365	33165		25.728	13094		25.728	8744	18744		25.728	9286	29286
	24.67	346	33146		25.736	12918		25.736	8326	18326		25.736	9157	29157
	24.68	369	33169		25.744	12693		25.744	8238	18238		25.744	8934	28934
	24.69	402	33202		25.752	12469		25.752	7957	17957		25.752	8736	28736
	24.7	389	33189		25.76	12371		25.76	7637	17637		25.76	8477	28477
	24.71	389	33189		25.768	12315		25.768	7471	17471		25.768	8042	28042
	24.72	435	33235		25.776	11914		25.776	7186	17186		25.776	7915	27915
	24.73	415	33215		25.784	11556		25.784	7115	17115		25.784	7875	27875
	24.74	436	33236		25.792	11623		25.792	7053	17053		25.792	7707	27707
	24.75	470	33270		25.8	11245		25.8	6745	16745		25.8	7579	27579
	24.76	445	33245		25.808	11034		25.808	6531	16531		25.808	7232	27232
	24.77	465	33265		25.816	11010		25.816	6450	16450		25.816	7220	27220
	24.78	472	33272		25.824	10708		25.824	6265	16265		25.824	7078	27078
	24.79	497	33297		25.832	10519		25.832	6166	16166		25.832	6956	26956
	24.8	540	33340		25.84	10152		25.84	5996	15996		25.84	6770	26770
	24.81	483	33283		25.848	10011		25.848	5833	15833		25.848	6705	26705
	24.82	563	33363		25.856	9827		25.856	5714	15714		25.856	6459	26459
	24.83	644	33444		25.864	9766		25.864	5721	15721		25.864	6412	26412
	24.84	566	33366		25.872	9597		25.872	5545	15545		25.872	6431	26431
	24.85	590	33390		25.88	9326		25.88	5392	15392		25.88	6171	26171
	24.86	600	33400		25.888	9163		25.888	5318	15318		25.888	5877	25877
	24.87	629	33429		25.896	9081		25.896	5223	15223		25.896	5779	25779
	24.88	689	33489		25.904	8811		25.904	5155	15155		25.904	5754	25754
	24.89	671	33471		25.912	8879		25.912	5054	15054		25.912	5763	25763
	24.9	774	33574		25.92	8524		25.92	4914	14914		25.92	5618	25618
	24.91	733	33533		25.928	8358		25.928	4811	14811		25.928	5470	25470
	24.92	793	33593		25.936	8061		25.936	4857	14857		25.936	5342	25342
	24.93	795	33595		25.944	8011		25.944	4705	14705		25.944	5372	25372
	24.94	836	33636		25.952	7810		25.952	4717	14717		25.952	5221	25221
	24.95	855	33655		25.96	7842		25.96	4525	14525		25.96	5107	25107
	24.96	896	33696		25.968	7557		25.968	4468	14468		25.968	4996	24996
	24.97	983	33783		25.976	7476		25.976	4418	14418		25.976	4850	24850
[truncated: 8,004 more rows]

## Sheet: Fig 1 b
		ST41-Pt0.05/Cu0.1				TBT Pt0.05/Cu0.1			ST01-Pt0.05/Cu0.1				FP6-Pt0.05/Cu0.1
	2 Theta [deg]		Intensity [a.u]		2 Theta [deg]		Intensity [a.u]	2 Theta [deg]		Intensity [a.u]		2 Theta [deg]		Intensity [a.u]
	5	197	32997		10	4635		10	4305	14305		10	4067	24067
	5.01	186	32986		10.008	4569		10.008	4399	14399		10.008	4147	24147
	5.02	194	32994		10.016	4662		10.016	4492	14492		10.016	4122	24122
	5.03	205	33005		10.024	4634		10.024	4503	14503		10.024	4074	24074
	5.04	209	33009		10.032	4703		10.032	4455	14455		10.032	4074	24074
	5.05	206	33006		10.04	4628		10.04	4361	14361		10.04	4155	24155
	5.06	200	33000		10.048	4576		10.048	4475	14475		10.048	4128	24128
	5.07	209	33009		10.056	4559		10.056	4529	14529		10.056	4133	24133
	5.08	200	33000		10.064	4590		10.064	4517	14517		10.064	4204	24204
	5.09	219	33019		10.072	4687		10.072	4541	14541		10.072	4150	24150
	5.1	206	33006		10.08	4687		10.08	4462	14462		10.08	4119	24119
	5.11	207	33007		10.088	4663		10.088	4453	14453		10.088	4134	24134
	5.12	229	33029		10.096	4630		10.096	4281	14281		10.096	4125	24125
	5.13	210	33010		10.104	4460		10.104	4417	14417		10.104	4164	24164
	5.14	181	32981		10.112	4534		10.112	4464	14464		10.112	4094	24094
	5.15	230	33030		10.12	4589		10.12	4472	14472		10.12	4068	24068
	5.16	230	33030		10.128	4686		10.128	4432	14432		10.128	4065	24065
	5.17	214	33014		10.136	4614		10.136	4430	14430		10.136	4235	24235
	5.18	228	33028		10.144	4582		10.144	4446	14446		10.144	4134	24134
	5.19	209	33009		10.152	4587		10.152	4501	14501		10.152	4103	24103
	5.2	219	33019		10.16	4654		10.16	4450	14450		10.16	4060	24060
	5.21	198	32998		10.168	4574		10.168	4405	14405		10.168	4160	24160
	5.22	234	33034		10.176	4486		10.176	4541	14541		10.176	4117	24117
	5.23	233	33033		10.184	4465		10.184	4400	14400		10.184	4120	24120
	5.24	237	33037		10.192	4619		10.192	4457	14457		10.192	4110	24110
	5.25	253	33053		10.2	4463		10.2	4293	14293		10.2	4042	24042
	5.26	214	33014		10.208	4552		10.208	4328	14328		10.208	4087	24087
	5.27	221	33021		10.216	4489		10.216	4322	14322		10.216	4104	24104
	5.28	241	33041		10.224	4473		10.224	4493	14493		10.224	4129	24129
	5.29	232	33032		10.232	4531		10.232	4475	14475		10.232	4082	24082
	5.3	227	33027		10.24	4599		10.24	4384	14384		10.24	4125	24125
	5.31	243	33043		10.248	4531		10.248	4395	14395		10.248	4155	24155
	5.32	241	33041		10.256	4590		10.256	4386	14386		10.256	4150	24150
	5.33	254	33054		10.264	4548		10.264	4421	14421		10.264	4090	24090
	5.34	231	33031		10.272	4552		10.272	4338	14338		10.272	4034	24034
	5.35	241	33041		10.28	4439		10.28	4378	14378		10.28	4047	24047
	5.36	228	33028		10.288	4533		10.288	4417	14417		10.288	4078	24078
	5.37	249	33049		10.296	4548		10.296	4510	14510		10.296	4027	24027
	5.38	244	33044		10.304	4449		10.304	4462	14462		10.304	4030	24030
	5.39	241	33041		10.312	4394		10.312	4462	14462		10.312	4095	24095
	5.4	237	33037		10.32	4483		10.32	4365	14365		10.32	4085	24085
	5.41	240	33040		10.328	4563		10.328	4368	14368		10.328	4078	24078
	5.42	244	33044		10.336	4514		10.336	4335	14335		10.336	4094	24094
	5.43	224	33024		10.344	4550		10.344	4276	14276		10.344	4056	24056
	5.44	232	33032		10.352	4473		10.352	4295	14295		10.352	4051	24051
	5.45	291	33091		10.36	4515		10.36	4268	14268		10.36	4149	24149
	5.46	206	33006		10.368	4360		10.368	4262	14262		10.368	4076	24076
	5.47	207	33007		10.376	4413		10.376	4253	14253		10.376	4047	24047
	5.48	231	33031		10.384	4466		10.384	4296	14296		10.384	4013	24013
	5.49	222	33022		10.392	4480		10.392	4416	14416		10.392	4008	24008
	5.5	243	33043		10.4	4591		10.4	4398	14398		10.4	3997	23997
	5.51	213	33013		10.408	4510		10.408	4282	14282		10.408	4009	24009
	5.52	231	33031		10.416	4450		10.416	4336	14336		10.416	4020	24020
	5.53	238	33038		10.424	4497		10.424	4374	14374		10.424	4026	24026
	5.54	216	33016		10.432	4553		10.432	4319	14319		10.432	4082	24082
	5.55	233	33033		10.44	4469		10.44	4267	14267		10.44	3971	23971
	5.56	203	33003		10.448	4385		10.448	4268	14268		10.448	4000	24000
	5.57	231	33031		10.456	4453		10.456	4307	14307		10.456	4096	24096
	5.58	218	33018		10.464	4567		10.464	4474	14474		10.464	3987	23987
	5.59	208	33008		10.472	4567		10.472	4360	14360		10.472	3999	23999
	5.6	226	33026		10.48	4499		10.48	4348	14348		10.48	4042	24042
	5.61	221	33021		10.488	4502		10.488	4366	14366		10.488	3942	23942
	5.62	229	33029		10.496	4456		10.496	4379	14379		10.496	4081	24081
	5.63	239	33039		10.504	4441		10.504	4258	14258		10.504	3952	23952
	5.64	238	33038		10.512	4418		10.512	4245	14245		10.512	3915	23915
	5.65	230	33030		10.52	4399		10.52	4338	14338		10.52	3847	23847
	5.66	216	33016		10.528	4407		10.528	4267	14267		10.528	3914	23914
	5.67	238	33038		10.536	4538		10.536	4256	14256		10.536	3949	23949
	5.68	230	33030		10.544	4445		10.544	4336	14336		10.544	3963	23963
	5.69	220	33020		10.552	4410		10.552	4233	14233		10.552	4017	24017
	5.7	205	33005		10.56	4367		10.56	4256	14256		10.56	3964	23964
	5.71	232	33032		10.568	4446		10.568	4302	14302		10.568	3920	23920
	5.72	215	33015		10.576	4402		10.576	4227	14227		10.576	3987	23987
	5.73	216	33016		10.584	4397		10.584	4264	14264		10.584	3969	23969
	5.74	232	33032		10.592	4469		10.592	4291	14291		10.592	3929	23929
	5.75	226	33026		10.6	4457		10.6	4150	14150		10.6	3932	23932
	5.76	229	33029		10.608	4371		10.608	4225	14225		10.608	3916	23916
	5.77	236	33036		10.616	4410		10.616	4279	14279		10.616	3917	23917
	5.78	188	32988		10.624	4416		10.624	4215	14215		10.624	3827	23827
	5.79	229	33029		10.632	4484		10.632	4245	14245		10.632	3886	23886
	5.8	186	32986		10.64	4483		10.64	4325	14325		10.64	3875	23875
	5.81	229	33029		10.648	4443		10.648	4292	14292		10.648	3902	23902
	5.82	200	33000		10.656	4376		10.656	4249	14249		10.656	3961	23961
	5.83	201	33001		10.664	4394		10.664	4277	14277		10.664	3975	23975
	5.84	213	33013		10.672	4414		10.672	4261	14261		10.672	3913	23913
	5.85	201	33001		10.68	4383		10.68	4314	14314		10.68	3934	23934
	5.86	215	33015		10.688	4465		10.688	4182	14182		10.688	3968	23968
	5.87	206	33006		10.696	4405		10.696	4272	14272		10.696	3935	23935
	5.88	213	33013		10.704	4394		10.704	4224	14224		10.704	3892	23892
	5.89	183	32983		10.712	4411		10.712	4227	14227		10.712	3886	23886
	5.9	204	33004		10.72	4374		10.72	4269	14269		10.72	3875	23875
	5.91	207	33007		10.728	4420		10.728	4195	14195		10.728	3928	23928
	5.92	183	32983		10.736	4436		10.736	4221	14221		10.736	3938	23938
	5.93	150	32950		10.744	4423		10.744	4254	14254		10.744	3975	23975
	5.94	186	32986		10.752	4460		10.752	4202	14202		10.752	3871	23871
	5.95	226	33026		10.76	4426		10.76	4162	14162		10.76	3954	23954
	5.96	174	32974		10.768	4445		10.768	4249	14249		10.768	3930	23930
	5.97	196	32996		10.776	4423		10.776	4271	14271		10.776	3931	23931
	5.98	195	32995		10.784	4421		10.784	4231	14231		10.784	3898	23898
	5.99	161	32961		10.792	4257		10.792	4151	14151		10.792	3897	23897
	6	174	32974		10.8	4253		10.8	4191	14191		10.8	3828	23828
	6.01	171	32971		10.808	4211		10.808	4260	14260		10.808	3886	23886
	6.02	149	32949		10.816	4350		10.816	4222	14222		10.816	3865	23865
	6.03	161	32961		10.824	4312		10.824	4206	14206		10.824	3837	23837
	6.04	179	32979		10.832	4270		10.832	4200	14200		10.832	3851	23851
	6.05	175	32975		10.84	4426		10.84	4182	14182		10.84	3954	23954
	6.06	159	32959		10.848	4278		10.848	4263	14263		10.848	3901	23901
	6.07	151	32951		10.856	4305		10.856	4273	14273		10.856	3857	23857
	6.08	159	32959		10.864	4330		10.864	4216	14216		10.864	3859	23859
	6.09	157	32957		10.872	4406		10.872	4171	14171		10.872	3894	23894
	6.1	149	32949		10.88	4429		10.88	4173	14173		10.88	3847	23847
	6.11	147	32947		10.888	4364		10.888	4094	14094		10.888	3871	23871
	6.12	171	32971		10.896	4229		10.896	4127	14127		10.896	3876	23876
	6.13	152	32952		10.904	4311		10.904	4107	14107		10.904	3878	23878
	6.14	123	32923		10.912	4265		10.912	4215	14215		10.912	3782	23782
	6.15	163	32963		10.92	4310		10.92	4244	14244		10.92	3837	23837
	6.16	164	32964		10.928	4285		10.928	4198	14198		10.928	3783	23783
	6.17	160	32960		10.936	4443		10.936	4190	14190		10.936	3898	23898
	6.18	145	32945		10.944	4443		10.944	4142	14142		10.944	3894	23894
	6.19	167	32967		10.952	4334		10.952	4047	14047		10.952	3886	23886
	6.2	143	32943		10.96	4331		10.96	4069	14069		10.96	3847	23847
	6.21	166	32966		10.968	4418		10.968	4035	14035		10.968	3855	23855
	6.22	149	32949		10.976	4214		10.976	4173	14173		10.976	3804	23804
	6.23	132	32932		10.984	4246		10.984	4174	14174		10.984	3782	23782
	6.24	138	32938		10.992	4301		10.992	4102	14102		10.992	3774	23774
	6.25	164	32964		11	4249		11	4098	14098		11	3781	23781
	6.26	151	32951		11.008	4170		11.008	4094	14094		11.008	3923	23923
	6.27	153	32953		11.016	4300		11.016	4034	14034		11.016	3808	23808
	6.28	165	32965		11.024	4196		11.024	4110	14110		11.024	3849	23849
	6.29	173	32973		11.032	4326		11.032	4158	14158		11.032	3879	23879
	6.3	140	32940		11.04	4309		11.04	4050	14050		11.04	3911	23911
	6.31	139	32939		11.048	4302		11.048	4039	14039		11.048	3805	23805
	6.32	145	32945		11.056	4244		11.056	4109	14109		11.056	3799	23799
	6.33	170	32970		11.064	4337		11.064	4120	14120		11.064	3786	23786
	6.34	161	32961		11.072	4359		11.072	4033	14033		11.072	3886	23886
	6.35	157	32957		11.08	4298		11.08	4155	14155		11.08	3770	23770
	6.36	152	32952		11.088	4238		11.088	4128	14128		11.088	3732	23732
	6.37	150	32950		11.096	4198		11.096	4042	14042		11.096	3867	23867
	6.38	158	32958		11.104	4310		11.104	4062	14062		11.104	3820	23820
	6.39	159	32959		11.112	4353		11.112	4021	14021		11.112	3806	23806
	6.4	161	32961		11.12	4317		11.12	4042	14042		11.12	3728	23728
	6.41	157	32957		11.128	4171		11.128	4092	14092		11.128	3824	23824
	6.42	154	32954		11.136	4190		11.136	4157	14157		11.136	3802	23802
	6.43	169	32969		11.144	4236		11.144	4042	14042		11.144	3808	23808
	6.44	150	32950		11.152	4295		11.152	3988	13988		11.152	3706	23706
	6.45	167	32967		11.16	4304		11.16	4033	14033		11.16	3872	23872
	6.46	146	32946		11.168	4235		11.168	4086	14086		11.168	3802	23802
	6.47	173	32973		11.176	4062		11.176	4091	14091		11.176	3829	23829
	6.48	172	32972		11.184	4118		11.184	4013	14013		11.184	3844	23844
	6.49	162	32962		11.192	4301		11.192	4095	14095		11.192	3867	23867
	6.5	146	32946		11.2	4310		11.2	4156	14156		11.2	3859	23859
	6.51	142	32942		11.208	4225		11.208	4055	14055		11.208	3845	23845
	6.52	164	32964		11.216	4339		11.216	4019	14019		11.216	3848	23848
	6.53	151	32951		11.224	4260		11.224	4033	14033		11.224	3765	23765
	6.54	136	32936		11.232	4206		11.232	3984	13984		11.232	3754	23754
	6.55	153	32953		11.24	4156		11.24	4010	14010		11.24	3757	23757
	6.56	165	32965		11.248	4229		11.248	4103	14103		11.248	3800	23800
	6.57	169	32969		11.256	4222		11.256	4107	14107		11.256	3751	23751
	6.58	158	32958		11.264	4306		11.264	4118	14118		11.264	3830	23830
	6.59	148	32948		11.272	4253		11.272	4024	14024		11.272	3843	23843
	6.6	147	32947		11.28	4208		11.28	4036	14036		11.28	3867	23867
	6.61	167	32967		11.288	4234		11.288	4041	14041		11.288	3775	23775
	6.62	149	32949		11.296	4287		11.296	3998	13998		11.296	3749	23749
	6.63	173	32973		11.304	4165		11.304	3974	13974		11.304	3674	23674
	6.64	170	32970		11.312	4229		11.312	3986	13986		11.312	3723	23723
	6.65	154	32954		11.32	4121		11.32	4059	14059		11.32	3752	23752
	6.66	156	32956		11.328	4210		11.328	4027	14027		11.328	3804	23804
	6.67	145	32945		11.336	4154		11.336	3934	13934		11.336	3704	23704
	6.68	151	32951		11.344	4085		11.344	3945	13945		11.344	3770	23770
	6.69	163	32963		11.352	4085		11.352	4061	14061		11.352	3757	23757
	6.7	166	32966		11.36	4211		11.36	3972	13972		11.36	3743	23743
	6.71	155	32955		11.368	4174		11.368	4088	14088		11.368	3667	23667
	6.72	139	32939		11.376	4103		11.376	3991	13991		11.376	3684	23684
	6.73	161	32961		11.384	4221		11.384	4035	14035		11.384	3802	23802
	6.74	175	32975		11.392	4214		11.392	3951	13951		11.392	3779	23779
	6.75	161	32961		11.4	4153		11.4	3950	13950		11.4	3738	23738
	6.76	168	32968		11.408	4110		11.408	4038	14038		11.408	3706	23706
	6.77	152	32952		11.416	4200		11.416	3994	13994		11.416	3756	23756
	6.78	127	32927		11.424	4289		11.424	4046	14046		11.424	3680	23680
	6.79	161	32961		11.432	4186		11.432	4010	14010		11.432	3666	23666
	6.8	153	32953		11.44	4149		11.44	4042	14042		11.44	3780	23780
	6.81	143	32943		11.448	4270		11.448	4046	14046		11.448	3806	23806
	6.82	145	32945		11.456	4173		11.456	4061	14061		11.456	3721	23721
	6.83	149	32949		11.464	4126		11.464	3975	13975		11.464	3685	23685
	6.84	166	32966		11.472	4124		11.472	3944	13944		11.472	3727	23727
	6.85	164	32964		11.48	4114		11.48	3925	13925		11.48	3672	23672
	6.86	150	32950		11.488	4143		11.488	4003	14003		11.488	3693	23693
	6.87	162	32962		11.496	4147		11.496	3984	13984		11.496	3768	23768
	6.88	178	32978		11.504	4161		11.504	4006	14006		11.504	3855	23855
	6.89	161	32961		11.512	4152		11.512	4030	14030		11.512	3725	23725
	6.9	135	32935		11.52	4106		11.52	3916	13916		11.52	3774	23774
	6.91	131	32931		11.528	4166		11.528	3949	13949		11.528	3735	23735
	6.92	143	32943		11.536	4190		11.536	3905	13905		11.536	3707	23707
	6.93	151	32951		11.544	4161		11.544	4002	14002		11.544	3690	23690
	6.94	142	32942		11.552	4124		11.552	4003	14003		11.552	3716	23716
	6.95	163	32963		11.56	4097		11.56	3959	13959		11.56	3744	23744
	6.96	162	32962		11.568	4219		11.568	3931	13931		11.568	3757	23757
	6.97	160	32960		11.576	4140		11.576	4073	14073		11.576	3652	23652
	6.98	152	32952		11.584	4002		11.584	3879	13879		11.584	3658	23658
	6.99	163	32963		11.592	4075		11.592	3918	13918		11.592	3603	23603
	7	153	32953		11.6	4069		11.6	3921	13921		11.6	3678	23678
	7.01	160	32960		11.608	4069		11.608	3947	13947		11.608	3717	23717
	7.02	169	32969		11.616	4144		11.616	3913	13913		11.616	3664	23664
	7.03	155	32955		11.624	4079		11.624	3835	13835		11.624	3732	23732
	7.04	152	32952		11.632	4099		11.632	3895	13895		11.632	3650	23650
	7.05	156	32956		11.64	4152		11.64	3917	13917		11.64	3661	23661
	7.06	155	32955		11.648	4047		11.648	3912	13912		11.648	3609	23609
	7.07	144	32944		11.656	4122		11.656	4008	14008		11.656	3657	23657
	7.08	158	32958		11.664	4113		11.664	3893	13893		11.664	3613	23613
	7.09	161	32961		11.672	4182		11.672	3889	13889		11.672	3629	23629
	7.1	165	32965		11.68	4170		11.68	3894	13894		11.68	3651	23651
	7.11	178	32978		11.688	4048		11.688	3895	13895		11.688	3617	23617
	7.12	139	32939		11.696	4088		11.696	3879	13879		11.696	3653	23653
	7.13	154	32954		11.704	4128		11.704	3831	13831		11.704	3731	23731
	7.14	158	32958		11.712	4132		11.712	3859	13859		11.712	3685	23685
	7.15	147	32947		11.72	4150		11.72	3813	13813		11.72	3731	23731
	7.16	170	32970		11.728	4026		11.728	3846	13846		11.728	3657	23657
	7.17	154	32954		11.736	4138		11.736	3883	13883		11.736	3635	23635
	7.18	173	32973		11.744	4072		11.744	3887	13887		11.744	3649	23649
	7.19	146	32946		11.752	4062		11.752	3849	13849		11.752	3628	23628
	7.2	146	32946		11.76	4114		11.76	3890	13890		11.76	3694	23694
	7.21	159	32959		11.768	4058		11.768	3870	13870		11.768	3681	23681
	7.22	158	32958		11.776	4088		11.776	3890	13890		11.776	3798	23798
	7.23	164	32964		11.784	4100		11.784	3916	13916		11.784	3645	23645
	7.24	149	32949		11.792	4124		11.792	3929	13929		11.792	3598	23598
	7.25	166	32966		11.8	4086		11.8	3905	13905		11.8	3666	23666
	7.26	158	32958		11.808	4081		11.808	3994	13994		11.808	3626	23626
	7.27	143	32943		11.816	4082		11.816	3854	13854		11.816	3545	23545
	7.28	159	32959		11.824	4048		11.824	3765	13765		11.824	3561	23561
	7.29	153	32953		11.832	4037		11.832	3734	13734		11.832	3653	23653
	7.3	146	32946		11.84	4088		11.84	3797	13797		11.84	3633	23633
	7.31	151	32951		11.848	4047		11.848	3901	13901		11.848	3615	23615
	7.32	153	32953		11.856	4041		11.856	3804	13804		11.856	3648	23648
	7.33	138	32938		11.864	3984		11.864	3835	13835		11.864	3653	23653
	7.34	166	32966		11.872	3986		11.872	3882	13882		11.872	3584	23584
	7.35	143	32943		11.88	4030		11.88	3776	13776		11.88	3667	23667
	7.36	172	32972		11.888	3920		11.888	3862	13862		11.888	3632	23632
	7.37	156	32956		11.896	3954		11.896	3897	13897		11.896	3601	23601
	7.38	148	32948		11.904	3976		11.904	3817	13817		11.904	3688	23688
	7.39	179	32979		11.912	4058		11.912	3817	13817		11.912	3611	23611
	7.4	163	32963		11.92	3996		11.92	3773	13773		11.92	3633	23633
	7.41	147	32947		11.928	3986		11.928	3886	13886		11.928	3630	23630
	7.42	140	32940		11.936	4140		11.936	3930	13930		11.936	3588	23588
	7.43	156	32956		11.944	4042		11.944	3964	13964		11.944	3621	23621
	7.44	155	32955		11.952	4187		11.952	3866	13866		11.952	3626	23626
	7.45	187	32987		11.96	4072		11.96	3868	13868		11.96	3528	23528
	7.46	154	32954		11.968	4032		11.968	3752	13752		11.968	3615	23615
	7.47	163	32963		11.976	3968		11.976	3743	13743		11.976	3619	23619
	7.48	141	32941		11.984	4030		11.984	3754	13754		11.984	3529	23529
	7.49	159	32959		11.992	3992		11.992	3858	13858		11.992	3500	23500
	7.5	180	32980		12	4035		12	3860	13860		12	3557	23557
	7.51	163	32963		12.008	3907		12.008	3835	13835		12.008	3577	23577
	7.52	178	32978		12.016	4010		12.016	3804	13804		12.016	3596	23596
	7.53	204	33004		12.024	3940		12.024	3882	13882		12.024	3504	23504
	7.54	151	32951		12.032	3969		12.032	3861	13861		12.032	3584	23584
	7.55	154	32954		12.04	4048		12.04	3855	13855		12.04	3595	23595
	7.56	153	32953		12.048	4106		12.048	3851	13851		12.048	3620	23620
	7.57	168	32968		12.056	4065		12.056	3866	13866		12.056	3545	23545
	7.58	140	32940		12.064	3982		12.064	3847	13847		12.064	3642	23642
	7.59	189	32989		12.072	4063		12.072	3795	13795		12.072	3633	23633
	7.6	181	32981		12.08	4030		12.08	3813	13813		12.08	3567	23567
	7.61	171	32971		12.088	3990		12.088	3770	13770		12.088	3507	23507
	7.62	160	32960		12.096	4014		12.096	3813	13813		12.096	3561	23561
	7.63	162	32962		12.104	3917		12.104	3872	13872		12.104	3640	23640
	7.64	166	32966		12.112	4028		12.112	3736	13736		12.112	3592	23592
	7.65	161	32961		12.12	3992		12.12	3800	13800		12.12	3574	23574
	7.66	151	32951		12.128	4007		12.128	3760	13760		12.128	3653	23653
	7.67	145	32945		12.136	3940		12.136	3780	13780		12.136	3532	23532
	7.68	169	32969		12.144	4044		12.144	3861	13861		12.144	3497	23497
	7.69	181	32981		12.152	3894		12.152	3804	13804		12.152	3497	23497
	7.7	170	32970		12.16	3950		12.16	3747	13747		12.16	3537	23537
	7.71	170	32970		12.168	3873		12.168	3695	13695		12.168	3519	23519
	7.72	165	32965		12.176	3878		12.176	3740	13740		12.176	3546	23546
	7.73	153	32953		12.184	3961		12.184	3771	13771		12.184	3505	23505
	7.74	182	32982		12.192	4024		12.192	3862	13862		12.192	3534	23534
	7.75	181	32981		12.2	3979		12.2	3844	13844		12.2	3487	23487
	7.76	171	32971		12.208	3974		12.208	3777	13777		12.208	3628	23628
	7.77	175	32975		12.216	3956		12.216	3782	13782		12.216	3629	23629
	7.78	195	32995		12.224	3903		12.224	3848	13848		12.224	3505	23505
	7.79	166	32966		12.232	3939		12.232	3840	13840		12.232	3642	23642
	7.8	182	32982		12.24	4044		12.24	3760	13760		12.24	3574	23574
	7.81	152	32952		12.248	3940		12.248	3770	13770		12.248	3619	23619
	7.82	170	32970		12.256	4006		12.256	3748	13748		12.256	3539	23539
	7.83	164	32964		12.264	4013		12.264	3773	13773		12.264	3557	23557
	7.84	171	32971		12.272	3972		12.272	3784	13784		12.272	3548	23548
	7.85	175	32975		12.28	3993		12.28	3777	13777		12.28	3429	23429
	7.86	165	32965		12.288	3889		12.288	3743	13743		12.288	3383	23383
	7.87	180	32980		12.296	3914		12.296	3818	13818		12.296	3468	23468
	7.88	179	32979		12.304	4044		12.304	3771	13771		12.304	3623	23623
	7.89	180	32980		12.312	4002		12.312	3739	13739		12.312	3578	23578
	7.9	192	32992		12.32	4001		12.32	3746	13746		12.32	3513	23513
	7.91	188	32988		12.328	4009		12.328	3742	13742		12.328	3526	23526
	7.92	164	32964		12.336	3953		12.336	3784	13784		12.336	3498	23498
	7.93	186	32986		12.344	3899		12.344	3800	13800		12.344	3542	23542
	7.94	175	32975		12.352	3848		12.352	3777	13777		12.352	3514	23514
	7.95	194	32994		12.36	3841		12.36	3823	13823		12.36	3477	23477
	7.96	186	32986		12.368	3838		12.368	3643	13643		12.368	3532	23532
	7.97	179	32979		12.376	3882		12.376	3742	13742		12.376	3484	23484
	7.98	195	32995		12.384	3945		12.384	3795	13795		12.384	3515	23515
	7.99	185	32985		12.392	3916		12.392	3742	13742		12.392	3515	23515
	8	189	32989		12.4	3938		12.4	3666	13666		12.4	3527	23527
	8.01	177	32977		12.408	3901		12.408	3672	13672		12.408	3505	23505
	8.02	177	32977		12.416	3876		12.416	3663	13663		12.416	3535	23535
	8.03	162	32962		12.424	3869		12.424	3782	13782		12.424	3422	23422
	8.04	186	32986		12.432	3811		12.432	3729	13729		12.432	3419	23419
	8.05	186	32986		12.44	3921		12.44	3724	13724		12.44	3547	23547
	8.06	180	32980		12.448	3856		12.448	3697	13697		12.448	3524	23524
	8.07	158	32958		12.456	3877		12.456	3745	13745		12.456	3540	23540
	8.08	184	32984		12.464	3913		12.464	3779	13779		12.464	3490	23490
	8.09	199	32999		12.472	3935		12.472	3827	13827		12.472	3473	23473
	8.1	180	32980		12.48	3924		12.48	3753	13753		12.48	3476	23476
	8.11	164	32964		12.488	3912		12.488	3726	13726		12.488	3419	23419
	8.12	192	32992		12.496	3805		12.496	3728	13728		12.496	3480	23480
	8.13	171	32971		12.504	3849		12.504	3703	13703		12.504	3492	23492
	8.14	187	32987		12.512	3920		12.512	3756	13756		12.512	3493	23493
	8.15	181	32981		12.52	3876		12.52	3653	13653		12.52	3464	23464
	8.16	159	32959		12.528	3872		12.528	3654	13654		12.528	3428	23428
	8.17	151	32951		12.536	3900		12.536	3738	13738		12.536	3468	23468
	8.18	188	32988		12.544	3936		12.544	3810	13810		12.544	3527	23527
	8.19	164	32964		12.552	3951		12.552	3716	13716		12.552	3492	23492
	8.2	185	32985		12.56	3915		12.56	3700	13700		12.56	3397	23397
	8.21	170	32970		12.568	3872		12.568	3739	13739		12.568	3513	23513
	8.22	185	32985		12.576	3821		12.576	3707	13707		12.576	3494	23494
	8.23	177	32977		12.584	3873		12.584	3699	13699		12.584	3415	23415
	8.24	158	32958		12.592	3892		12.592	3697	13697		12.592	3426	23426
	8.25	182	32982		12.6	3897		12.6	3702	13702		12.6	3492	23492
	8.26	185	32985		12.608	3781		12.608	3684	13684		12.608	3609	23609
	8.27	170	32970		12.616	3902		12.616	3680	13680		12.616	3422	23422
	8.28	191	32991		12.624	3937		12.624	3731	13731		12.624	3450	23450
	8.29	175	32975		12.632	3877		12.632	3748	13748		12.632	3506	23506
	8.3	161	32961		12.64	3811		12.64	3730	13730		12.64	3457	23457
	8.31	183	32983		12.648	3804		12.648	3691	13691		12.648	3395	23395
	8.32	170	32970		12.656	3828		12.656	3686	13686		12.656	3453	23453
	8.33	191	32991		12.664	3729		12.664	3699	13699		12.664	3412	23412
	8.34	171	32971		12.672	3794		12.672	3779	13779		12.672	3492	23492
	8.35	190	32990		12.68	3850		12.68	3693	13693		12.68	3524	23524
	8.36	184	32984		12.688	3873		12.688	3652	13652		12.688	3429	23429
	8.37	186	32986		12.696	3898		12.696	3678	13678		12.696	3457	23457
	8.38	187	32987		12.704	4001		12.704	3683	13683		12.704	3525	23525
	8.39	162	32962		12.712	3869		12.712	3673	13673		12.712	3457	23457
	8.4	181	32981		12.72	3810		12.72	3672	13672		12.72	3372	23372
	8.41	188	32988		12.728	3840		12.728	3623	13623		12.728	3388	23388
	8.42	174	32974		12.736	3838		12.736	3650	13650		12.736	3377	23377
	8.43	197	32997		12.744	3737		12.744	3626	13626		12.744	3373	23373
	8.44	195	32995		12.752	3746		12.752	3618	13618		12.752	3346	23346
	8.45	182	32982		12.76	3796		12.76	3615	13615		12.76	3375	23375
	8.46	159	32959		12.768	3793		12.768	3597	13597		12.768	3367	23367
	8.47	164	32964		12.776	3840		12.776	3683	13683		12.776	3489	23489
	8.48	172	32972		12.784	3790		12.784	3641	13641		12.784	3488	23488
	8.49	180	32980		12.792	3761		12.792	3645	13645		12.792	3448	23448
	8.5	174	32974		12.8	3869		12.8	3656	13656		12.8	3379	23379
	8.51	184	32984		12.808	3814		12.808	3635	13635		12.808	3356	23356
	8.52	183	32983		12.816	3908		12.816	3695	13695		12.816	3409	23409
	8.53	164	32964		12.824	3794		12.824	3700	13700		12.824	3424	23424
	8.54	164	32964		12.832	3777		12.832	3580	13580		12.832	3472	23472
	8.55	178	32978		12.84	3817		12.84	3658	13658		12.84	3403	23403
	8.56	171	32971		12.848	3809		12.848	3650	13650		12.848	3418	23418
	8.57	187	32987		12.856	3767		12.856	3676	13676		12.856	3368	23368
	8.58	182	32982		12.864	3775		12.864	3514	13514		12.864	3353	23353
	8.59	170	32970		12.872	3716		12.872	3658	13658		12.872	3343	23343
	8.6	163	32963		12.88	3723		12.88	3694	13694		12.88	3336	23336
	8.61	157	32957		12.888	3759		12.888	3643	13643		12.888	3322	23322
	8.62	182	32982		12.896	3708		12.896	3713	13713		12.896	3402	23402
	8.63	154	32954		12.904	3690		12.904	3664	13664		12.904	3491	23491
	8.64	167	32967		12.912	3790		12.912	3604	13604		12.912	3443	23443
	8.65	169	32969		12.92	3869		12.92	3593	13593		12.92	3357	23357
	8.66	161	32961		12.928	3732		12.928	3612	13612		12.928	3411	23411
	8.67	179	32979		12.936	3902		12.936	3624	13624		12.936	3383	23383
	8.68	184	32984		12.944	3760		12.944	3611	13611		12.944	3501	23501
	8.69	180	32980		12.952	3800		12.952	3508	13508		12.952	3482	23482
	8.7	178	32978		12.96	3846		12.96	3549	13549		12.96	3443	23443
	8.71	177	32977		12.968	3769		12.968	3639	13639		12.968	3430	23430
	8.72	179	32979		12.976	3740		12.976	3625	13625		12.976	3467	23467
	8.73	164	32964		12.984	3852		12.984	3530	13530		12.984	3392	23392
	8.74	156	32956		12.992	3876		12.992	3564	13564		12.992	3413	23413
	8.75	152	32952		13	3745		13	3574	13574		13	3419	23419
	8.76	156	32956		13.008	3744		13.008	3638	13638		13.008	3297	23297
	8.77	163	32963		13.016	3673		13.016	3660	13660		13.016	3322	23322
	8.78	166	32966		13.024	3702		13.024	3647	13647		13.024	3404	23404
	8.79	174	32974		13.032	3680		13.032	3666	13666		13.032	3392	23392
	8.8	146	32946		13.04	3718		13.04	3673	13673		13.04	3344	23344
	8.81	148	32948		13.048	3805		13.048	3630	13630		13.048	3372	23372
	8.82	166	32966		13.056	3711		13.056	3594	13594		13.056	3385	23385
	8.83	165	32965		13.064	3763		13.064	3620	13620		13.064	3383	23383
	8.84	145	32945		13.072	3743		13.072	3604	13604		13.072	3401	23401
	8.85	174	32974		13.08	3680		13.08	3668	13668		13.08	3412	23412
	8.86	142	32942		13.088	3751		13.088	3563	13563		13.088	3408	23408
	8.87	152	32952		13.096	3705		13.096	3651	13651		13.096	3371	23371
	8.88	155	32955		13.104	3755		13.104	3567	13567		13.104	3342	23342
	8.89	168	32968		13.112	3696		13.112	3546	13546		13.112	3327	23327
	8.9	156	32956		13.12	3676		13.12	3589	13589		13.12	3277	23277
	8.91	156	32956		13.128	3768		13.128	3566	13566		13.128	3393	23393
	8.92	161	32961		13.136	3770		13.136	3561	13561		13.136	3397	23397
	8.93	152	32952		13.144	3670		13.144	3599	13599		13.144	3345	23345
	8.94	142	32942		13.152	3720		13.152	3647	13647		13.152	3288	23288
	8.95	186	32986		13.16	3649		13.16	3662	13662		13.16	3424	23424
	8.96	149	32949		13.168	3779		13.168	3488	13488		13.168	3379	23379
	8.97	150	32950		13.176	3699		13.176	3532	13532		13.176	3334	23334
	8.98	147	32947		13.184	3715		13.184	3533	13533		13.184	3263	23263
	8.99	153	32953		13.192	3746		13.192	3553	13553		13.192	3291	23291
	9	151	32951		13.2	3773		13.2	3568	13568		13.2	3327	23327
	9.01	154	32954		13.208	3789		13.208	3534	13534		13.208	3480	23480
	9.02	152	32952		13.216	3708		13.216	3596	13596		13.216	3407	23407
	9.03	155	32955		13.224	3611		13.224	3564	13564		13.224	3420	23420
	9.04	161	32961		13.232	3678		13.232	3573	13573		13.232	3392	23392
	9.05	155	32955		13.24	3697		13.24	3528	13528		13.24	3318	23318
	9.06	155	32955		13.248	3705		13.248	3493	13493		13.248	3359	23359
	9.07	151	32951		13.256	3691		13.256	3551	13551		13.256	3461	23461
	9.08	148	32948		13.264	3741		13.264	3543	13543		13.264	3369	23369
	9.09	163	32963		13.272	3748		13.272	3655	13655		13.272	3369	23369
	9.1	137	32937		13.28	3810		13.28	3524	13524		13.28	3409	23409
	9.11	147	32947		13.288	3728		13.288	3596	13596		13.288	3385	23385
	9.12	148	32948		13.296	3684		13.296	3570	13570		13.296	3441	23441
	9.13	142	32942		13.304	3788		13.304	3642	13642		13.304	3452	23452
	9.14	136	32936		13.312	3618		13.312	3573	13573		13.312	3314	23314
	9.15	162	32962		13.32	3583		13.32	3570	13570		13.32	3280	23280
	9.16	138	32938		13.328	3668		13.328	3474	13474		13.328	3318	23318
	9.17	145	32945		13.336	3795		13.336	3567	13567		13.336	3334	23334
	9.18	178	32978		13.344	3620		13.344	3534	13534		13.344	3303	23303
	9.19	144	32944		13.352	3635		13.352	3550	13550		13.352	3279	23279
	9.2	157	32957		13.36	3739		13.36	3507	13507		13.36	3396	23396
	9.21	180	32980		13.368	3756		13.368	3605	13605		13.368	3392	23392
	9.22	151	32951		13.376	3689		13.376	3581	13581		13.376	3366	23366
	9.23	154	32954		13.384	3523		13.384	3517	13517		13.384	3394	23394
	9.24	134	32934		13.392	3634		13.392	3595	13595		13.392	3414	23414
	9.25	167	32967		13.4	3650		13.4	3588	13588		13.4	3355	23355
	9.26	154	32954		13.408	3658		13.408	3491	13491		13.408	3340	23340
	9.27	158	32958		13.416	3594		13.416	3524	13524		13.416	3294	23294
	9.28	165	32965		13.424	3616		13.424	3556	13556		13.424	3313	23313
	9.29	177	32977		13.432	3609		13.432	3563	13563		13.432	3341	23341
	9.3	157	32957		13.44	3614		13.44	3582	13582		13.44	3404	23404
	9.31	160	32960		13.448	3632		13.448	3545	13545		13.448	3283	23283
	9.32	157	32957		13.456	3745		13.456	3523	13523		13.456	3321	23321
	9.33	150	32950		13.464	3594		13.464	3587	13587		13.464	3282	23282
	9.34	140	32940		13.472	3633		13.472	3487	13487		13.472	3259	23259
	9.35	139	32939		13.48	3649		13.48	3514	13514		13.48	3287	23287
	9.36	142	32942		13.488	3607		13.488	3496	13496		13.488	3346	23346
	9.37	139	32939		13.496	3752		13.496	3475	13475		13.496	3283	23283
	9.38	164	32964		13.504	3624		13.504	3495	13495		13.504	3289	23289
	9.39	152	32952		13.512	3621		13.512	3550	13550		13.512	3348	23348
	9.4	160	32960		13.52	3650		13.52	3518	13518		13.52	3366	23366
	9.41	146	32946		13.528	3593		13.528	3561	13561		13.528	3301	23301
	9.42	169	32969		13.536	3628		13.536	3575	13575		13.536	3303	23303
	9.43	168	32968		13.544	3615		13.544	3490	13490		13.544	3380	23380
	9.44	170	32970		13.552	3611		13.552	3499	13499		13.552	3308	23308
	9.45	158	32958		13.56	3569		13.56	3493	13493		13.56	3251	23251
	9.46	153	32953		13.568	3652		13.568	3501	13501		13.568	3298	23298
	9.47	167	32967		13.576	3563		13.576	3409	13409		13.576	3326	23326
	9.48	149	32949		13.584	3556		13.584	3497	13497		13.584	3195	23195
	9.49	157	32957		13.592	3589		13.592	3412	13412		13.592	3366	23366
	9.5	174	32974		13.6	3579		13.6	3504	13504		13.6	3338	23338
	9.51	174	32974		13.608	3608		13.608	3454	13454		13.608	3235	23235
	9.52	161	32961		13.616	3602		13.616	3626	13626		13.616	3280	23280
	9.53	177	32977		13.624	3637		13.624	3595	13595		13.624	3355	23355
	9.54	185	32985		13.632	3690		13.632	3426	13426		13.632	3214	23214
	9.55	194	32994		13.64	3586		13.64	3401	13401		13.64	3314	23314
	9.56	175	32975		13.648	3535		13.648	3526	13526		13.648	3320	23320
	9.57	182	32982		13.656	3659		13.656	3642	13642		13.656	3327	23327
	9.58	158	32958		13.664	3711		13.664	3600	13600		13.664	3275	23275
	9.59	163	32963		13.672	3612		13.672	3506	13506		13.672	3221	23221
	9.6	123	32923		13.68	3647		13.68	3474	13474		13.68	3301	23301
	9.61	182	32982		13.688	3603		13.688	3480	13480		13.688	3322	23322
	9.62	170	32970		13.696	3694		13.696	3484	13484		13.696	3296	23296
	9.63	166	32966		13.704	3626		13.704	3509	13509		13.704	3325	23325
	9.64	160	32960		13.712	3590		13.712	3527	13527		13.712	3303	23303
	9.65	154	32954		13.72	3517		13.72	3471	13471		13.72	3283	23283
	9.66	170	32970		13.728	3588		13.728	3472	13472		13.728	3285	23285
	9.67	175	32975		13.736	3680		13.736	3396	13396		13.736	3257	23257
	9.68	152	32952		13.744	3661		13.744	3425	13425		13.744	3232	23232
	9.69	155	32955		13.752	3646		13.752	3388	13388		13.752	3284	23284
	9.7	166	32966		13.76	3608		13.76	3415	13415		13.76	3287	23287
	9.71	180	32980		13.768	3466		13.768	3444	13444		13.768	3259	23259
	9.72	169	32969		13.776	3701		13.776	3535	13535		13.776	3299	23299
	9.73	180	32980		13.784	3718		13.784	3444	13444		13.784	3215	23215
	9.74	163	32963		13.792	3665		13.792	3462	13462		13.792	3191	23191
	9.75	179	32979		13.8	3607		13.8	3456	13456		13.8	3253	23253
	9.76	187	32987		13.808	3643		13.808	3488	13488		13.808	3267	23267
	9.77	181	32981		13.816	3625		13.816	3462	13462		13.816	3219	23219
	9.78	186	32986		13.824	3586		13.824	3469	13469		13.824	3268	23268
	9.79	189	32989		13.832	3585		13.832	3485	13485		13.832	3290	23290
	9.8	190	32990		13.84	3589		13.84	3581	13581		13.84	3348	23348
	9.81	157	32957		13.848	3578		13.848	3528	13528		13.848	3285	23285
	9.82	167	32967		13.856	3513		13.856	3482	13482		13.856	3261	23261
	9.83	176	32976		13.864	3497		13.864	3476	13476		13.864	3247	23247
	9.84	182	32982		13.872	3584		13.872	3425	13425		13.872	3374	23374
	9.85	173	32973		13.88	3619		13.88	3460	13460		13.88	3244	23244
	9.86	183	32983		13.888	3583		13.888	3502	13502		13.888	3257	23257
	9.87	200	33000		13.896	3625		13.896	3522	13522		13.896	3274	23274
	9.88	182	32982		13.904	3655		13.904	3409	13409		13.904	3251	23251
	9.89	179	32979		13.912	3571		13.912	3407	13407		13.912	3197	23197
	9.9	159	32959		13.92	3574		13.92	3321	13321		13.92	3249	23249
	9.91	168	32968		13.928	3526		13.928	3441	13441		13.928	3198	23198
	9.92	178	32978		13.936	3530		13.936	3444	13444		13.936	3299	23299
	9.93	195	32995		13.944	3557		13.944	3408	13408		13.944	3175	23175
	9.94	181	32981		13.952	3682		13.952	3403	13403		13.952	3242	23242
	9.95	180	32980		13.96	3625		13.96	3346	13346		13.96	3282	23282
	9.96	198	32998		13.968	3494		13.968	3514	13514		13.968	3168	23168
	9.97	200	33000		13.976	3504		13.976	3441	13441		13.976	3269	23269
	9.98	172	32972		13.984	3479		13.984	3377	13377		13.984	3276	23276
	9.99	184	32984		13.992	3581		13.992	3457	13457		13.992	3271	23271
	10	177	32977		14	3630		14	3442	13442		14	3234	23234
	10.01	176	32976		14.008	3579		14.008	3403	13403		14.008	3212	23212
	10.02	173	32973		14.016	3596		14.016	3367	13367		14.016	3233	23233
	10.03	193	32993		14.024	3570		14.024	3421	13421		14.024	3244	23244
	10.04	171	32971		14.032	3509		14.032	3428	13428		14.032	3213	23213
	10.05	194	32994		14.04	3556		14.04	3474	13474		14.04	3300	23300
	10.06	166	32966		14.048	3529		14.048	3328	13328		14.048	3233	23233
	10.07	186	32986		14.056	3505		14.056	3350	13350		14.056	3283	23283
	10.08	181	32981		14.064	3469		14.064	3449	13449		14.064	3199	23199
	10.09	218	33018		14.072	3509		14.072	3548	13548		14.072	3295	23295
	10.1	181	32981		14.08	3522		14.08	3413	13413		14.08	3185	23185
	10.11	162	32962		14.088	3595		14.088	3465	13465		14.088	3195	23195
	10.12	199	32999		14.096	3587		14.096	3392	13392		14.096	3193	23193
	10.13	199	32999		14.104	3512		14.104	3405	13405		14.104	3285	23285
	10.14	193	32993		14.112	3502		14.112	3407	13407		14.112	3210	23210
	10.15	190	32990		14.12	3449		14.12	3372	13372		14.12	3193	23193
	10.16	213	33013		14.128	3597		14.128	3369	13369		14.128	3218	23218
	10.17	173	32973		14.136	3534		14.136	3378	13378		14.136	3284	23284
	10.18	183	32983		14.144	3504		14.144	3361	13361		14.144	3253	23253
	10.19	165	32965		14.152	3538		14.152	3375	13375		14.152	3174	23174
	10.2	199	32999		14.16	3555		14.16	3396	13396		14.16	3280	23280
	10.21	184	32984		14.168	3479		14.168	3340	13340		14.168	3266	23266
	10.22	189	32989		14.176	3458		14.176	3384	13384		14.176	3189	23189
	10.23	184	32984		14.184	3513		14.184	3356	13356		14.184	3216	23216
	10.24	187	32987		14.192	3529		14.192	3287	13287		14.192	3270	23270
	10.25	160	32960		14.2	3584		14.2	3362	13362		14.2	3272	23272
	10.26	139	32939		14.208	3466		14.208	3352	13352		14.208	3250	23250
	10.27	177	32977		14.216	3513		14.216	3353	13353		14.216	3293	23293
	10.28	183	32983		14.224	3483		14.224	3392	13392		14.224	3312	23312
	10.29	164	32964		14.232	3444		14.232	3481	13481		14.232	3215	23215
	10.3	194	32994		14.24	3531		14.24	3453	13453		14.24	3259	23259
	10.31	200	33000		14.248	3541		14.248	3424	13424		14.248	3228	23228
	10.32	181	32981		14.256	3567		14.256	3352	13352		14.256	3205	23205
	10.33	205	33005		14.264	3590		14.264	3435	13435		14.264	3279	23279
	10.34	158	32958		14.272	3478		14.272	3451	13451		14.272	3285	23285
	10.35	193	32993		14.28	3459		14.28	3438	13438		14.28	3268	23268
	10.36	190	32990		14.288	3467		14.288	3411	13411		14.288	3262	23262
	10.37	201	33001		14.296	3499		14.296	3364	13364		14.296	3183	23183
	10.38	167	32967		14.304	3455		14.304	3433	13433		14.304	3188	23188
	10.39	177	32977		14.312	3434		14.312	3413	13413		14.312	3234	23234
	10.4	190	32990		14.32	3537		14.32	3324	13324		14.32	3139	23139
	10.41	197	32997		14.328	3451		14.328	3379	13379		14.328	3187	23187
	10.42	167	32967		14.336	3542		14.336	3461	13461		14.336	3228	23228
	10.43	194	32994		14.344	3564		14.344	3394	13394		14.344	3136	23136
	10.44	184	32984		14.352	3584		14.352	3378	13378		14.352	3191	23191
	10.45	195	32995		14.36	3517		14.36	3350	13350		14.36	3218	23218
	10.46	200	33000		14.368	3514		14.368	3349	13349		14.368	3233	23233
	10.47	195	32995		14.376	3511		14.376	3504	13504		14.376	3273	23273
	10.48	209	33009		14.384	3470		14.384	3429	13429		14.384	3239	23239
	10.49	220	33020		14.392	3529		14.392	3372	13372		14.392	3226	23226
	10.5	207	33007		14.4	3463		14.4	3358	13358		14.4	3175	23175
	10.51	179	32979		14.408	3458		14.408	3417	13417		14.408	3179	23179
	10.52	177	32977		14.416	3509		14.416	3413	13413		14.416	3110	23110
	10.53	209	33009		14.424	3506		14.424	3367	13367		14.424	3189	23189
	10.54	201	33001		14.432	3517		14.432	3360	13360		14.432	3157	23157
	10.55	195	32995		14.44	3564		14.44	3385	13385		14.44	3159	23159
	10.56	174	32974		14.448	3552		14.448	3423	13423		14.448	3138	23138
	10.57	220	33020		14.456	3541		14.456	3503	13503		14.456	3134	23134
	10.58	161	32961		14.464	3465		14.464	3422	13422		14.464	3128	23128
	10.59	181	32981		14.472	3492		14.472	3370	13370		14.472	3150	23150
	10.6	176	32976		14.48	3484		14.48	3360	13360		14.48	3191	23191
	10.61	209	33009		14.488	3444		14.488	3336	13336		14.488	3206	23206
	10.62	192	32992		14.496	3474		14.496	3406	13406		14.496	3196	23196
	10.63	215	33015		14.504	3491		14.504	3301	13301		14.504	3113	23113
	10.64	187	32987		14.512	3666		14.512	3327	13327		14.512	3118	23118
	10.65	210	33010		14.52	3522		14.52	3365	13365		14.52	3108	23108
	10.66	193	32993		14.528	3449		14.528	3345	13345		14.528	3190	23190
	10.67	195	32995		14.536	3470		14.536	3377	13377		14.536	3230	23230
	10.68	205	33005		14.544	3563		14.544	3354	13354		14.544	3231	23231
	10.69	207	33007		14.552	3499		14.552	3338	13338		14.552	3202	23202
	10.7	190	32990		14.56	3524		14.56	3460	13460		14.56	3180	23180
	10.71	222	33022		14.568	3481		14.568	3439	13439		14.568	3222	23222
	10.72	197	32997		14.576	3553		14.576	3376	13376		14.576	3166	23166
	10.73	200	33000		14.584	3574		14.584	3351	13351		14.584	3205	23205
	10.74	169	32969		14.592	3546		14.592	3331	13331		14.592	3081	23081
	10.75	172	32972		14.6	3427		14.6	3415	13415		14.6	3086	23086
	10.76	200	33000		14.608	3505		14.608	3389	13389		14.608	3215	23215
	10.77	184	32984		14.616	3531		14.616	3310	13310		14.616	3261	23261
	10.78	198	32998		14.624	3528		14.624	3387	13387		14.624	3154	23154
	10.79	211	33011		14.632	3526		14.632	3359	13359		14.632	3119	23119
	10.8	211	33011		14.64	3465		14.64	3321	13321		14.64	3249	23249
	10.81	198	32998		14.648	3493		14.648	3321	13321		14.648	3200	23200
	10.82	205	33005		14.656	3432		14.656	3319	13319		14.656	3233	23233
	10.83	184	32984		14.664	3539		14.664	3330	13330		14.664	3191	23191
	10.84	204	33004		14.672	3432		14.672	3374	13374		14.672	3065	23065
	10.85	176	32976		14.68	3477		14.68	3316	13316		14.68	3164	23164
	10.86	213	33013		14.688	3585		14.688	3351	13351		14.688	3183	23183
	10.87	185	32985		14.696	3466		14.696	3356	13356		14.696	3230	23230
	10.88	167	32967		14.704	3447		14.704	3319	13319		14.704	3132	23132
	10.89	183	32983		14.712	3490		14.712	3238	13238		14.712	3165	23165
	10.9	188	32988		14.72	3465		14.72	3381	13381		14.72	3223	23223
	10.91	212	33012		14.728	3424		14.728	3411	13411		14.728	3195	23195
	10.92	193	32993		14.736	3524		14.736	3242	13242		14.736	3161	23161
	10.93	198	32998		14.744	3437		14.744	3249	13249		14.744	3254	23254
	10.94	229	33029		14.752	3484		14.752	3348	13348		14.752	3164	23164
	10.95	215	33015		14.76	3463		14.76	3385	13385		14.76	3155	23155
	10.96	204	33004		14.768	3454		14.768	3325	13325		14.768	3119	23119
	10.97	209	33009		14.776	3470		14.776	3270	13270		14.776	3169	23169
	10.98	202	33002		14.784	3427		14.784	3334	13334		14.784	3148	23148
	10.99	206	33006		14.792	3450		14.792	3348	13348		14.792	3163	23163
	11	191	32991		14.8	3414		14.8	3325	13325		14.8	3209	23209
	11.01	207	33007		14.808	3457		14.808	3309	13309		14.808	3175	23175
	11.02	220	33020		14.816	3482		14.816	3331	13331		14.816	3188	23188
	11.03	182	32982		14.824	3412		14.824	3423	13423		14.824	3211	23211
	11.04	213	33013		14.832	3424		14.832	3407	13407		14.832	3057	23057
	11.05	182	32982		14.84	3431		14.84	3245	13245		14.84	3095	23095
	11.06	231	33031		14.848	3492		14.848	3367	13367		14.848	3116	23116
	11.07	203	33003		14.856	3459		14.856	3379	13379		14.856	3157	23157
	11.08	194	32994		14.864	3455		14.864	3396	13396		14.864	3110	23110
	11.09	167	32967		14.872	3473		14.872	3332	13332		14.872	3169	23169
	11.1	206	33006		14.88	3332		14.88	3350	13350		14.88	3150	23150
	11.11	211	33011		14.888	3543		14.888	3395	13395		14.888	3219	23219
	11.12	208	33008		14.896	3446		14.896	3347	13347		14.896	3162	23162
	11.13	194	32994		14.904	3391		14.904	3269	13269		14.904	3141	23141
	11.14	175	32975		14.912	3476		14.912	3277	13277		14.912	3163	23163
	11.15	210	33010		14.92	3440		14.92	3314	13314		14.92	3228	23228
	11.16	192	32992		14.928	3501		14.928	3304	13304		14.928	3160	23160
	11.17	201	33001		14.936	3501		14.936	3308	13308		14.936	3154	23154
	11.18	199	32999		14.944	3517		14.944	3312	13312		14.944	3110	23110
	11.19	202	33002		14.952	3405		14.952	3353	13353		14.952	3121	23121
	11.2	193	32993		14.96	3462		14.96	3376	13376		14.96	3043	23043
	11.21	201	33001		14.968	3547		14.968	3432	13432		14.968	3122	23122
	11.22	181	32981		14.976	3534		14.976	3278	13278		14.976	3123	23123
	11.23	200	33000		14.984	3449		14.984	3376	13376		14.984	3178	23178
	11.24	215	33015		14.992	3536		14.992	3298	13298		14.992	3108	23108
	11.25	214	33014		15	3646		15	3226	13226		15	3165	23165
	11.26	173	32973		15.008	3438		15.008	3399	13399		15.008	3063	23063
	11.27	222	33022		15.016	3390		15.016	3373	13373		15.016	3060	23060
	11.28	196	32996		15.024	3369		15.024	3419	13419		15.024	3086	23086
	11.29	231	33031		15.032	3437		15.032	3386	13386		15.032	3085	23085
	11.3	204	33004		15.04	3445		15.04	3328	13328		15.04	3136	23136
	11.31	196	32996		15.048	3554		15.048	3391	13391		15.048	2994	22994
	11.32	177	32977		15.056	3509		15.056	3435	13435		15.056	3147	23147
	11.33	189	32989		15.064	3480		15.064	3364	13364		15.064	3229	23229
	11.34	171	32971		15.072	3490		15.072	3318	13318		15.072	3122	23122
	11.35	188	32988		15.08	3506		15.08	3374	13374		15.08	3091	23091
	11.36	197	32997		15.088	3384		15.088	3331	13331		15.088	3197	23197
	11.37	214	33014		15.096	3485		15.096	3312	13312		15.096	3135	23135
	11.38	183	32983		15.104	3535		15.104	3448	13448		15.104	3203	23203
	11.39	193	32993		15.112	3515		15.112	3361	13361		15.112	3186	23186
	11.4	152	32952		15.12	3441		15.12	3409	13409		15.12	3226	23226
	11.41	195	32995		15.128	3432		15.128	3387	13387		15.128	3129	23129
	11.42	176	32976		15.136	3435		15.136	3390	13390		15.136	3078	23078
	11.43	175	32975		15.144	3359		15.144	3407	13407		15.144	3148	23148
	11.44	217	33017		15.152	3472		15.152	3395	13395		15.152	3134	23134
	11.45	186	32986		15.16	3577		15.16	3395	13395		15.16	3165	23165
	11.46	194	32994		15.168	3454		15.168	3308	13308		15.168	3156	23156
	11.47	195	32995		15.176	3421		15.176	3348	13348		15.176	3110	23110
	11.48	206	33006		15.184	3559		15.184	3322	13322		15.184	3031	23031
	11.49	184	32984		15.192	3471		15.192	3374	13374		15.192	3200	23200
	11.5	206	33006		15.2	3481		15.2	3387	13387		15.2	3175	23175
	11.51	205	33005		15.208	3501		15.208	3376	13376		15.208	3186	23186
	11.52	203	33003		15.216	3392		15.216	3376	13376		15.216	3090	23090
	11.53	195	32995		15.224	3437		15.224	3355	13355		15.224	3209	23209
	11.54	210	33010		15.232	3378		15.232	3326	13326		15.232	3200	23200
	11.55	180	32980		15.24	3562		15.24	3348	13348		15.24	3217	23217
	11.56	182	32982		15.248	3478		15.248	3250	13250		15.248	3188	23188
	11.57	175	32975		15.256	3440		15.256	3372	13372		15.256	3100	23100
	11.58	185	32985		15.264	3455		15.264	3401	13401		15.264	3141	23141
	11.59	194	32994		15.272	3432		15.272	3334	13334		15.272	3198	23198
	11.6	193	32993		15.28	3508		15.28	3198	13198		15.28	3181	23181
	11.61	204	33004		15.288	3415		15.288	3297	13297		15.288	3152	23152
	11.62	181	32981		15.296	3448		15.296	3270	13270		15.296	3224	23224
	11.63	182	32982		15.304	3465		15.304	3313	13313		15.304	3174	23174
	11.64	217	33017		15.312	3424		15.312	3357	13357		15.312	3154	23154
	11.65	202	33002		15.32	3482		15.32	3327	13327		15.32	3124	23124
	11.66	199	32999		15.328	3398		15.328	3298	13298		15.328	3215	23215
	11.67	193	32993		15.336	3543		15.336	3311	13311		15.336	3202	23202
	11.68	218	33018		15.344	3540		15.344	3374	13374		15.344	3122	23122
	11.69	187	32987		15.352	3384		15.352	3422	13422		15.352	3099	23099
	11.7	199	32999		15.36	3456		15.36	3342	13342		15.36	3119	23119
	11.71	191	32991		15.368	3431		15.368	3345	13345		15.368	3194	23194
	11.72	184	32984		15.376	3497		15.376	3336	13336		15.376	3145	23145
	11.73	183	32983		15.384	3550		15.384	3353	13353		15.384	3227	23227
	11.74	173	32973		15.392	3598		15.392	3335	13335		15.392	3139	23139
	11.75	220	33020		15.4	3490		15.4	3404	13404		15.4	3262	23262
	11.76	219	33019		15.408	3455		15.408	3347	13347		15.408	3193	23193
	11.77	202	33002		15.416	3463		15.416	3390	13390		15.416	3188	23188
	11.78	206	33006		15.424	3457		15.424	3361	13361		15.424	3151	23151
	11.79	222	33022		15.432	3466		15.432	3254	13254		15.432	3094	23094
	11.8	221	33021		15.44	3481		15.44	3225	13225		15.44	3222	23222
	11.81	187	32987		15.448	3490		15.448	3379	13379		15.448	3261	23261
	11.82	204	33004		15.456	3501		15.456	3345	13345		15.456	3254	23254
	11.83	195	32995		15.464	3591		15.464	3334	13334		15.464	3145	23145
	11.84	205	33005		15.472	3499		15.472	3301	13301		15.472	3212	23212
	11.85	192	32992		15.48	3534		15.48	3323	13323		15.48	3211	23211
	11.86	212	33012		15.488	3500		15.488	3359	13359		15.488	3160	23160
	11.87	205	33005		15.496	3497		15.496	3350	13350		15.496	3178	23178
	11.88	190	32990		15.504	3531		15.504	3373	13373		15.504	3139	23139
	11.89	189	32989		15.512	3481		15.512	3379	13379		15.512	3131	23131
	11.9	191	32991		15.52	3469		15.52	3363	13363		15.52	3202	23202
	11.91	204	33004		15.528	3470		15.528	3378	13378		15.528	3195	23195
	11.92	208	33008		15.536	3447		15.536	3418	13418		15.536	3147	23147
	11.93	200	33000		15.544	3475		15.544	3322	13322		15.544	3171	23171
	11.94	225	33025		15.552	3531		15.552	3284	13284		15.552	3216	23216
	11.95	188	32988		15.56	3524		15.56	3335	13335		15.56	3253	23253
	11.96	222	33022		15.568	3495		15.568	3385	13385		15.568	3197	23197
	11.97	206	33006		15.576	3592		15.576	3352	13352		15.576	3176	23176
	11.98	219	33019		15.584	3518		15.584	3326	13326		15.584	3058	23058
	11.99	185	32985		15.592	3434		15.592	3361	13361		15.592	3078	23078
	12	195	32995		15.6	3525		15.6	3388	13388		15.6	3228	23228
	12.01	194	32994		15.608	3449		15.608	3438	13438		15.608	3179	23179
	12.02	207	33007		15.616	3504		15.616	3340	13340		15.616	3233	23233
	12.03	197	32997		15.624	3499		15.624	3300	13300		15.624	3157	23157
	12.04	231	33031		15.632	3538		15.632	3334	13334		15.632	3080	23080
	12.05	187	32987		15.64	3482		15.64	3423	13423		15.64	3162	23162
	12.06	211	33011		15.648	3443		15.648	3310	13310		15.648	3246	23246
	12.07	208	33008		15.656	3432		15.656	3358	13358		15.656	3104	23104
	12.08	195	32995		15.664	3449		15.664	3353	13353		15.664	3134	23134
	12.09	227	33027		15.672	3541		15.672	3333	13333		15.672	3165	23165
	12.1	213	33013		15.68	3517		15.68	3414	13414		15.68	3129	23129
	12.11	183	32983		15.688	3462		15.688	3414	13414		15.688	3109	23109
	12.12	195	32995		15.696	3446		15.696	3396	13396		15.696	3146	23146
	12.13	185	32985		15.704	3475		15.704	3307	13307		15.704	3160	23160
	12.14	215	33015		15.712	3501		15.712	3403	13403		15.712	3130	23130
	12.15	228	33028		15.72	3487		15.72	3294	13294		15.72	3211	23211
	12.16	215	33015		15.728	3466		15.728	3382	13382		15.728	3161	23161
	12.17	208	33008		15.736	3472		15.736	3315	13315		15.736	3144	23144
	12.18	228	33028		15.744	3417		15.744	3337	13337		15.744	3095	23095
	12.19	226	33026		15.752	3470		15.752	3325	13325		15.752	3161	23161
	12.2	217	33017		15.76	3547		15.76	3315	13315		15.76	3030	23030
	12.21	177	32977		15.768	3462		15.768	3366	13366		15.768	3118	23118
	12.22	218	33018		15.776	3529		15.776	3442	13442		15.776	3149	23149
	12.23	203	33003		15.784	3481		15.784	3382	13382		15.784	3083	23083
	12.24	211	33011		15.792	3462		15.792	3407	13407		15.792	3169	23169
	12.25	233	33033		15.8	3514		15.8	3403	13403		15.8	3186	23186
	12.26	221	33021		15.808	3608		15.808	3370	13370		15.808	3171	23171
	12.27	233	33033		15.816	3516		15.816	3430	13430		15.816	3203	23203
	12.28	214	33014		15.824	3506		15.824	3394	13394		15.824	3122	23122
	12.29	183	32983		15.832	3437		15.832	3417	13417		15.832	3081	23081
	12.3	179	32979		15.84	3594		15.84	3455	13455		15.84	3131	23131
	12.31	171	32971		15.848	3607		15.848	3376	13376		15.848	3202	23202
	12.32	207	33007		15.856	3604		15.856	3346	13346		15.856	3117	23117
	12.33	195	32995		15.864	3491		15.864	3412	13412		15.864	3144	23144
	12.34	186	32986		15.872	3531		15.872	3522	13522		15.872	3178	23178
	12.35	217	33017		15.88	3523		15.88	3425	13425		15.88	3192	23192
	12.36	227	33027		15.888	3564		15.888	3467	13467		15.888	3208	23208
	12.37	199	32999		15.896	3552		15.896	3389	13389		15.896	3180	23180
	12.38	204	33004		15.904	3503		15.904	3378	13378		15.904	3251	23251
	12.39	197	32997		15.912	3507		15.912	3362	13362		15.912	3177	23177
	12.4	174	32974		15.92	3426		15.92	3249	13249		15.92	3125	23125
	12.41	176	32976		15.928	3535		15.928	3380	13380		15.928	3095	23095
	12.42	229	33029		15.936	3478		15.936	3456	13456		15.936	3156	23156
	12.43	212	33012		15.944	3557		15.944	3393	13393		15.944	3136	23136
	12.44	194	32994		15.952	3484		15.952	3280	13280		15.952	3206	23206
	12.45	216	33016		15.96	3483		15.96	3451	13451		15.96	3152	23152
	12.46	210	33010		15.968	3555		15.968	3345	13345		15.968	3209	23209
	12.47	207	33007		15.976	3512		15.976	3332	13332		15.976	3080	23080
	12.48	198	32998		15.984	3545		15.984	3409	13409		15.984	3100	23100
	12.49	177	32977		15.992	3471		15.992	3310	13310		15.992	3219	23219
	12.5	191	32991		16	3443		16	3303	13303		16	3120	23120
	12.51	192	32992		16.008	3544		16.008	3348	13348		16.008	3106	23106
	12.52	195	32995		16.016	3440		16.016	3395	13395		16.016	3214	23214
	12.53	172	32972		16.024	3389		16.024	3298	13298		16.024	3143	23143
	12.54	206	33006		16.032	3577		16.032	3302	13302		16.032	3182	23182
	12.55	191	32991		16.04	3501		16.04	3392	13392		16.04	3181	23181
	12.56	187	32987		16.048	3518		16.048	3398	13398		16.048	3187	23187
	12.57	180	32980		16.056	3501		16.056	3303	13303		16.056	3116	23116
	12.58	205	33005		16.064	3505		16.064	3272	13272		16.064	3136	23136
	12.59	192	32992		16.072	3492		16.072	3298	13298		16.072	3132	23132
	12.6	183	32983		16.08	3554		16.08	3304	13304		16.08	3197	23197
	12.61	195	32995		16.088	3495		16.088	3338	13338		16.088	3187	23187
	12.62	229	33029		16.096	3495		16.096	3365	13365		16.096	3087	23087
	12.63	169	32969		16.104	3544		16.104	3311	13311		16.104	3143	23143
	12.64	183	32983		16.112	3527		16.112	3328	13328		16.112	3112	23112
	12.65	193	32993		16.12	3668		16.12	3314	13314		16.12	3091	23091
	12.66	211	33011		16.128	3585		16.128	3313	13313		16.128	3171	23171
	12.67	241	33041		16.136	3506		16.136	3360	13360		16.136	3207	23207
	12.68	175	32975		16.144	3512		16.144	3344	13344		16.144	3208	23208
	12.69	188	32988		16.152	3451		16.152	3371	13371		16.152	3148	23148
	12.7	184	32984		16.16	3508		16.16	3382	13382		16.16	3183	23183
	12.71	189	32989		16.168	3569		16.168	3391	13391		16.168	3132	23132
	12.72	170	32970		16.176	3477		16.176	3329	13329		16.176	3071	23071
	12.73	175	32975		16.184	3500		16.184	3310	13310		16.184	3078	23078
	12.74	176	32976		16.192	3450		16.192	3319	13319		16.192	3101	23101
	12.75	170	32970		16.2	3549		16.2	3383	13383		16.2	3095	23095
	12.76	191	32991		16.208	3573		16.208	3393	13393		16.208	3146	23146
	12.77	196	32996		16.216	3580		16.216	3313	13313		16.216	3143	23143
	12.78	204	33004		16.224	3442		16.224	3330	13330		16.224	3172	23172
	12.79	179	32979		16.232	3503		16.232	3370	13370		16.232	3139	23139
	12.8	195	32995		16.24	3577		16.24	3400	13400		16.24	3159	23159
	12.81	192	32992		16.248	3563		16.248	3365	13365		16.248	3209	23209
	12.82	167	32967		16.256	3596		16.256	3460	13460		16.256	3078	23078
	12.83	183	32983		16.264	3488		16.264	3491	13491		16.264	3090	23090
	12.84	187	32987		16.272	3496		16.272	3486	13486		16.272	3137	23137
	12.85	209	33009		16.28	3452		16.28	3405	13405		16.28	3114	23114
	12.86	176	32976		16.288	3517		16.288	3305	13305		16.288	3164	23164
	12.87	178	32978		16.296	3547		16.296	3437	13437		16.296	3199	23199
	12.88	175	32975		16.304	3515		16.304	3429	13429		16.304	3138	23138
	12.89	201	33001		16.312	3559		16.312	3392	13392		16.312	3223	23223
	12.9	180	32980		16.32	3465		16.32	3386	13386		16.32	3243	23243
	12.91	171	32971		16.328	3417		16.328	3413	13413		16.328	3187	23187
	12.92	190	32990		16.336	3530		16.336	3360	13360		16.336	3144	23144
	12.93	171	32971		16.344	3536		16.344	3311	13311		16.344	3038	23038
	12.94	185	32985		16.352	3537		16.352	3341	13341		16.352	3088	23088
	12.95	188	32988		16.36	3571		16.36	3417	13417		16.36	3126	23126
	12.96	186	32986		16.368	3484		16.368	3419	13419		16.368	3109	23109
	12.97	200	33000		16.376	3549		16.376	3275	13275		16.376	3141	23141
	12.98	166	32966		16.384	3584		16.384	3419	13419		16.384	3145	23145
	12.99	193	32993		16.392	3453		16.392	3398	13398		16.392	3116	23116
	13	190	32990		16.4	3555		16.4	3295	13295		16.4	3173	23173
	13.01	173	32973		16.408	3592		16.408	3320	13320		16.408	3196	23196
	13.02	184	32984		16.416	3513		16.416	3407	13407		16.416	3174	23174
	13.03	190	32990		16.424	3590		16.424	3434	13434		16.424	3131	23131
	13.04	165	32965		16.432	3618		16.432	3399	13399		16.432	3081	23081
	13.05	162	32962		16.44	3514		16.44	3311	13311		16.44	3201	23201
	13.06	180	32980		16.448	3469		16.448	3370	13370		16.448	3157	23157
	13.07	174	32974		16.456	3546		16.456	3339	13339		16.456	3108	23108
	13.08	189	32989		16.464	3438		16.464	3300	13300		16.464	3123	23123
	13.09	185	32985		16.472	3553		16.472	3421	13421		16.472	3098	23098
	13.1	203	33003		16.48	3547		16.48	3474	13474		16.48	3041	23041
	13.11	181	32981		16.488	3575		16.488	3401	13401		16.488	3219	23219
	13.12	204	33004		16.496	3583		16.496	3372	13372		16.496	3122	23122
	13.13	217	33017		16.504	3599		16.504	3409	13409		16.504	3168	23168
	13.14	188	32988		16.512	3491		16.512	3346	13346		16.512	3123	23123
	13.15	160	32960		16.52	3481		16.52	3413	13413		16.52	3139	23139
	13.16	168	32968		16.528	3523		16.528	3427	13427		16.528	3200	23200
	13.17	170	32970		16.536	3581		16.536	3430	13430		16.536	3117	23117
	13.18	188	32988		16.544	3616		16.544	3433	13433		16.544	3116	23116
	13.19	203	33003		16.552	3535		16.552	3454	13454		16.552	3128	23128
	13.2	187	32987		16.56	3585		16.56	3407	13407		16.56	3270	23270
	13.21	175	32975		16.568	3570		16.568	3413	13413		16.568	3154	23154
	13.22	186	32986		16.576	3508		16.576	3379	13379		16.576	3108	23108
	13.23	190	32990		16.584	3553		16.584	3445	13445		16.584	3196	23196
	13.24	184	32984		16.592	3597		16.592	3465	13465		16.592	3144	23144
	13.25	219	33019		16.6	3554		16.6	3435	13435		16.6	3141	23141
	13.26	181	32981		16.608	3578		16.608	3402	13402		16.608	3185	23185
	13.27	181	32981		16.616	3553		16.616	3409	13409		16.616	3196	23196
	13.28	183	32983		16.624	3615		16.624	3447	13447		16.624	3164	23164
	13.29	201	33001		16.632	3565		16.632	3489	13489		16.632	3142	23142
	13.3	216	33016		16.64	3546		16.64	3412	13412		16.64	3187	23187
	13.31	212	33012		16.648	3554		16.648	3371	13371		16.648	3213	23213
	13.32	184	32984		16.656	3599		16.656	3322	13322		16.656	3129	23129
	13.33	200	33000		16.664	3453		16.664	3452	13452		16.664	3178	23178
	13.34	178	32978		16.672	3497		16.672	3409	13409		16.672	3248	23248
	13.35	185	32985		16.68	3497		16.68	3371	13371		16.68	3103	23103
	13.36	183	32983		16.688	3522		16.688	3357	13357		16.688	3177	23177
	13.37	200	33000		16.696	3532		16.696	3419	13419		16.696	3225	23225
	13.38	155	32955		16.704	3516		16.704	3470	13470		16.704	3119	23119
	13.39	173	32973		16.712	3619		16.712	3479	13479		16.712	3160	23160
	13.4	203	33003		16.72	3544		16.72	3407	13407		16.72	3188	23188
	13.41	192	32992		16.728	3482		16.728	3432	13432		16.728	3127	23127
	13.42	183	32983		16.736	3679		16.736	3447	13447		16.736	3110	23110
	13.43	206	33006		16.744	3636		16.744	3324	13324		16.744	3193	23193
	13.44	195	32995		16.752	3577		16.752	3385	13385		16.752	3150	23150
	13.45	212	33012		16.76	3581		16.76	3445	13445		16.76	3259	23259
	13.46	191	32991		16.768	3620		16.768	3339	13339		16.768	3178	23178
	13.47	180	32980		16.776	3579		16.776	3377	13377		16.776	3162	23162
	13.48	157	32957		16.784	3651		16.784	3475	13475		16.784	3199	23199
	13.49	186	32986		16.792	3655		16.792	3479	13479		16.792	3141	23141
	13.5	181	32981		16.8	3721		16.8	3524	13524		16.8	3140	23140
	13.51	209	33009		16.808	3536		16.808	3470	13470		16.808	3116	23116
	13.52	199	32999		16.816	3568		16.816	3390	13390		16.816	3189	23189
	13.53	196	32996		16.824	3526		16.824	3352	13352		16.824	3289	23289
	13.54	194	32994		16.832	3619		16.832	3469	13469		16.832	3168	23168
	13.55	185	32985		16.84	3572		16.84	3492	13492		16.84	3277	23277
	13.56	226	33026		16.848	3543		16.848	3439	13439		16.848	3193	23193
	13.57	192	32992		16.856	3690		16.856	3561	13561		16.856	3114	23114
	13.58	210	33010		16.864	3666		16.864	3448	13448		16.864	3193	23193
	13.59	206	33006		16.872	3581		16.872	3439	13439		16.872	3189	23189
	13.6	217	33017		16.88	3591		16.88	3455	13455		16.88	3176	23176
	13.61	208	33008		16.888	3634		16.888	3429	13429		16.888	3214	23214
	13.62	209	33009		16.896	3634		16.896	3426	13426		16.896	3256	23256
	13.63	200	33000		16.904	3634		16.904	3495	13495		16.904	3233	23233
	13.64	213	33013		16.912	3608		16.912	3453	13453		16.912	3164	23164
	13.65	166	32966		16.92	3606		16.92	3389	13389		16.92	3257	23257
	13.66	181	32981		16.928	3670		16.928	3481	13481		16.928	3226	23226
	13.67	164	32964		16.936	3701		16.936	3484	13484		16.936	3167	23167
	13.68	216	33016		16.944	3584		16.944	3449	13449		16.944	3145	23145
	13.69	216	33016		16.952	3699		16.952	3456	13456		16.952	3234	23234
	13.7	181	32981		16.96	3602		16.96	3508	13508		16.96	3218	23218
	13.71	182	32982		16.968	3672		16.968	3516	13516		16.968	3220	23220
	13.72	223	33023		16.976	3765		16.976	3381	13381		16.976	3212	23212
	13.73	231	33031		16.984	3624		16.984	3396	13396		16.984	3223	23223
	13.74	189	32989		16.992	3614		16.992	3446	13446		16.992	3208	23208
	13.75	223	33023		17	3729		17	3564	13564		17	3298	23298
	13.76	209	33009		17.008	3668		17.008	3412	13412		17.008	3224	23224
	13.77	192	32992		17.016	3648		17.016	3500	13500		17.016	3291	23291
	13.78	204	33004		17.024	3657		17.024	3463	13463		17.024	3181	23181
	13.79	194	32994		17.032	3642		17.032	3387	13387		17.032	3165	23165
	13.8	201	33001		17.04	3622		17.04	3431	13431		17.04	3184	23184
	13.81	201	33001		17.048	3735		17.048	3500	13500		17.048	3193	23193
	13.82	217	33017		17.056	3750		17.056	3427	13427		17.056	3215	23215
	13.83	205	33005		17.064	3697		17.064	3497	13497		17.064	3216	23216
	13.84	215	33015		17.072	3711		17.072	3552	13552		17.072	3297	23297
	13.85	198	32998		17.08	3641		17.08	3492	13492		17.08	3290	23290
	13.86	203	33003		17.088	3646		17.088	3498	13498		17.088	3204	23204
	13.87	208	33008		17.096	3657		17.096	3560	13560		17.096	3202	23202
	13.88	215	33015		17.104	3742		17.104	3463	13463		17.104	3190	23190
	13.89	179	32979		17.112	3638		17.112	3517	13517		17.112	3300	23300
	13.9	214	33014		17.12	3684		17.12	3542	13542		17.12	3277	23277
	13.91	192	32992		17.128	3649		17.128	3518	13518		17.128	3270	23270
	13.92	208	33008		17.136	3750		17.136	3541	13541		17.136	3277	23277
	13.93	197	32997		17.144	3661		17.144	3684	13684		17.144	3183	23183
	13.94	210	33010		17.152	3751		17.152	3387	13387		17.152	3202	23202
	13.95	208	33008		17.16	3721		17.16	3449	13449		17.16	3214	23214
	13.96	187	32987		17.168	3602		17.168	3597	13597		17.168	3256	23256
	13.97	204	33004		17.176	3623		17.176	3475	13475		17.176	3305	23305
	13.98	214	33014		17.184	3667		17.184	3460	13460		17.184	3215	23215
	13.99	175	32975		17.192	3785		17.192	3458	13458		17.192	3234	23234
	14	202	33002		17.2	3766		17.2	3563	13563		17.2	3121	23121
	14.01	196	32996		17.208	3708		17.208	3531	13531		17.208	3163	23163
	14.02	203	33003		17.216	3785		17.216	3495	13495		17.216	3194	23194
	14.03	201	33001		17.224	3735		17.224	3462	13462		17.224	3207	23207
	14.04	233	33033		17.232	3792		17.232	3499	13499		17.232	3247	23247
	14.05	189	32989		17.24	3625		17.24	3464	13464		17.24	3268	23268
	14.06	191	32991		17.248	3714		17.248	3541	13541		17.248	3242	23242
	14.07	193	32993		17.256	3743		17.256	3610	13610		17.256	3224	23224
	14.08	190	32990		17.264	3613		17.264	3536	13536		17.264	3305	23305
	14.09	204	33004		17.272	3636		17.272	3503	13503		17.272	3338	23338
	14.1	212	33012		17.28	3738		17.28	3522	13522		17.28	3271	23271
	14.11	181	32981		17.288	3762		17.288	3514	13514		17.288	3171	23171
	14.12	214	33014		17.296	3678		17.296	3516	13516		17.296	3190	23190
	14.13	195	32995		17.304	3653		17.304	3528	13528		17.304	3195	23195
	14.14	214	33014		17.312	3718		17.312	3477	13477		17.312	3223	23223
	14.15	204	33004		17.32	3644		17.32	3460	13460		17.32	3287	23287
	14.16	233	33033		17.328	3787		17.328	3553	13553		17.328	3200	23200
	14.17	180	32980		17.336	3647		17.336	3579	13579		17.336	3347	23347
	14.18	219	33019		17.344	3789		17.344	3549	13549		17.344	3284	23284
	14.19	236	33036		17.352	3610		17.352	3467	13467		17.352	3276	23276
	14.2	196	32996		17.36	3583		17.36	3569	13569		17.36	3241	23241
	14.21	218	33018		17.368	3647		17.368	3555	13555		17.368	3257	23257
	14.22	196	32996		17.376	3701		17.376	3424	13424		17.376	3306	23306
	14.23	209	33009		17.384	3730		17.384	3525	13525		17.384	3216	23216
	14.24	179	32979		17.392	3689		17.392	3489	13489		17.392	3274	23274
	14.25	179	32979		17.4	3661		17.4	3532	13532		17.4	3302	23302
	14.26	182	32982		17.408	3756		17.408	3629	13629		17.408	3261	23261
	14.27	189	32989		17.416	3738		17.416	3533	13533		17.416	3261	23261
	14.28	179	32979		17.424	3777		17.424	3546	13546		17.424	3249	23249
	14.29	184	32984		17.432	3785		17.432	3634	13634		17.432	3274	23274
	14.3	196	32996		17.44	3796		17.44	3539	13539		17.44	3317	23317
	14.31	223	33023		17.448	3752		17.448	3506	13506		17.448	3345	23345
	14.32	205	33005		17.456	3843		17.456	3542	13542		17.456	3352	23352
	14.33	186	32986		17.464	3741		17.464	3614	13614		17.464	3351	23351
	14.34	208	33008		17.472	3783		17.472	3561	13561		17.472	3348	23348
	14.35	189	32989		17.48	3768		17.48	3538	13538		17.48	3223	23223
	14.36	171	32971		17.488	3756		17.488	3572	13572		17.488	3353	23353
	14.37	182	32982		17.496	3804		17.496	3604	13604		17.496	3293	23293
	14.38	195	32995		17.504	3770		17.504	3507	13507		17.504	3362	23362
	14.39	202	33002		17.512	3680		17.512	3568	13568		17.512	3306	23306
	14.4	188	32988		17.52	3646		17.52	3648	13648		17.52	3288	23288
	14.41	190	32990		17.528	3743		17.528	3509	13509		17.528	3275	23275
	14.42	191	32991		17.536	3772		17.536	3665	13665		17.536	3221	23221
	14.43	223	33023		17.544	3810		17.544	3577	13577		17.544	3236	23236
	14.44	206	33006		17.552	3773		17.552	3591	13591		17.552	3311	23311
	14.45	191	32991		17.56	3811		17.56	3609	13609		17.56	3293	23293
	14.46	197	32997		17.568	3796		17.568	3586	13586		17.568	3238	23238
	14.47	188	32988		17.576	3706		17.576	3616	13616		17.576	3215	23215
	14.48	229	33029		17.584	3757		17.584	3554	13554		17.584	3254	23254
	14.49	202	33002		17.592	3826		17.592	3589	13589		17.592	3243	23243
	14.5	194	32994		17.6	3722		17.6	3659	13659		17.6	3306	23306
	14.51	187	32987		17.608	3724		17.608	3647	13647		17.608	3269	23269
	14.52	197	32997		17.616	3749		17.616	3540	13540		17.616	3272	23272
	14.53	215	33015		17.624	3797		17.624	3498	13498		17.624	3240	23240
	14.54	183	32983		17.632	3765		17.632	3539	13539		17.632	3222	23222
	14.55	214	33014		17.64	3739		17.64	3570	13570		17.64	3300	23300
	14.56	192	32992		17.648	3670		17.648	3569	13569		17.648	3257	23257
	14.57	206	33006		17.656	3734		17.656	3516	13516		17.656	3150	23150
	14.58	207	33007		17.664	3825		17.664	3535	13535		17.664	3220	23220
	14.59	209	33009		17.672	3677		17.672	3607	13607		17.672	3215	23215
	14.6	217	33017		17.68	3762		17.68	3582	13582		17.68	3205	23205
	14.61	197	32997		17.688	3658		17.688	3558	13558		17.688	3280	23280
	14.62	206	33006		17.696	3748		17.696	3583	13583		17.696	3295	23295
	14.63	199	32999		17.704	3756		17.704	3498	13498		17.704	3190	23190
	14.64	190	32990		17.712	3811		17.712	3588	13588		17.712	3229	23229
	14.65	224	33024		17.72	3734		17.72	3590	13590		17.72	3259	23259
	14.66	188	32988		17.728	3791		17.728	3595	13595		17.728	3264	23264
	14.67	204	33004		17.736	3796		17.736	3562	13562		17.736	3287	23287
	14.68	194	32994		17.744	3817		17.744	3575	13575		17.744	3241	23241
	14.69	199	32999		17.752	3703		17.752	3608	13608		17.752	3216	23216
	14.7	175	32975		17.76	3776		17.76	3648	13648		17.76	3197	23197
	14.71	199	32999		17.768	3822		17.768	3595	13595		17.768	3179	23179
	14.72	222	33022		17.776	3729		17.776	3637	13637		17.776	3228	23228
	14.73	190	32990		17.784	3740		17.784	3607	13607		17.784	3236	23236
	14.74	185	32985		17.792	3793		17.792	3440	13440		17.792	3205	23205
	14.75	183	32983		17.8	3813		17.8	3526	13526		17.8	3207	23207
	14.76	237	33037		17.808	3778		17.808	3623	13623		17.808	3158	23158
	14.77	206	33006		17.816	3784		17.816	3546	13546		17.816	3150	23150
	14.78	211	33011		17.824	3823		17.824	3593	13593		17.824	3193	23193
	14.79	191	32991		17.832	3758		17.832	3636	13636		17.832	3201	23201
	14.8	214	33014		17.84	3733		17.84	3550	13550		17.84	3280	23280
	14.81	197	32997		17.848	3706		17.848	3625	13625		17.848	3227	23227
	14.82	177	32977		17.856	3807		17.856	3739	13739		17.856	3203	23203
	14.83	214	33014		17.864	3772		17.864	3550	13550		17.864	3238	23238
	14.84	214	33014		17.872	3835		17.872	3574	13574		17.872	3243	23243
	14.85	215	33015		17.88	3908		17.88	3608	13608		17.88	3230	23230
	14.86	212	33012		17.888	3788		17.888	3650	13650		17.888	3276	23276
	14.87	208	33008		17.896	3760		17.896	3684	13684		17.896	3204	23204
	14.88	217	33017		17.904	3768		17.904	3572	13572		17.904	3169	23169
	14.89	217	33017		17.912	3727		17.912	3585	13585		17.912	3179	23179
	14.9	193	32993		17.92	3717		17.92	3561	13561		17.92	3239	23239
	14.91	203	33003		17.928	3795		17.928	3576	13576		17.928	3186	23186
	14.92	199	32999		17.936	3752		17.936	3565	13565		17.936	3238	23238
	14.93	229	33029		17.944	3762		17.944	3555	13555		17.944	3211	23211
	14.94	209	33009		17.952	3811		17.952	3564	13564		17.952	3231	23231
	14.95	207	33007		17.96	3771		17.96	3551	13551		17.96	3239	23239
	14.96	207	33007		17.968	3727		17.968	3608	13608		17.968	3238	23238
	14.97	190	32990		17.976	3814		17.976	3636	13636		17.976	3231	23231
	14.98	186	32986		17.984	3761		17.984	3672	13672		17.984	3197	23197
	14.99	217	33017		17.992	3795		17.992	3562	13562		17.992	3268	23268
	15	216	33016		18	3749		18	3589	13589		18	3236	23236
	15.01	220	33020		18.008	3723		18.008	3644	13644		18.008	3238	23238
	15.02	188	32988		18.016	3755		18.016	3582	13582		18.016	3257	23257
	15.03	201	33001		18.024	3830		18.024	3607	13607		18.024	3208	23208
	15.04	209	33009		18.032	3860		18.032	3589	13589		18.032	3193	23193
	15.05	220	33020		18.04	3726		18.04	3521	13521		18.04	3231	23231
	15.06	213	33013		18.048	3751		18.048	3588	13588		18.048	3330	23330
	15.07	200	33000		18.056	3756		18.056	3652	13652		18.056	3271	23271
	15.08	200	33000		18.064	3899		18.064	3562	13562		18.064	3242	23242
	15.09	189	32989		18.072	3797		18.072	3625	13625		18.072	3141	23141
	15.1	189	32989		18.08	3795		18.08	3626	13626		18.08	3194	23194
	15.11	199	32999		18.088	3854		18.088	3616	13616		18.088	3328	23328
	15.12	223	33023		18.096	3831		18.096	3608	13608		18.096	3230	23230
	15.13	201	33001		18.104	3782		18.104	3523	13523		18.104	3197	23197
	15.14	203	33003		18.112	3848		18.112	3678	13678		18.112	3230	23230
	15.15	207	33007		18.12	3788		18.12	3644	13644		18.12	3180	23180
	15.16	207	33007		18.128	3798		18.128	3580	13580		18.128	3200	23200
	15.17	201	33001		18.136	3793		18.136	3607	13607		18.136	3182	23182
	15.18	201	33001		18.144	3787		18.144	3597	13597		18.144	3246	23246
	15.19	189	32989		18.152	3865		18.152	3626	13626		18.152	3245	23245
	15.2	238	33038		18.16	3847		18.16	3513	13513		18.16	3177	23177
	15.21	200	33000		18.168	3800		18.168	3573	13573		18.168	3192	23192
	15.22	224	33024		18.176	3850		18.176	3531	13531		18.176	3183	23183
	15.23	203	33003		18.184	3704		18.184	3584	13584		18.184	3259	23259
	15.24	192	32992		18.192	3721		18.192	3631	13631		18.192	3241	23241
	15.25	230	33030		18.2	3888		18.2	3622	13622		18.2	3210	23210
	15.26	194	32994		18.208	3730		18.208	3592	13592		18.208	3199	23199
	15.27	202	33002		18.216	3728		18.216	3549	13549		18.216	3271	23271
	15.28	197	32997		18.224	3772		18.224	3653	13653		18.224	3185	23185
	15.29	189	32989		18.232	3848		18.232	3644	13644		18.232	3244	23244
	15.3	205	33005		18.24	3856		18.24	3697	13697		18.24	3318	23318
	15.31	201	33001		18.248	3863		18.248	3585	13585		18.248	3269	23269
	15.32	237	33037		18.256	3870		18.256	3628	13628		18.256	3269	23269
	15.33	190	32990		18.264	3907		18.264	3622	13622		18.264	3208	23208
	15.34	227	33027		18.272	3835		18.272	3564	13564		18.272	3281	23281
	15.35	211	33011		18.28	3838		18.28	3571	13571		18.28	3240	23240
	15.36	212	33012		18.288	3779		18.288	3643	13643		18.288	3250	23250
	15.37	188	32988		18.296	3887		18.296	3633	13633		18.296	3275	23275
	15.38	202	33002		18.304	3896		18.304	3577	13577		18.304	3238	23238
	15.39	210	33010		18.312	3844		18.312	3624	13624		18.312	3249	23249
	15.4	198	32998		18.32	3787		18.32	3629	13629		18.32	3285	23285
	15.41	199	32999		18.328	3767		18.328	3624	13624		18.328	3265	23265
	15.42	211	33011		18.336	3775		18.336	3739	13739		18.336	3307	23307
	15.43	199	32999		18.344	3766		18.344	3715	13715		18.344	3280	23280
	15.44	240	33040		18.352	3812		18.352	3733	13733		18.352	3241	23241
	15.45	193	32993		18.36	3820		18.36	3675	13675		18.36	3276	23276
	15.46	214	33014		18.368	3805		18.368	3640	13640		18.368	3289	23289
	15.47	192	32992		18.376	3829		18.376	3576	13576		18.376	3314	23314
	15.48	206	33006		18.384	3857		18.384	3735	13735		18.384	3283	23283
	15.49	193	32993		18.392	3803		18.392	3627	13627		18.392	3288	23288
	15.5	238	33038		18.4	3806		18.4	3677	13677		18.4	3159	23159
	15.51	219	33019		18.408	3880		18.408	3694	13694		18.408	3255	23255
	15.52	216	33016		18.416	3801		18.416	3640	13640		18.416	3230	23230
	15.53	185	32985		18.424	3835		18.424	3722	13722		18.424	3251	23251
	15.54	184	32984		18.432	3848		18.432	3650	13650		18.432	3313	23313
	15.55	214	33014		18.44	3872		18.44	3637	13637		18.44	3265	23265
	15.56	190	32990		18.448	3926		18.448	3662	13662		18.448	3233	23233
	15.57	200	33000		18.456	3825		18.456	3675	13675		18.456	3215	23215
	15.58	204	33004		18.464	3918		18.464	3659	13659		18.464	3236	23236
	15.59	196	32996		18.472	3857		18.472	3651	13651		18.472	3219	23219
	15.6	214	33014		18.48	3828		18.48	3719	13719		18.48	3259	23259
	15.61	229	33029		18.488	3905		18.488	3746	13746		18.488	3269	23269
	15.62	187	32987		18.496	3847		18.496	3802	13802		18.496	3231	23231
	15.63	214	33014		18.504	3876		18.504	3680	13680		18.504	3254	23254
	15.64	197	32997		18.512	3771		18.512	3602	13602		18.512	3171	23171
	15.65	187	32987		18.52	3881		18.52	3734	13734		18.52	3260	23260
	15.66	207	33007		18.528	3943		18.528	3672	13672		18.528	3297	23297
	15.67	200	33000		18.536	3859		18.536	3667	13667		18.536	3229	23229
	15.68	211	33011		18.544	3865		18.544	3653	13653		18.544	3253	23253
	15.69	230	33030		18.552	3820		18.552	3620	13620		18.552	3223	23223
	15.7	191	32991		18.56	3862		18.56	3662	13662		18.56	3218	23218
	15.71	195	32995		18.568	3844		18.568	3553	13553		18.568	3340	23340
	15.72	210	33010		18.576	3818		18.576	3663	13663		18.576	3306	23306
	15.73	206	33006		18.584	3863		18.584	3691	13691		18.584	3319	23319
	15.74	199	32999		18.592	3807		18.592	3731	13731		18.592	3244	23244
	15.75	202	33002		18.6	3842		18.6	3732	13732		18.6	3206	23206
	15.76	221	33021		18.608	3837		18.608	3727	13727		18.608	3272	23272
	15.77	189	32989		18.616	3894		18.616	3747	13747		18.616	3231	23231
	15.78	202	33002		18.624	3985		18.624	3715	13715		18.624	3243	23243
	15.79	204	33004		18.632	3861		18.632	3681	13681		18.632	3307	23307
	15.8	220	33020		18.64	3842		18.64	3665	13665		18.64	3271	23271
	15.81	174	32974		18.648	3871		18.648	3723	13723		18.648	3284	23284
	15.82	211	33011		18.656	3920		18.656	3611	13611		18.656	3282	23282
	15.83	210	33010		18.664	3895		18.664	3688	13688		18.664	3335	23335
	15.84	194	32994		18.672	3938		18.672	3713	13713		18.672	3364	23364
	15.85	209	33009		18.68	3780		18.68	3729	13729		18.68	3274	23274
	15.86	190	32990		18.688	3926		18.688	3700	13700		18.688	3356	23356
	15.87	200	33000		18.696	4000		18.696	3724	13724		18.696	3297	23297
	15.88	239	33039		18.704	3909		18.704	3671	13671		18.704	3242	23242
	15.89	195	32995		18.712	3862		18.712	3620	13620		18.712	3222	23222
	15.9	214	33014		18.72	3828		18.72	3615	13615		18.72	3295	23295
	15.91	191	32991		18.728	3915		18.728	3706	13706		18.728	3324	23324
	15.92	199	32999		18.736	3840		18.736	3678	13678		18.736	3283	23283
	15.93	198	32998		18.744	3890		18.744	3619	13619		18.744	3319	23319
	15.94	178	32978		18.752	3958		18.752	3673	13673		18.752	3239	23239
	15.95	194	32994		18.76	3989		18.76	3717	13717		18.76	3209	23209
	15.96	196	32996		18.768	3934		18.768	3637	13637		18.768	3254	23254
	15.97	181	32981		18.776	3769		18.776	3675	13675		18.776	3346	23346
	15.98	201	33001		18.784	3855		18.784	3712	13712		18.784	3215	23215
	15.99	219	33019		18.792	3818		18.792	3623	13623		18.792	3340	23340
	16	192	32992		18.8	3863		18.8	3690	13690		18.8	3306	23306
	16.01	212	33012		18.808	3945		18.808	3625	13625		18.808	3253	23253
	16.02	212	33012		18.816	3884		18.816	3678	13678		18.816	3285	23285
	16.03	206	33006		18.824	3977		18.824	3627	13627		18.824	3271	23271
	16.04	216	33016		18.832	3826		18.832	3665	13665		18.832	3187	23187
	16.05	184	32984		18.84	3859		18.84	3682	13682		18.84	3230	23230
	16.06	204	33004		18.848	3876		18.848	3690	13690		18.848	3275	23275
	16.07	214	33014		18.856	3742		18.856	3761	13761		18.856	3305	23305
	16.08	201	33001		18.864	3872		18.864	3772	13772		18.864	3295	23295
	16.09	180	32980		18.872	3881		18.872	3694	13694		18.872	3234	23234
	16.1	190	32990		18.88	3933		18.88	3718	13718		18.88	3340	23340
	16.11	191	32991		18.888	3853		18.888	3755	13755		18.888	3408	23408
	16.12	221	33021		18.896	3944		18.896	3730	13730		18.896	3346	23346
	16.13	191	32991		18.904	3959		18.904	3716	13716		18.904	3357	23357
	16.14	209	33009		18.912	3929		18.912	3726	13726		18.912	3237	23237
	16.15	208	33008		18.92	3992		18.92	3743	13743		18.92	3287	23287
	16.16	208	33008		18.928	3952		18.928	3722	13722		18.928	3261	23261
	16.17	213	33013		18.936	3808		18.936	3672	13672		18.936	3318	23318
	16.18	194	32994		18.944	3855		18.944	3638	13638		18.944	3221	23221
	16.19	209	33009		18.952	3942		18.952	3681	13681		18.952	3316	23316
	16.2	211	33011		18.96	3917		18.96	3607	13607		18.96	3250	23250
	16.21	212	33012		18.968	3925		18.968	3635	13635		18.968	3201	23201
	16.22	186	32986		18.976	3883		18.976	3688	13688		18.976	3314	23314
	16.23	190	32990		18.984	3866		18.984	3646	13646		18.984	3325	23325
	16.24	227	33027		18.992	3883		18.992	3717	13717		18.992	3393	23393
	16.25	232	33032		19	3964		19	3737	13737		19	3294	23294
	16.26	193	32993		19.008	3885		19.008	3729	13729		19.008	3286	23286
	16.27	193	32993		19.016	3941		19.016	3617	13617		19.016	3272	23272
	16.28	203	33003		19.024	3853		19.024	3773	13773		19.024	3300	23300
	16.29	208	33008		19.032	3919		19.032	3827	13827		19.032	3259	23259
	16.3	188	32988		19.04	3913		19.04	3682	13682		19.04	3345	23345
	16.31	198	32998		19.048	3940		19.048	3638	13638		19.048	3341	23341
	16.32	207	33007		19.056	3880		19.056	3728	13728		19.056	3322	23322
	16.33	238	33038		19.064	3960		19.064	3660	13660		19.064	3319	23319
	16.34	216	33016		19.072	3828		19.072	3733	13733		19.072	3342	23342
	16.35	176	32976		19.08	3840		19.08	3735	13735		19.08	3334	23334
	16.36	210	33010		19.088	3930		19.088	3647	13647		19.088	3290	23290
	16.37	208	33008		19.096	3839		19.096	3557	13557		19.096	3356	23356
	16.38	200	33000		19.104	3871		19.104	3723	13723		19.104	3325	23325
	16.39	208	33008		19.112	3909		19.112	3690	13690		19.112	3275	23275
	16.4	203	33003		19.12	3948		19.12	3769	13769		19.12	3274	23274
	16.41	198	32998		19.128	3858		19.128	3725	13725		19.128	3229	23229
	16.42	223	33023		19.136	3863		19.136	3770	13770		19.136	3266	23266
	16.43	209	33009		19.144	3893		19.144	3726	13726		19.144	3309	23309
	16.44	195	32995		19.152	3842		19.152	3681	13681		19.152	3333	23333
	16.45	196	32996		19.16	3834		19.16	3622	13622		19.16	3379	23379
	16.46	205	33005		19.168	3980		19.168	3707	13707		19.168	3278	23278
	16.47	177	32977		19.176	3910		19.176	3681	13681		19.176	3285	23285
	16.48	192	32992		19.184	3881		19.184	3693	13693		19.184	3272	23272
	16.49	184	32984		19.192	3916		19.192	3711	13711		19.192	3276	23276
	16.5	161	32961		19.2	3852		19.2	3666	13666		19.2	3391	23391
	16.51	191	32991		19.208	3951		19.208	3576	13576		19.208	3312	23312
	16.52	192	32992		19.216	3924		19.216	3735	13735		19.216	3312	23312
	16.53	197	32997		19.224	3875		19.224	3701	13701		19.224	3389	23389
	16.54	186	32986		19.232	3873		19.232	3700	13700		19.232	3348	23348
	16.55	192	32992		19.24	3842		19.24	3628	13628		19.24	3316	23316
	16.56	214	33014		19.248	3868		19.248	3760	13760		19.248	3278	23278
	16.57	199	32999		19.256	3861		19.256	3778	13778		19.256	3359	23359
	16.58	220	33020		19.264	3868		19.264	3718	13718		19.264	3351	23351
	16.59	204	33004		19.272	3887		19.272	3797	13797		19.272	3307	23307
	16.6	205	33005		19.28	3926		19.28	3685	13685		19.28	3280	23280
	16.61	185	32985		19.288	3831		19.288	3772	13772		19.288	3294	23294
	16.62	190	32990		19.296	3850		19.296	3629	13629		19.296	3225	23225
	16.63	185	32985		19.304	3839		19.304	3652	13652		19.304	3275	23275
	16.64	221	33021		19.312	3874		19.312	3621	13621		19.312	3260	23260
	16.65	211	33011		19.32	3870		19.32	3604	13604		19.32	3332	23332
	16.66	187	32987		19.328	3927		19.328	3666	13666		19.328	3326	23326
	16.67	227	33027		19.336	3955		19.336	3631	13631		19.336	3325	23325
	16.68	189	32989		19.344	3943		19.344	3751	13751		19.344	3324	23324
	16.69	205	33005		19.352	3836		19.352	3693	13693		19.352	3282	23282
	16.7	204	33004		19.36	3969		19.36	3695	13695		19.36	3337	23337
	16.71	198	32998		19.368	3864		19.368	3733	13733		19.368	3382	23382
	16.72	208	33008		19.376	3899		19.376	3822	13822		19.376	3316	23316
	16.73	173	32973		19.384	3899		19.384	3806	13806		19.384	3347	23347
	16.74	200	33000		19.392	3834		19.392	3799	13799		19.392	3377	23377
	16.75	195	32995		19.4	3858		19.4	3675	13675		19.4	3334	23334
	16.76	192	32992		19.408	3848		19.408	3677	13677		19.408	3295	23295
	16.77	222	33022		19.416	3878		19.416	3674	13674		19.416	3254	23254
	16.78	194	32994		19.424	3974		19.424	3793	13793		19.424	3266	23266
	16.79	207	33007		19.432	3989		19.432	3710	13710		19.432	3340	23340
	16.8	188	32988		19.44	3956		19.44	3699	13699		19.44	3354	23354
	16.81	205	33005		19.448	3809		19.448	3725	13725		19.448	3302	23302
	16.82	177	32977		19.456	3852		19.456	3800	13800		19.456	3240	23240
	16.83	182	32982		19.464	3912		19.464	3739	13739		19.464	3357	23357
	16.84	200	33000		19.472	3938		19.472	3702	13702		19.472	3377	23377
	16.85	195	32995		19.48	3937		19.48	3646	13646		19.48	3320	23320
	16.86	208	33008		19.488	3893		19.488	3674	13674		19.488	3305	23305
	16.87	172	32972		19.496	3870		19.496	3720	13720		19.496	3351	23351
	16.88	181	32981		19.504	3890		19.504	3684	13684		19.504	3303	23303
	16.89	195	32995		19.512	3909		19.512	3722	13722		19.512	3194	23194
	16.9	211	33011		19.52	3929		19.52	3665	13665		19.52	3346	23346
	16.91	189	32989		19.528	3908		19.528	3757	13757		19.528	3361	23361
	16.92	206	33006		19.536	3852		19.536	3652	13652		19.536	3274	23274
	16.93	181	32981		19.544	3823		19.544	3699	13699		19.544	3193	23193
	16.94	175	32975		19.552	3806		19.552	3676	13676		19.552	3218	23218
	16.95	205	33005		19.56	3933		19.56	3651	13651		19.56	3344	23344
	16.96	184	32984		19.568	3889		19.568	3700	13700		19.568	3321	23321
	16.97	198	32998		19.576	3898		19.576	3742	13742		19.576	3280	23280
	16.98	201	33001		19.584	3852		19.584	3721	13721		19.584	3327	23327
	16.99	209	33009		19.592	3845		19.592	3706	13706		19.592	3267	23267
	17	176	32976		19.6	3820		19.6	3742	13742		19.6	3352	23352
	17.01	183	32983		19.608	3856		19.608	3681	13681		19.608	3383	23383
	17.02	217	33017		19.616	3849		19.616	3667	13667		19.616	3325	23325
	17.03	180	32980		19.624	3851		19.624	3682	13682		19.624	3293	23293
	17.04	168	32968		19.632	3860		19.632	3655	13655		19.632	3292	23292
	17.05	199	32999		19.64	3895		19.64	3723	13723		19.64	3211	23211
	17.06	189	32989		19.648	3930		19.648	3756	13756		19.648	3211	23211
	17.07	189	32989		19.656	3882		19.656	3694	13694		19.656	3315	23315
	17.08	167	32967		19.664	3792		19.664	3593	13593		19.664	3369	23369
	17.09	207	33007		19.672	3914		19.672	3652	13652		19.672	3369	23369
	17.1	184	32984		19.68	3854		19.68	3735	13735		19.68	3375	23375
	17.11	183	32983		19.688	3862		19.688	3678	13678		19.688	3386	23386
	17.12	220	33020		19.696	3817		19.696	3773	13773		19.696	3299	23299
	17.13	185	32985		19.704	3833		19.704	3726	13726		19.704	3353	23353
	17.14	199	32999		19.712	3921		19.712	3713	13713		19.712	3375	23375
	17.15	171	32971		19.72	3898		19.72	3739	13739		19.72	3343	23343
	17.16	189	32989		19.728	3880		19.728	3698	13698		19.728	3341	23341
	17.17	197	32997		19.736	3796		19.736	3789	13789		19.736	3288	23288
	17.18	194	32994		19.744	3781		19.744	3706	13706		19.744	3334	23334
	17.19	181	32981		19.752	3746		19.752	3710	13710		19.752	3298	23298
	17.2	192	32992		19.76	3888		19.76	3694	13694		19.76	3287	23287
	17.21	201	33001		19.768	3818		19.768	3712	13712		19.768	3251	23251
	17.22	191	32991		19.776	3845		19.776	3730	13730		19.776	3247	23247
	17.23	214	33014		19.784	3894		19.784	3733	13733		19.784	3268	23268
	17.24	179	32979		19.792	3785		19.792	3692	13692		19.792	3306	23306
	17.25	184	32984		19.8	3922		19.8	3736	13736		19.8	3290	23290
	17.26	179	32979		19.808	3783		19.808	3664	13664		19.808	3316	23316
	17.27	191	32991		19.816	3853		19.816	3748	13748		19.816	3295	23295
	17.28	187	32987		19.824	3852		19.824	3685	13685		19.824	3332	23332
	17.29	195	32995		19.832	3886		19.832	3671	13671		19.832	3326	23326
	17.3	184	32984		19.84	3854		19.84	3612	13612		19.84	3289	23289
	17.31	194	32994		19.848	3818		19.848	3674	13674		19.848	3277	23277
	17.32	204	33004		19.856	3820		19.856	3717	13717		19.856	3252	23252
	17.33	192	32992		19.864	3825		19.864	3566	13566		19.864	3322	23322
	17.34	172	32972		19.872	3795		19.872	3664	13664		19.872	3339	23339
	17.35	189	32989		19.88	3889		19.88	3664	13664		19.88	3307	23307
	17.36	197	32997		19.888	3834		19.888	3722	13722		19.888	3270	23270
	17.37	212	33012		19.896	3874		19.896	3651	13651		19.896	3310	23310
	17.38	191	32991		19.904	3866		19.904	3604	13604		19.904	3376	23376
	17.39	198	32998		19.912	3827		19.912	3629	13629		19.912	3247	23247
	17.4	186	32986		19.92	3811		19.92	3670	13670		19.92	3212	23212
	17.41	194	32994		19.928	3813		19.928	3579	13579		19.928	3310	23310
	17.42	202	33002		19.936	3837		19.936	3719	13719		19.936	3289	23289
	17.43	177	32977		19.944	3810		19.944	3671	13671		19.944	3272	23272
	17.44	182	32982		19.952	3869		19.952	3573	13573		19.952	3237	23237
	17.45	173	32973		19.96	3766		19.96	3636	13636		19.96	3357	23357
	17.46	209	33009		19.968	3814		19.968	3670	13670		19.968	3343	23343
	17.47	168	32968		19.976	3885		19.976	3751	13751		19.976	3224	23224
	17.48	207	33007		19.984	3833		19.984	3688	13688		19.984	3358	23358
	17.49	198	32998		19.992	3804		19.992	3660	13660		19.992	3325	23325
	17.5	200	33000		20	3895		20	3591	13591		20	3279	23279
	17.51	200	33000		20.008	3900		20.008	3596	13596		20.008	3362	23362
	17.52	188	32988		20.016	3749		20.016	3630	13630		20.016	3314	23314
	17.53	190	32990		20.024	3741		20.024	3660	13660		20.024	3266	23266
	17.54	193	32993		20.032	3802		20.032	3679	13679		20.032	3214	23214
	17.55	192	32992		20.04	3847		20.04	3693	13693		20.04	3188	23188
	17.56	195	32995		20.048	3895		20.048	3601	13601		20.048	3282	23282
	17.57	182	32982		20.056	3797		20.056	3598	13598		20.056	3316	23316
	17.58	187	32987		20.064	3749		20.064	3568	13568		20.064	3273	23273
	17.59	186	32986		20.072	3828		20.072	3643	13643		20.072	3418	23418
	17.6	191	32991		20.08	3797		20.08	3705	13705		20.08	3208	23208
	17.61	163	32963		20.088	3798		20.088	3611	13611		20.088	3213	23213
	17.62	179	32979		20.096	3712		20.096	3662	13662		20.096	3317	23317
	17.63	202	33002		20.104	3798		20.104	3689	13689		20.104	3224	23224
	17.64	231	33031		20.112	3931		20.112	3678	13678		20.112	3222	23222
	17.65	170	32970		20.12	3880		20.12	3699	13699		20.12	3311	23311
	17.66	178	32978		20.128	3879		20.128	3552	13552		20.128	3348	23348
	17.67	210	33010		20.136	3769		20.136	3578	13578		20.136	3278	23278
	17.68	179	32979		20.144	3742		20.144	3564	13564		20.144	3276	23276
	17.69	188	32988		20.152	3756		20.152	3594	13594		20.152	3198	23198
	17.7	213	33013		20.16	3818		20.16	3538	13538		20.16	3232	23232
	17.71	180	32980		20.168	3732		20.168	3614	13614		20.168	3304	23304
	17.72	181	32981		20.176	3769		20.176	3610	13610		20.176	3312	23312
	17.73	172	32972		20.184	3757		20.184	3597	13597		20.184	3216	23216
	17.74	195	32995		20.192	3777		20.192	3600	13600		20.192	3204	23204
	17.75	182	32982		20.2	3785		20.2	3571	13571		20.2	3305	23305
	17.76	203	33003		20.208	3849		20.208	3615	13615		20.208	3305	23305
	17.77	215	33015		20.216	3818		20.216	3638	13638		20.216	3255	23255
	17.78	212	33012		20.224	3866		20.224	3507	13507		20.224	3245	23245
	17.79	197	32997		20.232	3827		20.232	3559	13559		20.232	3277	23277
	17.8	180	32980		20.24	3805		20.24	3615	13615		20.24	3238	23238
	17.81	218	33018		20.248	3791		20.248	3669	13669		20.248	3316	23316
	17.82	185	32985		20.256	3796		20.256	3623	13623		20.256	3308	23308
	17.83	172	32972		20.264	3775		20.264	3649	13649		20.264	3229	23229
	17.84	181	32981		20.272	3792		20.272	3568	13568		20.272	3294	23294
	17.85	178	32978		20.28	3755		20.28	3593	13593		20.28	3300	23300
	17.86	190	32990		20.288	3724		20.288	3641	13641		20.288	3311	23311
	17.87	171	32971		20.296	3755		20.296	3644	13644		20.296	3333	23333
	17.88	224	33024		20.304	3822		20.304	3571	13571		20.304	3220	23220
	17.89	198	32998		20.312	3835		20.312	3562	13562		20.312	3215	23215
	17.9	156	32956		20.32	3750		20.32	3574	13574		20.32	3218	23218
	17.91	223	33023		20.328	3718		20.328	3528	13528		20.328	3277	23277
	17.92	189	32989		20.336	3818		20.336	3564	13564		20.336	3323	23323
	17.93	172	32972		20.344	3707		20.344	3531	13531		20.344	3286	23286
	17.94	176	32976		20.352	3648		20.352	3532	13532		20.352	3223	23223
	17.95	197	32997		20.36	3643		20.36	3669	13669		20.36	3207	23207
	17.96	180	32980		20.368	3674		20.368	3571	13571		20.368	3252	23252
	17.97	187	32987		20.376	3808		20.376	3469	13469		20.376	3254	23254
	17.98	186	32986		20.384	3775		20.384	3521	13521		20.384	3288	23288
	17.99	188	32988		20.392	3689		20.392	3604	13604		20.392	3188	23188
	18	182	32982		20.4	3695		20.4	3536	13536		20.4	3223	23223
	18.01	186	32986		20.408	3697		20.408	3528	13528		20.408	3330	23330
	18.02	219	33019		20.416	3808		20.416	3521	13521		20.416	3245	23245
	18.03	181	32981		20.424	3721		20.424	3476	13476		20.424	3280	23280
	18.04	169	32969		20.432	3780		20.432	3605	13605		20.432	3248	23248
	18.05	188	32988		20.44	3716		20.44	3585	13585		20.44	3237	23237
	18.06	198	32998		20.448	3733		20.448	3501	13501		20.448	3190	23190
	18.07	188	32988		20.456	3760		20.456	3512	13512		20.456	3208	23208
	18.08	191	32991		20.464	3869		20.464	3606	13606		20.464	3227	23227
	18.09	199	32999		20.472	3727		20.472	3633	13633		20.472	3231	23231
	18.1	181	32981		20.48	3733		20.48	3545	13545		20.48	3305	23305
	18.11	191	32991		20.488	3796		20.488	3628	13628		20.488	3240	23240
	18.12	177	32977		20.496	3755		20.496	3555	13555		20.496	3237	23237
	18.13	180	32980		20.504	3690		20.504	3510	13510		20.504	3224	23224
	18.14	178	32978		20.512	3642		20.512	3637	13637		20.512	3205	23205
	18.15	162	32962		20.52	3581		20.52	3588	13588		20.52	3223	23223
	18.16	171	32971		20.528	3658		20.528	3629	13629		20.528	3271	23271
	18.17	175	32975		20.536	3653		20.536	3521	13521		20.536	3208	23208
	18.18	199	32999		20.544	3624		20.544	3519	13519		20.544	3254	23254
	18.19	201	33001		20.552	3737		20.552	3393	13393		20.552	3263	23263
	18.2	183	32983		20.56	3663		20.56	3442	13442		20.56	3251	23251
	18.21	199	32999		20.568	3778		20.568	3546	13546		20.568	3207	23207
	18.22	189	32989		20.576	3719		20.576	3480	13480		20.576	3186	23186
	18.23	197	32997		20.584	3668		20.584	3436	13436		20.584	3230	23230
	18.24	186	32986		20.592	3628		20.592	3539	13539		20.592	3253	23253
	18.25	187	32987		20.6	3721		20.6	3489	13489		20.6	3295	23295
	18.26	189	32989		20.608	3736		20.608	3578	13578		20.608	3186	23186
	18.27	172	32972		20.616	3663		20.616	3542	13542		20.616	3313	23313
	18.28	195	32995		20.624	3714		20.624	3550	13550		20.624	3234	23234
	18.29	174	32974		20.632	3669		20.632	3474	13474		20.632	3191	23191
	18.3	177	32977		20.64	3728		20.64	3522	13522		20.64	3238	23238
	18.31	166	32966		20.648	3694		20.648	3526	13526		20.648	3236	23236
	18.32	165	32965		20.656	3668		20.656	3560	13560		20.656	3265	23265
	18.33	193	32993		20.664	3557		20.664	3486	13486		20.664	3227	23227
	18.34	202	33002		20.672	3605		20.672	3469	13469		20.672	3177	23177
	18.35	167	32967		20.68	3738		20.68	3485	13485		20.68	3236	23236
	18.36	194	32994		20.688	3694		20.688	3423	13423		20.688	3212	23212
	18.37	186	32986		20.696	3657		20.696	3510	13510		20.696	3153	23153
	18.38	203	33003		20.704	3581		20.704	3562	13562		20.704	3149	23149
	18.39	177	32977		20.712	3547		20.712	3481	13481		20.712	3252	23252
	18.4	165	32965		20.72	3634		20.72	3451	13451		20.72	3236	23236
	18.41	190	32990		20.728	3640		20.728	3455	13455		20.728	3282	23282
	18.42	185	32985		20.736	3729		20.736	3549	13549		20.736	3275	23275
	18.43	199	32999		20.744	3737		20.744	3498	13498		20.744	3233	23233
	18.44	180	32980		20.752	3722		20.752	3491	13491		20.752	3129	23129
	18.45	199	32999		20.76	3781		20.76	3467	13467		20.76	3155	23155
	18.46	173	32973		20.768	3740		20.768	3422	13422		20.768	3160	23160
	18.47	159	32959		20.776	3575		20.776	3499	13499		20.776	3180	23180
	18.48	178	32978		20.784	3654		20.784	3506	13506		20.784	3174	23174
	18.49	176	32976		20.792	3572		20.792	3481	13481		20.792	3183	23183
	18.5	198	32998		20.8	3609		20.8	3478	13478		20.8	3206	23206
	18.51	175	32975		20.808	3666		20.808	3445	13445		20.808	3149	23149
	18.52	191	32991		20.816	3669		20.816	3506	13506		20.816	3085	23085
	18.53	198	32998		20.824	3683		20.824	3520	13520		20.824	3201	23201
	18.54	190	32990		20.832	3568		20.832	3545	13545		20.832	3107	23107
	18.55	171	32971		20.84	3552		20.84	3484	13484		20.84	3162	23162
	18.56	190	32990		20.848	3584		20.848	3313	13313		20.848	3124	23124
	18.57	176	32976		20.856	3490		20.856	3352	13352		20.856	3179	23179
	18.58	192	32992		20.864	3594		20.864	3442	13442		20.864	3150	23150
	18.59	176	32976		20.872	3579		20.872	3512	13512		20.872	3132	23132
	18.6	185	32985		20.88	3590		20.88	3460	13460		20.88	3109	23109
	18.61	176	32976		20.888	3644		20.888	3386	13386		20.888	3125	23125
	18.62	196	32996		20.896	3661		20.896	3520	13520		20.896	3201	23201
	18.63	161	32961		20.904	3615		20.904	3465	13465		20.904	3184	23184
	18.64	178	32978		20.912	3575		20.912	3416	13416		20.912	3306	23306
	18.65	172	32972		20.92	3596		20.92	3467	13467		20.92	3204	23204
	18.66	183	32983		20.928	3629		20.928	3494	13494		20.928	3163	23163
	18.67	191	32991		20.936	3604		20.936	3452	13452		20.936	3162	23162
	18.68	179	32979		20.944	3587		20.944	3503	13503		20.944	3214	23214
	18.69	174	32974		20.952	3557		20.952	3421	13421		20.952	3205	23205
	18.7	193	32993		20.96	3556		20.96	3389	13389		20.96	3194	23194
	18.71	184	32984		20.968	3565		20.968	3357	13357		20.968	3143	23143
	18.72	167	32967		20.976	3608		20.976	3484	13484		20.976	3105	23105
	18.73	162	32962		20.984	3538		20.984	3483	13483		20.984	3083	23083
	18.74	183	32983		20.992	3506		20.992	3421	13421		20.992	3181	23181
	18.75	184	32984		21	3441		21	3378	13378		21	3147	23147
	18.76	201	33001		21.008	3547		21.008	3382	13382		21.008	3008	23008
	18.77	193	32993		21.016	3588		21.016	3387	13387		21.016	3099	23099
	18.78	167	32967		21.024	3640		21.024	3380	13380		21.024	3173	23173
	18.79	165	32965		21.032	3421		21.032	3355	13355		21.032	3171	23171
	18.8	176	32976		21.04	3464		21.04	3354	13354		21.04	3196	23196
	18.81	183	32983		21.048	3511		21.048	3468	13468		21.048	3102	23102
	18.82	183	32983		21.056	3537		21.056	3416	13416		21.056	3100	23100
	18.83	174	32974		21.064	3465		21.064	3359	13359		21.064	3109	23109
	18.84	172	32972		21.072	3522		21.072	3378	13378		21.072	3164	23164
	18.85	167	32967		21.08	3612		21.08	3421	13421		21.08	3132	23132
	18.86	161	32961		21.088	3568		21.088	3429	13429		21.088	3050	23050
	18.87	177	32977		21.096	3494		21.096	3355	13355		21.096	3138	23138
	18.88	186	32986		21.104	3474		21.104	3343	13343		21.104	3093	23093
	18.89	155	32955		21.112	3472		21.112	3394	13394		21.112	3033	23033
	18.9	179	32979		21.12	3517		21.12	3446	13446		21.12	3178	23178
	18.91	164	32964		21.128	3537		21.128	3317	13317		21.128	3143	23143
	18.92	172	32972		21.136	3589		21.136	3358	13358		21.136	3095	23095
	18.93	195	32995		21.144	3549		21.144	3376	13376		21.144	3077	23077
	18.94	158	32958		21.152	3522		21.152	3417	13417		21.152	3175	23175
	18.95	195	32995		21.16	3468		21.16	3278	13278		21.16	3140	23140
	18.96	173	32973		21.168	3528		21.168	3280	13280		21.168	3120	23120
	18.97	160	32960		21.176	3460		21.176	3355	13355		21.176	3034	23034
	18.98	183	32983		21.184	3534		21.184	3303	13303		21.184	3091	23091
	18.99	183	32983		21.192	3537		21.192	3330	13330		21.192	3103	23103
	19	185	32985		21.2	3514		21.2	3262	13262		21.2	3027	23027
	19.01	171	32971		21.208	3577		21.208	3226	13226		21.208	3033	23033
	19.02	196	32996		21.216	3534		21.216	3294	13294		21.216	3131	23131
	19.03	185	32985		21.224	3510		21.224	3353	13353		21.224	3067	23067
	19.04	180	32980		21.232	3475		21.232	3390	13390		21.232	3072	23072
	19.05	147	32947		21.24	3489		21.24	3386	13386		21.24	3071	23071
	19.06	197	32997		21.248	3414		21.248	3303	13303		21.248	3009	23009
	19.07	200	33000		21.256	3451		21.256	3262	13262		21.256	3103	23103
	19.08	192	32992		21.264	3542		21.264	3294	13294		21.264	3030	23030
	19.09	190	32990		21.272	3426		21.272	3268	13268		21.272	2986	22986
	19.1	162	32962		21.28	3362		21.28	3288	13288		21.28	3004	23004
	19.11	177	32977		21.288	3423		21.288	3255	13255		21.288	3005	23005
	19.12	176	32976		21.296	3382		21.296	3270	13270		21.296	3040	23040
	19.13	184	32984		21.304	3455		21.304	3272	13272		21.304	3113	23113
	19.14	183	32983		21.312	3452		21.312	3253	13253		21.312	3080	23080
	19.15	187	32987		21.32	3454		21.32	3289	13289		21.32	3076	23076
	19.16	196	32996		21.328	3496		21.328	3280	13280		21.328	3025	23025
	19.17	180	32980		21.336	3405		21.336	3239	13239		21.336	3088	23088
	19.18	173	32973		21.344	3365		21.344	3193	13193		21.344	3064	23064
	19.19	177	32977		21.352	3405		21.352	3234	13234		21.352	3058	23058
	19.2	170	32970		21.36	3467		21.36	3343	13343		21.36	3041	23041
	19.21	183	32983		21.368	3407		21.368	3263	13263		21.368	3078	23078
	19.22	180	32980		21.376	3431		21.376	3273	13273		21.376	3094	23094
	19.23	164	32964		21.384	3473		21.384	3286	13286		21.384	3069	23069
	19.24	171	32971		21.392	3372		21.392	3284	13284		21.392	3058	23058
	19.25	169	32969		21.4	3388		21.4	3222	13222		21.4	3089	23089
	19.26	172	32972		21.408	3491		21.408	3204	13204		21.408	3016	23016
	19.27	174	32974		21.416	3420		21.416	3268	13268		21.416	3056	23056
	19.28	182	32982		21.424	3421		21.424	3212	13212		21.424	3040	23040
	19.29	190	32990		21.432	3347		21.432	3180	13180		21.432	2996	22996
	19.3	202	33002		21.44	3381		21.44	3320	13320		21.44	3070	23070
	19.31	168	32968		21.448	3339		21.448	3261	13261		21.448	2974	22974
	19.32	174	32974		21.456	3371		21.456	3181	13181		21.456	3009	23009
	19.33	175	32975		21.464	3355		21.464	3240	13240		21.464	2994	22994
	19.34	166	32966		21.472	3401		21.472	3213	13213		21.472	3074	23074
	19.35	193	32993		21.48	3415		21.48	3196	13196		21.48	2998	22998
	19.36	180	32980		21.488	3444		21.488	3191	13191		21.488	3009	23009
	19.37	196	32996		21.496	3440		21.496	3143	13143		21.496	2984	22984
	19.38	157	32957		21.504	3345		21.504	3163	13163		21.504	3008	23008
	19.39	167	32967		21.512	3321		21.512	3204	13204		21.512	3061	23061
	19.4	170	32970		21.52	3350		21.52	3076	13076		21.52	2991	22991
	19.41	175	32975		21.528	3398		21.528	3199	13199		21.528	2957	22957
	19.42	179	32979		21.536	3396		21.536	3204	13204		21.536	3070	23070
	19.43	191	32991		21.544	3318		21.544	3208	13208		21.544	2996	22996
	19.44	167	32967		21.552	3331		21.552	3195	13195		21.552	3045	23045
	19.45	180	32980		21.56	3400		21.56	3209	13209		21.56	3057	23057
	19.46	172	32972		21.568	3339		21.568	3268	13268		21.568	2922	22922
	19.47	167	32967		21.576	3327		21.576	3154	13154		21.576	3015	23015
	19.48	155	32955		21.584	3355		21.584	3176	13176		21.584	2917	22917
	19.49	155	32955		21.592	3347		21.592	3173	13173		21.592	3047	23047
	19.5	189	32989		21.6	3331		21.6	3093	13093		21.6	3038	23038
	19.51	166	32966		21.608	3308		21.608	3161	13161		21.608	2989	22989
	19.52	169	32969		21.616	3311		21.616	3137	13137		21.616	3034	23034
	19.53	190	32990		21.624	3385		21.624	3220	13220		21.624	3026	23026
	19.54	192	32992		21.632	3343		21.632	3211	13211		21.632	2948	22948
	19.55	198	32998		21.64	3308		21.64	3209	13209		21.64	2984	22984
	19.56	198	32998		21.648	3338		21.648	3208	13208		21.648	2969	22969
	19.57	198	32998		21.656	3262		21.656	3053	13053		21.656	2988	22988
	19.58	166	32966		21.664	3419		21.664	3204	13204		21.664	3020	23020
	19.59	176	32976		21.672	3344		21.672	3077	13077		21.672	2995	22995
	19.6	167	32967		21.68	3286		21.68	3039	13039		21.68	2986	22986
	19.61	185	32985		21.688	3314		21.688	3069	13069		21.688	2955	22955
	19.62	150	32950		21.696	3268		21.696	3164	13164		21.696	2953	22953
	19.63	181	32981		21.704	3344		21.704	3032	13032		21.704	2946	22946
	19.64	164	32964		21.712	3255		21.712	3091	13091		21.712	2994	22994
	19.65	176	32976		21.72	3257		21.72	3060	13060		21.72	2931	22931
	19.66	184	32984		21.728	3331		21.728	3102	13102		21.728	2884	22884
	19.67	176	32976		21.736	3309		21.736	3065	13065		21.736	2946	22946
	19.68	151	32951		21.744	3285		21.744	2977	12977		21.744	2987	22987
	19.69	158	32958		21.752	3265		21.752	3036	13036		21.752	3011	23011
	19.7	185	32985		21.76	3325		21.76	3102	13102		21.76	2876	22876
	19.71	187	32987		21.768	3277		21.768	3156	13156		21.768	2881	22881
	19.72	191	32991		21.776	3298		21.776	3019	13019		21.776	2972	22972
	19.73	167	32967		21.784	3246		21.784	3136	13136		21.784	3026	23026
	19.74	185	32985		21.792	3218		21.792	3128	13128		21.792	2894	22894
	19.75	206	33006		21.8	3196		21.8	3088	13088		21.8	2959	22959
	19.76	175	32975		21.808	3258		21.808	3038	13038		21.808	2974	22974
	19.77	195	32995		21.816	3236		21.816	3036	13036		21.816	2944	22944
	19.78	173	32973		21.824	3275		21.824	3105	13105		21.824	2903	22903
	19.79	181	32981		21.832	3229		21.832	3098	13098		21.832	2925	22925
	19.8	177	32977		21.84	3211		21.84	3079	13079		21.84	2904	22904
	19.81	162	32962		21.848	3160		21.848	3032	13032		21.848	2859	22859
	19.82	195	32995		21.856	3240		21.856	2979	12979		21.856	2857	22857
	19.83	172	32972		21.864	3213		21.864	3099	13099		21.864	2872	22872
	19.84	211	33011		21.872	3198		21.872	3070	13070		21.872	2906	22906
	19.85	174	32974		21.88	3136		21.88	3024	13024		21.88	2915	22915
	19.86	187	32987		21.888	3271		21.888	3025	13025		21.888	2838	22838
	19.87	182	32982		21.896	3294		21.896	3021	13021		21.896	2871	22871
	19.88	168	32968		21.904	3237		21.904	2941	12941		21.904	2908	22908
	19.89	196	32996		21.912	3192		21.912	2957	12957		21.912	2913	22913
	19.9	180	32980		21.92	3255		21.92	3021	13021		21.92	2929	22929
	19.91	182	32982		21.928	3206		21.928	3043	13043		21.928	2874	22874
	19.92	178	32978		21.936	3233		21.936	3009	13009		21.936	2902	22902
	19.93	182	32982		21.944	3173		21.944	3094	13094		21.944	2920	22920
	19.94	197	32997		21.952	3172		21.952	3122	13122		21.952	2915	22915
	19.95	188	32988		21.96	3213		21.96	3013	13013		21.96	2894	22894
	19.96	191	32991		21.968	3177		21.968	2985	12985		21.968	2875	22875
	19.97	173	32973		21.976	3170		21.976	3023	13023		21.976	2824	22824
	19.98	175	32975		21.984	3220		21.984	3033	13033		21.984	2907	22907
	19.99	181	32981		21.992	3202		21.992	3030	13030		21.992	2824	22824
	20	173	32973		22	3128		22	3006	13006		22	2851	22851
	20.01	194	32994		22.008	3166		22.008	3031	13031		22.008	2946	22946
	20.02	178	32978		22.016	3191		22.016	3006	13006		22.016	2899	22899
	20.03	188	32988		22.024	3212		22.024	2948	12948		22.024	2863	22863
	20.04	184	32984		22.032	3203		22.032	2893	12893		22.032	2836	22836
	20.05	190	32990		22.04	3185		22.04	2946	12946		22.04	2952	22952
	20.06	163	32963		22.048	3250		22.048	3005	13005		22.048	2872	22872
	20.07	143	32943		22.056	3202		22.056	2933	12933		22.056	2852	22852
	20.08	196	32996		22.064	3212		22.064	2964	12964		22.064	2930	22930
	20.09	174	32974		22.072	3184		22.072	3019	13019		22.072	2840	22840
	20.1	200	33000		22.08	3129		22.08	2998	12998		22.08	2840	22840
	20.11	194	32994		22.088	3046		22.088	2940	12940		22.088	2890	22890
	20.12	189	32989		22.096	3094		22.096	2957	12957		22.096	2873	22873
	20.13	179	32979		22.104	3154		22.104	2965	12965		22.104	2825	22825
	20.14	177	32977		22.112	3161		22.112	2947	12947		22.112	2925	22925
	20.15	179	32979		22.12	3206		22.12	2957	12957		22.12	2847	22847
	20.16	187	32987		22.128	3159		22.128	2969	12969		22.128	2784	22784
	20.17	182	32982		22.136	3145		22.136	2892	12892		22.136	2827	22827
	20.18	194	32994		22.144	3163		22.144	2948	12948		22.144	2735	22735
	20.19	167	32967		22.152	3107		22.152	2832	12832		22.152	2765	22765
	20.2	147	32947		22.16	3121		22.16	2942	12942		22.16	2878	22878
	20.21	177	32977		22.168	3134		22.168	2929	12929		22.168	2905	22905
	20.22	172	32972		22.176	3086		22.176	2897	12897		22.176	2832	22832
	20.23	201	33001		22.184	3071		22.184	2919	12919		22.184	2866	22866
	20.24	190	32990		22.192	3141		22.192	2939	12939		22.192	2856	22856
	20.25	208	33008		22.2	3129		22.2	2862	12862		22.2	2873	22873
	20.26	215	33015		22.208	3045		22.208	2822	12822		22.208	2822	22822
	20.27	160	32960		22.216	3125		22.216	2882	12882		22.216	2796	22796
	20.28	165	32965		22.224	3159		22.224	2901	12901		22.224	2908	22908
	20.29	195	32995		22.232	3059		22.232	2961	12961		22.232	2802	22802
	20.3	167	32967		22.24	3083		22.24	2958	12958		22.24	2838	22838
	20.31	197	32997		22.248	3104		22.248	2939	12939		22.248	2890	22890
	20.32	151	32951		22.256	3140		22.256	2919	12919		22.256	2829	22829
	20.33	178	32978		22.264	3148		22.264	2879	12879		22.264	2858	22858
	20.34	163	32963		22.272	3169		22.272	2892	12892		22.272	2895	22895
	20.35	188	32988		22.28	3197		22.28	2864	12864		22.28	2889	22889
	20.36	174	32974		22.288	3173		22.288	2885	12885		22.288	2787	22787
	20.37	170	32970		22.296	3120		22.296	2929	12929		22.296	2753	22753
	20.38	180	32980		22.304	3124		22.304	2844	12844		22.304	2835	22835
	20.39	192	32992		22.312	3032		22.312	2867	12867		22.312	2807	22807
	20.4	181	32981		22.32	3055		22.32	2982	12982		22.32	2903	22903
	20.41	183	32983		22.328	3117		22.328	2797	12797		22.328	2958	22958
	20.42	168	32968		22.336	3092		22.336	2856	12856		22.336	2858	22858
	20.43	180	32980		22.344	3032		22.344	2949	12949		22.344	2784	22784
	20.44	181	32981		22.352	2986		22.352	2865	12865		22.352	2729	22729
	20.45	175	32975		22.36	3021		22.36	2903	12903		22.36	2855	22855
	20.46	191	32991		22.368	3023		22.368	2953	12953		22.368	2835	22835
	20.47	174	32974		22.376	3034		22.376	2840	12840		22.376	2844	22844
	20.48	187	32987		22.384	3042		22.384	2870	12870		22.384	2742	22742
	20.49	173	32973		22.392	3131		22.392	2904	12904		22.392	2751	22751
	20.5	168	32968		22.4	3102		22.4	2936	12936		22.4	2823	22823
	20.51	162	32962		22.408	3141		22.408	2824	12824		22.408	2865	22865
	20.52	182	32982		22.416	3112		22.416	2901	12901		22.416	2802	22802
	20.53	162	32962		22.424	3083		22.424	2850	12850		22.424	2868	22868
	20.54	183	32983		22.432	3096		22.432	2892	12892		22.432	2856	22856
	20.55	162	32962		22.44	3097		22.44	2846	12846		22.44	2867	22867
	20.56	169	32969		22.448	3155		22.448	2921	12921		22.448	2753	22753
	20.57	166	32966		22.456	3126		22.456	2849	12849		22.456	2755	22755
	20.58	182	32982		22.464	3030		22.464	2927	12927		22.464	2796	22796
	20.59	184	32984		22.472	3049		22.472	2952	12952		22.472	2781	22781
	20.6	174	32974		22.48	3095		22.48	2886	12886		22.48	2841	22841
	20.61	184	32984		22.488	3064		22.488	2841	12841		22.488	2809	22809
	20.62	192	32992		22.496	3007		22.496	2851	12851		22.496	2768	22768
	20.63	174	32974		22.504	3087		22.504	2860	12860		22.504	2817	22817
	20.64	165	32965		22.512	3064		22.512	2816	12816		22.512	2817	22817
	20.65	203	33003		22.52	3098		22.52	2883	12883		22.52	2791	22791
	20.66	186	32986		22.528	3078		22.528	2914	12914		22.528	2719	22719
	20.67	166	32966		22.536	3054		22.536	2940	12940		22.536	2836	22836
	20.68	184	32984		22.544	3111		22.544	2940	12940		22.544	2808	22808
	20.69	157	32957		22.552	3045		22.552	2918	12918		22.552	2812	22812
	20.7	192	32992		22.56	3064		22.56	2889	12889		22.56	2724	22724
	20.71	187	32987		22.568	3057		22.568	3017	13017		22.568	2849	22849
	20.72	188	32988		22.576	3073		22.576	2916	12916		22.576	2886	22886
	20.73	177	32977		22.584	2997		22.584	2959	12959		22.584	2893	22893
	20.74	202	33002		22.592	3044		22.592	2948	12948		22.592	2886	22886
	20.75	179	32979		22.6	3082		22.6	2878	12878		22.6	2897	22897
	20.76	172	32972		22.608	3056		22.608	2935	12935		22.608	2893	22893
	20.77	172	32972		22.616	3066		22.616	2998	12998		22.616	2867	22867
	20.78	180	32980		22.624	3115		22.624	2962	12962		22.624	2883	22883
	20.79	167	32967		22.632	3044		22.632	3005	13005		22.632	2814	22814
	20.8	191	32991		22.64	3097		22.64	3032	13032		22.64	2761	22761
	20.81	150	32950		22.648	2976		22.648	2919	12919		22.648	2868	22868
	20.82	174	32974		22.656	2974		22.656	2916	12916		22.656	2849	22849
	20.83	173	32973		22.664	3072		22.664	2931	12931		22.664	2773	22773
	20.84	175	32975		22.672	3073		22.672	2991	12991		22.672	2891	22891
	20.85	166	32966		22.68	3076		22.68	3052	13052		22.68	2872	22872
	20.86	185	32985		22.688	3005		22.688	2984	12984		22.688	2896	22896
	20.87	194	32994		22.696	3060		22.696	3022	13022		22.696	2912	22912
	20.88	178	32978		22.704	3006		22.704	3035	13035		22.704	2821	22821
	20.89	200	33000		22.712	3066		22.712	3037	13037		22.712	2825	22825
	20.9	160	32960		22.72	2988		22.72	2995	12995		22.72	2863	22863
	20.91	190	32990		22.728	3074		22.728	3004	13004		22.728	2891	22891
	20.92	168	32968		22.736	3007		22.736	3047	13047		22.736	2754	22754
	20.93	174	32974		22.744	3003		22.744	2935	12935		22.744	2818	22818
	20.94	176	32976		22.752	2999		22.752	3051	13051		22.752	2834	22834
	20.95	174	32974		22.76	3041		22.76	3055	13055		22.76	2800	22800
	20.96	185	32985		22.768	3135		22.768	3063	13063		22.768	2825	22825
	20.97	178	32978		22.776	3062		22.776	3048	13048		22.776	2867	22867
	20.98	196	32996		22.784	3135		22.784	3036	13036		22.784	2773	22773
	20.99	173	32973		22.792	3035		22.792	3039	13039		22.792	2835	22835
	21	174	32974		22.8	3043		22.8	2999	12999		22.8	2819	22819
	21.01	192	32992		22.808	3015		22.808	3002	13002		22.808	2904	22904
	21.02	165	32965		22.816	2993		22.816	3010	13010		22.816	2842	22842
	21.03	192	32992		22.824	2984		22.824	3014	13014		22.824	2844	22844
	21.04	170	32970		22.832	3051		22.832	2922	12922		22.832	2791	22791
	21.05	185	32985		22.84	3046		22.84	3042	13042		22.84	2820	22820
	21.06	182	32982		22.848	2991		22.848	2950	12950		22.848	2819	22819
	21.07	179	32979		22.856	3015		22.856	2924	12924		22.856	2789	22789
	21.08	174	32974		22.864	2959		22.864	2911	12911		22.864	2772	22772
	21.09	169	32969		22.872	2982		22.872	2945	12945		22.872	2805	22805
	21.1	155	32955		22.88	3010		22.88	3003	13003		22.88	2850	22850
	21.11	174	32974		22.888	2980		22.888	2922	12922		22.888	2835	22835
	21.12	164	32964		22.896	3040		22.896	2903	12903		22.896	2767	22767
	21.13	178	32978		22.904	3063		22.904	2866	12866		22.904	2847	22847
	21.14	177	32977		22.912	2978		22.912	2896	12896		22.912	2860	22860
	21.15	168	32968		22.92	3022		22.92	2901	12901		22.92	2842	22842
	21.16	190	32990		22.928	2921		22.928	2887	12887		22.928	2801	22801
	21.17	183	32983		22.936	3000		22.936	2857	12857		22.936	2781	22781
	21.18	175	32975		22.944	2958		22.944	2846	12846		22.944	2714	22714
	21.19	161	32961		22.952	3019		22.952	2903	12903		22.952	2681	22681
	21.2	191	32991		22.96	3014		22.96	2830	12830		22.96	2792	22792
	21.21	205	33005		22.968	3031		22.968	2758	12758		22.968	2767	22767
	21.22	160	32960		22.976	3080		22.976	2778	12778		22.976	2734	22734
	21.23	186	32986		22.984	2950		22.984	2798	12798		22.984	2665	22665
	21.24	165	32965		22.992	3012		22.992	2841	12841		22.992	2648	22648
	21.25	156	32956		23	3045		23	2862	12862		23	2676	22676
	21.26	177	32977		23.008	2997		23.008	2709	12709		23.008	2701	22701
	21.27	179	32979		23.016	2972		23.016	2770	12770		23.016	2638	22638
	21.28	183	32983		23.024	2922		23.024	2673	12673		23.024	2748	22748
	21.29	191	32991		23.032	2922		23.032	2779	12779		23.032	2683	22683
	21.3	158	32958		23.04	2947		23.04	2732	12732		23.04	2810	22810
	21.31	177	32977		23.048	2946		23.048	2662	12662		23.048	2838	22838
	21.32	164	32964		23.056	2942		23.056	2651	12651		23.056	2790	22790
	21.33	147	32947		23.064	2948		23.064	2784	12784		23.064	2719	22719
	21.34	170	32970		23.072	2940		23.072	2777	12777		23.072	2747	22747
	21.35	193	32993		23.08	2953		23.08	2708	12708		23.08	2614	22614
	21.36	169	32969		23.088	2920		23.088	2725	12725		23.088	2688	22688
	21.37	193	32993		23.096	2922		23.096	2730	12730		23.096	2717	22717
	21.38	187	32987		23.104	2880		23.104	2782	12782		23.104	2630	22630
	21.39	186	32986		23.112	2887		23.112	2790	12790		23.112	2648	22648
	21.4	186	32986		23.12	2900		23.12	2695	12695		23.12	2673	22673
	21.41	165	32965		23.128	2979		23.128	2692	12692		23.128	2766	22766
	21.42	180	32980		23.136	2851		23.136	2729	12729		23.136	2724	22724
	21.43	151	32951		23.144	3032		23.144	2716	12716		23.144	2663	22663
	21.44	154	32954		23.152	2906		23.152	2697	12697		23.152	2743	22743
	21.45	151	32951		23.16	2884		23.16	2722	12722		23.16	2651	22651
	21.46	184	32984		23.168	2886		23.168	2619	12619		23.168	2680	22680
	21.47	171	32971		23.176	2933		23.176	2659	12659		23.176	2606	22606
	21.48	174	32974		23.184	2925		23.184	2664	12664		23.184	2665	22665
	21.49	176	32976		23.192	2912		23.192	2661	12661		23.192	2668	22668
	21.5	167	32967		23.2	2994		23.2	2662	12662		23.2	2643	22643
	21.51	160	32960		23.208	2998		23.208	2696	12696		23.208	2576	22576
	21.52	165	32965		23.216	2976		23.216	2653	12653		23.216	2616	22616
	21.53	173	32973		23.224	2889		23.224	2549	12549		23.224	2645	22645
	21.54	151	32951		23.232	2904		23.232	2604	12604		23.232	2601	22601
	21.55	170	32970		23.24	2892		23.24	2672	12672		23.24	2607	22607
	21.56	160	32960		23.248	2851		23.248	2607	12607		23.248	2614	22614
	21.57	211	33011		23.256	2918		23.256	2552	12552		23.256	2614	22614
	21.58	161	32961		23.264	2879		23.264	2692	12692		23.264	2756	22756
	21.59	148	32948		23.272	2865		23.272	2616	12616		23.272	2715	22715
	21.6	172	32972		23.28	2895		23.28	2631	12631		23.28	2644	22644
	21.61	188	32988		23.288	2918		23.288	2618	12618		23.288	2558	22558
	21.62	157	32957		23.296	2899		23.296	2603	12603		23.296	2634	22634
	21.63	179	32979		23.304	2886		23.304	2581	12581		23.304	2642	22642
	21.64	157	32957		23.312	2840		23.312	2563	12563		23.312	2681	22681
	21.65	172	32972		23.32	2860		23.32	2643	12643		23.32	2601	22601
	21.66	167	32967		23.328	2845		23.328	2675	12675		23.328	2662	22662
	21.67	176	32976		23.336	2868		23.336	2622	12622		23.336	2624	22624
	21.68	173	32973		23.344	2839		23.344	2600	12600		23.344	2602	22602
	21.69	178	32978		23.352	2949		23.352	2638	12638		23.352	2632	22632
	21.7	171	32971		23.36	2930		23.36	2566	12566		23.36	2667	22667
	21.71	171	32971		23.368	2921		23.368	2651	12651		23.368	2755	22755
	21.72	187	32987		23.376	2860		23.376	2579	12579		23.376	2615	22615
	21.73	175	32975		23.384	2821		23.384	2587	12587		23.384	2606	22606
	21.74	163	32963		23.392	2894		23.392	2632	12632		23.392	2627	22627
	21.75	164	32964		23.4	2857		23.4	2638	12638		23.4	2639	22639
	21.76	184	32984		23.408	2875		23.408	2493	12493		23.408	2577	22577
	21.77	173	32973		23.416	2868		23.416	2580	12580		23.416	2575	22575
	21.78	158	32958		23.424	2935		23.424	2539	12539		23.424	2593	22593
	21.79	203	33003		23.432	3003		23.432	2516	12516		23.432	2553	22553
	21.8	168	32968		23.44	2883		23.44	2596	12596		23.44	2604	22604
	21.81	182	32982		23.448	2848		23.448	2605	12605		23.448	2640	22640
	21.82	173	32973		23.456	2907		23.456	2645	12645		23.456	2622	22622
	21.83	169	32969		23.464	2880		23.464	2598	12598		23.464	2643	22643
	21.84	194	32994		23.472	2840		23.472	2602	12602		23.472	2632	22632
	21.85	168	32968		23.48	2893		23.48	2645	12645		23.48	2620	22620
	21.86	154	32954		23.488	2903		23.488	2632	12632		23.488	2608	22608
	21.87	153	32953		23.496	2917		23.496	2548	12548		23.496	2620	22620
	21.88	165	32965		23.504	2887		23.504	2645	12645		23.504	2755	22755
	21.89	167	32967		23.512	2837		23.512	2539	12539		23.512	2618	22618
	21.9	190	32990		23.52	2882		23.52	2576	12576		23.52	2699	22699
	21.91	175	32975		23.528	2824		23.528	2623	12623		23.528	2614	22614
	21.92	184	32984		23.536	2899		23.536	2645	12645		23.536	2608	22608
	21.93	186	32986		23.544	2931		23.544	2626	12626		23.544	2572	22572
	21.94	163	32963		23.552	2917		23.552	2561	12561		23.552	2653	22653
	21.95	162	32962		23.56	2998		23.56	2521	12521		23.56	2561	22561
	21.96	181	32981		23.568	2981		23.568	2553	12553		23.568	2585	22585
	21.97	154	32954		23.576	2882		23.576	2634	12634		23.576	2611	22611
	21.98	150	32950		23.584	2959		23.584	2626	12626		23.584	2554	22554
	21.99	199	32999		23.592	2856		23.592	2591	12591		23.592	2684	22684
	22	175	32975		23.6	2965		23.6	2502	12502		23.6	2585	22585
	22.01	173	32973		23.608	2919		23.608	2559	12559		23.608	2615	22615
	22.02	181	32981		23.616	2952		23.616	2648	12648		23.616	2685	22685
	22.03	184	32984		23.624	2997		23.624	2677	12677		23.624	2666	22666
	22.04	155	32955		23.632	3028		23.632	2619	12619		23.632	2692	22692
	22.05	168	32968		23.64	2963		23.64	2597	12597		23.64	2676	22676
	22.06	188	32988		23.648	2948		23.648	2515	12515		23.648	2593	22593
	22.07	196	32996		23.656	2937		23.656	2630	12630		23.656	2609	22609
	22.08	165	32965		23.664	2927		23.664	2627	12627		23.664	2689	22689
	22.09	169	32969		23.672	2961		23.672	2594	12594		23.672	2656	22656
	22.1	191	32991		23.68	2916		23.68	2613	12613		23.68	2613	22613
	22.11	141	32941		23.688	2929		23.688	2626	12626		23.688	2711	22711
	22.12	149	32949		23.696	2927		23.696	2558	12558		23.696	2695	22695
	22.13	167	32967		23.704	3031		23.704	2593	12593		23.704	2634	22634
	22.14	171	32971		23.712	3027		23.712	2632	12632		23.712	2710	22710
	22.15	196	32996		23.72	2914		23.72	2619	12619		23.72	2653	22653
	22.16	165	32965		23.728	2993		23.728	2624	12624		23.728	2644	22644
	22.17	155	32955		23.736	2969		23.736	2638	12638		23.736	2675	22675
	22.18	162	32962		23.744	2919		23.744	2641	12641		23.744	2683	22683
	22.19	158	32958		23.752	2977		23.752	2705	12705		23.752	2665	22665
	22.2	161	32961		23.76	2982		23.76	2652	12652		23.76	2710	22710
	22.21	187	32987		23.768	3009		23.768	2668	12668		23.768	2729	22729
	22.22	171	32971		23.776	3087		23.776	2620	12620		23.776	2681	22681
	22.23	176	32976		23.784	3014		23.784	2665	12665		23.784	2656	22656
	22.24	181	32981		23.792	2970		23.792	2563	12563		23.792	2635	22635
	22.25	175	32975		23.8	3096		23.8	2693	12693		23.8	2757	22757
	22.26	188	32988		23.808	2979		23.808	2703	12703		23.808	2681	22681
	22.27	193	32993		23.816	3041		23.816	2646	12646		23.816	2714	22714
	22.28	158	32958		23.824	3082		23.824	2717	12717		23.824	2662	22662
	22.29	166	32966		23.832	3064		23.832	2697	12697		23.832	2657	22657
	22.3	139	32939		23.84	3113		23.84	2624	12624		23.84	2795	22795
	22.31	174	32974		23.848	3087		23.848	2711	12711		23.848	2795	22795
	22.32	174	32974		23.856	3227		23.856	2627	12627		23.856	2800	22800
	22.33	197	32997		23.864	3156		23.864	2672	12672		23.864	2767	22767
	22.34	174	32974		23.872	3086		23.872	2667	12667		23.872	2734	22734
	22.35	183	32983		23.88	3078		23.88	2728	12728		23.88	2748	22748
	22.36	193	32993		23.888	3082		23.888	2594	12594		23.888	2727	22727
	22.37	172	32972		23.896	3147		23.896	2737	12737		23.896	2731	22731
	22.38	176	32976		23.904	3136		23.904	2642	12642		23.904	2815	22815
	22.39	188	32988		23.912	3200		23.912	2708	12708		23.912	2726	22726
	22.4	186	32986		23.92	3169		23.92	2759	12759		23.92	2872	22872
	22.41	164	32964		23.928	3181		23.928	2770	12770		23.928	2755	22755
	22.42	198	32998		23.936	3196		23.936	2742	12742		23.936	2795	22795
	22.43	165	32965		23.944	3283		23.944	2735	12735		23.944	2955	22955
	22.44	156	32956		23.952	3128		23.952	2705	12705		23.952	2903	22903
	22.45	165	32965		23.96	3145		23.96	2764	12764		23.96	2864	22864
	22.46	177	32977		23.968	3159		23.968	2784	12784		23.968	2835	22835
	22.47	175	32975		23.976	3206		23.976	2747	12747		23.976	2918	22918
	22.48	166	32966		23.984	3155		23.984	2749	12749		23.984	2876	22876
	22.49	173	32973		23.992	3163		23.992	2871	12871		23.992	2803	22803
	22.5	169	32969		24	3135		24	2804	12804		24	2848	22848
	22.51	182	32982		24.008	3219		24.008	2835	12835		24.008	2840	22840
	22.52	182	32982		24.016	3286		24.016	2807	12807		24.016	2917	22917
	22.53	159	32959		24.024	3317		24.024	2839	12839		24.024	2891	22891
	22.54	161	32961		24.032	3263		24.032	2813	12813		24.032	3011	23011
	22.55	175	32975		24.04	3170		24.04	2836	12836		24.04	2924	22924
	22.56	194	32994		24.048	3372		24.048	2875	12875		24.048	2921	22921
	22.57	176	32976		24.056	3404		24.056	2879	12879		24.056	2990	22990
	22.58	177	32977		24.064	3286		24.064	2910	12910		24.064	2938	22938
	22.59	189	32989		24.072	3294		24.072	2899	12899		24.072	3003	23003
	22.6	188	32988		24.08	3486		24.08	2935	12935		24.08	2974	22974
	22.61	186	32986		24.088	3476		24.088	2872	12872		24.088	2967	22967
	22.62	200	33000		24.096	3520		24.096	2949	12949		24.096	3019	23019
	22.63	211	33011		24.104	3525		24.104	2960	12960		24.104	3029	23029
	22.64	206	33006		24.112	3536		24.112	2971	12971		24.112	2984	22984
	22.65	193	32993		24.12	3574		24.12	3012	13012		24.12	3039	23039
	22.66	205	33005		24.128	3553		24.128	2996	12996		24.128	3047	23047
	22.67	211	33011		24.136	3522		24.136	2927	12927		24.136	3107	23107
	22.68	214	33014		24.144	3562		24.144	3008	13008		24.144	3158	23158
	22.69	208	33008		24.152	3533		24.152	3048	13048		24.152	3056	23056
	22.7	215	33015		24.16	3563		24.16	3025	13025		24.16	3095	23095
	22.71	230	33030		24.168	3692		24.168	3085	13085		24.168	3169	23169
	22.72	269	33069		24.176	3781		24.176	3133	13133		24.176	3151	23151
	22.73	254	33054		24.184	3687		24.184	3195	13195		24.184	3177	23177
	22.74	273	33073		24.192	3734		24.192	3081	13081		24.192	3281	23281
	22.75	258	33058		24.2	3673		24.2	3112	13112		24.2	3176	23176
	22.76	266	33066		24.208	3744		24.208	3193	13193		24.208	3318	23318
	22.77	284	33084		24.216	3763		24.216	3178	13178		24.216	3259	23259
	22.78	295	33095		24.224	3697		24.224	3204	13204		24.224	3324	23324
	22.79	299	33099		24.232	3699		24.232	3311	13311		24.232	3308	23308
	22.8	276	33076		24.24	3737		24.24	3359	13359		24.24	3393	23393
	22.81	269	33069		24.248	3821		24.248	3372	13372		24.248	3347	23347
	22.82	255	33055		24.256	3885		24.256	3382	13382		24.256	3309	23309
	22.83	233	33033		24.264	3947		24.264	3302	13302		24.264	3419	23419
	22.84	242	33042		24.272	4000		24.272	3397	13397		24.272	3479	23479
	22.85	235	33035		24.28	4049		24.28	3356	13356		24.28	3383	23383
	22.86	196	32996		24.288	4002		24.288	3404	13404		24.288	3571	23571
	22.87	224	33024		24.296	4075		24.296	3515	13515		24.296	3565	23565
	22.88	214	33014		24.304	4078		24.304	3447	13447		24.304	3538	23538
	22.89	200	33000		24.312	4184		24.312	3429	13429		24.312	3480	23480
	22.9	208	33008		24.32	4116		24.32	3545	13545		24.32	3480	23480
	22.91	189	32989		24.328	4224		24.328	3651	13651		24.328	3540	23540
	22.92	174	32974		24.336	4255		24.336	3610	13610		24.336	3604	23604
	22.93	192	32992		24.344	4295		24.344	3623	13623		24.344	3731	23731
	22.94	169	32969		24.352	4321		24.352	3597	13597		24.352	3664	23664
	22.95	180	32980		24.36	4356		24.36	3672	13672		24.36	3829	23829
	22.96	192	32992		24.368	4444		24.368	3730	13730		24.368	3751	23751
	22.97	189	32989		24.376	4461		24.376	3846	13846		24.376	3820	23820
	22.98	197	32997		24.384	4465		24.384	3826	13826		24.384	3827	23827
	22.99	187	32987		24.392	4459		24.392	3851	13851		24.392	3853	23853
	23	174	32974		24.4	4604		24.4	3875	13875		24.4	3920	23920
	23.01	169	32969		24.408	4688		24.408	3992	13992		24.408	4038	24038
	23.02	197	32997		24.416	4641		24.416	3913	13913		24.416	4046	24046
	23.03	186	32986		24.424	4842		24.424	3994	13994		24.424	3993	23993
	23.04	187	32987		24.432	4849		24.432	3995	13995		24.432	4028	24028
	23.05	170	32970		24.44	4915		24.44	4165	14165		24.44	4167	24167
	23.06	166	32966		24.448	4956		24.448	4126	14126		24.448	4215	24215
	23.07	172	32972		24.456	5069		24.456	4199	14199		24.456	4237	24237
	23.08	168	32968		24.464	5122		24.464	4268	14268		24.464	4292	24292
	23.09	186	32986		24.472	5155		24.472	4166	14166		24.472	4329	24329
	23.1	200	33000		24.48	5308		24.48	4376	14376		24.48	4315	24315
	23.11	176	32976		24.488	5310		24.488	4440	14440		24.488	4321	24321
	23.12	174	32974		24.496	5319		24.496	4503	14503		24.496	4397	24397
	23.13	173	32973		24.504	5437		24.504	4418	14418		24.504	4550	24550
	23.14	187	32987		24.512	5583		24.512	4487	14487		24.512	4621	24621
	23.15	172	32972		24.52	5574		24.52	4526	14526		24.52	4662	24662
	23.16	186	32986		24.528	5726		24.528	4590	14590		24.528	4668	24668
	23.17	163	32963		24.536	5791		24.536	4671	14671		24.536	4771	24771
	23.18	172	32972		24.544	5888		24.544	4865	14865		24.544	4784	24784
	23.19	152	32952		24.552	5941		24.552	4892	14892		24.552	4825	24825
	23.2	167	32967		24.56	6073		24.56	4995	14995		24.56	4948	24948
	23.21	165	32965		24.568	6127		24.568	4969	14969		24.568	5078	25078
	23.22	180	32980		24.576	6397		24.576	5097	15097		24.576	5124	25124
	23.23	171	32971		24.584	6342		24.584	5038	15038		24.584	5220	25220
	23.24	173	32973		24.592	6505		24.592	5080	15080		24.592	5295	25295
	23.25	173	32973		24.6	6637		24.6	5161	15161		24.6	5391	25391
	23.26	163	32963		24.608	6732		24.608	5339	15339		24.608	5509	25509
	23.27	136	32936		24.616	6808		24.616	5513	15513		24.616	5500	25500
	23.28	181	32981		24.624	6895		24.624	5504	15504		24.624	5650	25650
	23.29	164	32964		24.632	7080		24.632	5634	15634		24.632	5848	25848
	23.3	178	32978		24.64	7214		24.64	5694	15694		24.64	5911	25911
	23.31	171	32971		24.648	7305		24.648	5781	15781		24.648	6065	26065
	23.32	166	32966		24.656	7214		24.656	5969	15969		24.656	6140	26140
	23.33	150	32950		24.664	7477		24.664	6014	16014		24.664	6218	26218
	23.34	179	32979		24.672	7728		24.672	6127	16127		24.672	6272	26272
	23.35	184	32984		24.68	7922		24.68	6275	16275		24.68	6451	26451
	23.36	145	32945		24.688	7998		24.688	6488	16488		24.688	6452	26452
	23.37	152	32952		24.696	8150		24.696	6621	16621		24.696	6761	26761
	23.38	147	32947		24.704	8378		24.704	6709	16709		24.704	6874	26874
	23.39	168	32968		24.712	8440		24.712	6980	16980		24.712	7075	27075
	23.4	161	32961		24.72	8412		24.72	7074	17074		24.72	7111	27111
	23.41	162	32962		24.728	8674		24.728	7230	17230		24.728	7346	27346
	23.42	186	32986		24.736	8739		24.736	7419	17419		24.736	7468	27468
	23.43	180	32980		24.744	8925		24.744	7515	17515		24.744	7418	27418
	23.44	179	32979		24.752	9245		24.752	7705	17705		24.752	7775	27775
	23.45	181	32981		24.76	9478		24.76	8078	18078		24.76	8128	28128
	23.46	167	32967		24.768	9697		24.768	8187	18187		24.768	8148	28148
	23.47	183	32983		24.776	9664		24.776	8289	18289		24.776	8182	28182
	23.48	176	32976		24.784	9868		24.784	8589	18589		24.784	8407	28407
	23.49	169	32969		24.792	10037		24.792	8911	18911		24.792	8658	28658
	23.5	164	32964		24.8	10307		24.8	9188	19188		24.8	8788	28788
	23.51	163	32963		24.808	10413		24.808	9559	19559		24.808	8950	28950
	23.52	169	32969		24.816	10656		24.816	9697	19697		24.816	9288	29288
	23.53	165	32965		24.824	10928		24.824	10211	20211		24.824	9612	29612
	23.54	172	32972		24.832	11013		24.832	10463	20463		24.832	9749	29749
	23.55	170	32970		24.84	11165		24.84	10810	20810		24.84	9854	29854
	23.56	175	32975		24.848	11528		24.848	11255	21255		24.848	10471	30471
	23.57	183	32983		24.856	11593		24.856	11579	21579		24.856	10659	30659
	23.58	166	32966		24.864	11734		24.864	11908	21908		24.864	10858	30858
	23.59	143	32943		24.872	12039		24.872	12400	22400		24.872	11241	31241
	23.6	165	32965		24.88	12384		24.88	12764	22764		24.88	11560	31560
	23.61	150	32950		24.888	12580		24.888	13330	23330		24.888	11846	31846
	23.62	196	32996		24.896	12774		24.896	13884	23884		24.896	11882	31882
	23.63	182	32982		24.904	13120		24.904	14294	24294		24.904	12412	32412
	23.64	178	32978		24.912	13342		24.912	14968	24968		24.912	12758	32758
	23.65	194	32994		24.92	13534		24.92	15359	25359		24.92	12999	32999
	23.66	156	32956		24.928	13678		24.928	16202	26202		24.928	13353	33353
	23.67	170	32970		24.936	13890		24.936	16820	26820		24.936	13735	33735
	23.68	170	32970		24.944	14136		24.944	17406	27406		24.944	14167	34167
	23.69	167	32967		24.952	14286		24.952	18214	28214		24.952	14447	34447
	23.7	167	32967		24.96	14598		24.96	18633	28633		24.96	14512	34512
	23.71	191	32991		24.968	14912		24.968	19572	29572		24.968	14980	34980
	23.72	179	32979		24.976	15029		24.976	20495	30495		24.976	15244	35244
	23.73	159	32959		24.984	15257		24.984	21156	31156		24.984	15806	35806
	23.74	165	32965		24.992	15603		24.992	22061	32061		24.992	16078	36078
	23.75	147	32947		25	15653		25	22831	32831		25	16539	36539
	23.76	175	32975		25.008	16092		25.008	23673	33673		25.008	16714	36714
	23.77	187	32987		25.016	16340		25.016	24447	34447		25.016	17418	37418
	23.78	196	32996		25.024	16463		25.024	25288	35288		25.024	17858	37858
	23.79	172	32972		25.032	16767		25.032	26338	36338		25.032	18295	38295
	23.8	166	32966		25.04	16906		25.04	27304	37304		25.04	18728	38728
	23.81	185	32985		25.048	17194		25.048	27840	37840		25.048	19067	39067
	23.82	186	32986		25.056	17344		25.056	28884	38884		25.056	19502	39502
	23.83	145	32945		25.064	17637		25.064	29900	39900		25.064	19796	39796
	23.84	170	32970		25.072	17650		25.072	30834	40834		25.072	20161	40161
	23.85	181	32981		25.08	17799		25.08	31940	41940		25.08	20569	40569
	23.86	158	32958		25.088	18229		25.088	33251	43251		25.088	20984	40984
	23.87	170	32970		25.096	18383		25.096	34011	44011		25.096	21464	41464
	23.88	153	32953		25.104	18603		25.104	35010	45010		25.104	21804	41804
	23.89	184	32984		25.112	18699		25.112	35393	45393		25.112	22323	42323
	23.9	162	32962		25.12	19101		25.12	36454	46454		25.12	22518	42518
	23.91	176	32976		25.128	19084		25.128	37364	47364		25.128	22896	42896
	23.92	146	32946		25.136	19166		25.136	38876	48876		25.136	23220	43220
	23.93	163	32963		25.144	19513		25.144	39475	49475		25.144	23615	43615
	23.94	187	32987		25.152	19710		25.152	40455	50455		25.152	23782	43782
	23.95	179	32979		25.16	19896		25.16	41068	51068		25.16	24399	44399
	23.96	161	32961		25.168	20233		25.168	41562	51562		25.168	24606	44606
	23.97	177	32977		25.176	20376		25.176	42530	52530		25.176	24583	44583
	23.98	202	33002		25.184	20288		25.184	42777	52777		25.184	25081	45081
	23.99	170	32970		25.192	20522		25.192	43233	53233		25.192	25658	45658
	24	165	32965		25.2	20480		25.2	44097	54097		25.2	25592	45592
	24.01	176	32976		25.208	20774		25.208	44503	54503		25.208	25775	45775
	24.02	212	33012		25.216	20463		25.216	45090	55090		25.216	26076	46076
	24.03	168	32968		25.224	20832		25.224	45567	55567		25.224	26173	46173
	24.04	173	32973		25.232	21176		25.232	45277	55277		25.232	26036	46036
	24.05	164	32964		25.24	21105		25.24	45697	55697		25.24	26291	46291
	24.06	168	32968		25.248	21179		25.248	45963	55963		25.248	26539	46539
	24.07	175	32975		25.256	21369		25.256	46043	56043		25.256	26546	46546
	24.08	171	32971		25.264	21305		25.264	45617	55617		25.264	26582	46582
	24.09	196	32996		25.272	21227		25.272	45572	55572		25.272	26239	46239
	24.1	151	32951		25.28	21202		25.28	45825	55825		25.28	26347	46347
	24.11	183	32983		25.288	21610		25.288	45728	55728		25.288	26313	46313
	24.12	165	32965		25.296	21633		25.296	45506	55506		25.296	26263	46263
	24.13	214	33014		25.304	21544		25.304	44822	54822		25.304	26054	46054
	24.14	192	32992		25.312	21450		25.312	44659	54659		25.312	26129	46129
	24.15	179	32979		25.32	21686		25.32	43838	53838		25.32	26063	46063
	24.16	190	32990		25.328	21443		25.328	43437	53437		25.328	26045	46045
	24.17	190	32990		25.336	21577		25.336	42720	52720		25.336	25425	45425
	24.18	185	32985		25.344	21585		25.344	42537	52537		25.344	25401	45401
	24.19	195	32995		25.352	21477		25.352	41687	51687		25.352	25426	45426
	24.2	195	32995		25.36	21448		25.36	40914	50914		25.36	24898	44898
	24.21	160	32960		25.368	21368		25.368	40307	50307		25.368	24909	44909
	24.22	175	32975		25.376	21120		25.376	39522	49522		25.376	24797	44797
	24.23	204	33004		25.384	21359		25.384	38725	48725		25.384	24275	44275
	24.24	218	33018		25.392	21142		25.392	37752	47752		25.392	23725	43725
	24.25	203	33003		25.4	21015		25.4	36811	46811		25.4	23830	43830
	24.26	201	33001		25.408	21026		25.408	35758	45758		25.408	23692	43692
	24.27	216	33016		25.416	20875		25.416	35041	45041		25.416	23128	43128
	24.28	201	33001		25.424	20871		25.424	33906	43906		25.424	22621	42621
	24.29	191	32991		25.432	20377		25.432	33002	43002		25.432	22121	42121
	24.3	186	32986		25.44	20588		25.44	31939	41939		25.44	21591	41591
	24.31	228	33028		25.448	20447		25.448	31082	41082		25.448	21276	41276
	24.32	227	33027		25.456	20185		25.456	30087	40087		25.456	20943	40943
	24.33	244	33044		25.464	20144		25.464	29178	39178		25.464	20457	40457
	24.34	221	33021		25.472	20043		25.472	28344	38344		25.472	20236	40236
	24.35	218	33018		25.48	19796		25.48	27345	37345		25.48	19610	39610
	24.36	226	33026		25.488	19538		25.488	26232	36232		25.488	19202	39202
	24.37	209	33009		25.496	19387		25.496	25249	35249		25.496	18932	38932
	24.38	249	33049		25.504	19136		25.504	24519	34519		25.504	18496	38496
	24.39	244	33044		25.512	19042		25.512	23667	33667		25.512	18160	38160
	24.4	243	33043		25.52	18776		25.52	22950	32950		25.52	17899	37899
	24.41	239	33039		25.528	18582		25.528	21863	31863		25.528	17287	37287
	24.42	259	33059		25.536	18449		25.536	21081	31081		25.536	16944	36944
	24.43	227	33027		25.544	18290		25.544	20433	30433		25.544	16328	36328
	24.44	275	33075		25.552	18140		25.552	19614	29614		25.552	16153	36153
	24.45	251	33051		25.56	17980		25.56	18942	28942		25.56	15888	35888
	24.46	259	33059		25.568	17725		25.568	18191	28191		25.568	15349	35349
	24.47	257	33057		25.576	17333		25.576	17482	27482		25.576	14808	34808
	24.48	287	33087		25.584	17275		25.584	16818	26818		25.584	14583	34583
	24.49	270	33070		25.592	16986		25.592	16134	26134		25.592	14335	34335
	24.5	281	33081		25.6	16643		25.6	15459	25459		25.6	13727	33727
	24.51	275	33075		25.608	16614		25.608	14910	24910		25.608	13517	33517
	24.52	284	33084		25.616	16225		25.616	14336	24336		25.616	13311	33311
	24.53	311	33111		25.624	16344		25.624	13769	23769		25.624	12869	32869
	24.54	310	33110		25.632	16223		25.632	13189	23189		25.632	12553	32553
	24.55	326	33126		25.64	15772		25.64	12613	22613		25.64	12366	32366
	24.56	312	33112		25.648	15532		25.648	12129	22129		25.648	11884	31884
	24.57	288	33088		25.656	15298		25.656	11850	21850		25.656	11753	31753
	24.58	295	33095		25.664	15018		25.664	11452	21452		25.664	11379	31379
	24.59	277	33077		25.672	14875		25.672	11051	21051		25.672	10924	30924
	24.6	306	33106		25.68	14506		25.68	10601	20601		25.68	10696	30696
	24.61	306	33106		25.688	14449		25.688	10234	20234		25.688	10514	30514
	24.62	332	33132		25.696	14084		25.696	9795	19795		25.696	10355	30355
	24.63	329	33129		25.704	13959		25.704	9580	19580		25.704	10013	30013
	24.64	330	33130		25.712	13647		25.712	9132	19132		25.712	9803	29803
	24.65	358	33158		25.72	13408		25.72	8839	18839		25.72	9600	29600
	24.66	365	33165		25.728	13094		25.728	8744	18744		25.728	9286	29286
	24.67	346	33146		25.736	12918		25.736	8326	18326		25.736	9157	29157
	24.68	369	33169		25.744	12693		25.744	8238	18238		25.744	8934	28934
	24.69	402	33202		25.752	12469		25.752	7957	17957		25.752	8736	28736
	24.7	389	33189		25.76	12371		25.76	7637	17637		25.76	8477	28477
	24.71	389	33189		25.768	12315		25.768	7471	17471		25.768	8042	28042
	24.72	435	33235		25.776	11914		25.776	7186	17186		25.776	7915	27915
	24.73	415	33215		25.784	11556		25.784	7115	17115		25.784	7875	27875
	24.74	436	33236		25.792	11623		25.792	7053	17053		25.792	7707	27707
	24.75	470	33270		25.8	11245		25.8	6745	16745		25.8	7579	27579
	24.76	445	33245		25.808	11034		25.808	6531	16531		25.808	7232	27232
	24.77	465	33265		25.816	11010		25.816	6450	16450		25.816	7220	27220
	24.78	472	33272		25.824	10708		25.824	6265	16265		25.824	7078	27078
	24.79	497	33297		25.832	10519		25.832	6166	16166		25.832	6956	26956
	24.8	540	33340		25.84	10152		25.84	5996	15996		25.84	6770	26770
	24.81	483	33283		25.848	10011		25.848	5833	15833		25.848	6705	26705
	24.82	563	33363		25.856	9827		25.856	5714	15714		25.856	6459	26459
	24.83	644	33444		25.864	9766		25.864	5721	15721		25.864	6412	26412
	24.84	566	33366		25.872	9597		25.872	5545	15545		25.872	6431	26431
	24.85	590	33390		25.88	9326		25.88	5392	15392		25.88	6171	26171
	24.86	600	33400		25.888	9163		25.888	5318	15318		25.888	5877	25877
	24.87	629	33429		25.896	9081		25.896	5223	15223		25.896	5779	25779
	24.88	689	33489		25.904	8811		25.904	5155	15155		25.904	5754	25754
	24.89	671	33471		25.912	8879		25.912	5054	15054		25.912	5763	25763
	24.9	774	33574		25.92	8524		25.92	4914	14914		25.92	5618	25618
	24.91	733	33533		25.928	8358		25.928	4811	14811		25.928	5470	25470
	24.92	793	33593		25.936	8061		25.936	4857	14857		25.936	5342	25342
	24.93	795	33595		25.944	8011		25.944	4705	14705		25.944	5372	25372
	24.94	836	33636		25.952	7810		25.952	4717	14717		25.952	5221	25221
	24.95	855	33655		25.96	7842		25.96	4525	14525		25.96	5107	25107
	24.96	896	33696		25.968	7557		25.968	4468	14468		25.968	4996	24996
	24.97	983	33783		25.976	7476		25.976	4418	14418		25.976	4850	24850
[truncated: 8,004 more rows]
