# Supplementary material for: Mono- and bimetallic (Pt/Cu) titanium(IV) oxide photocatalysts. Physicochemical and photocatalytic data of magnetic nanocomposites’ shell
Source: Data Brief. 2020 Jun 4;31:105814. doi: 10.1016/j.dib.2020.105814 (PMC7287231; doi:10.1016/j.dib.2020.105814)
Supplement: Supplementary file 1 [file mmc1.zip › Figure 2 a_raw.xlsx]

## Sheet: Raw + Figure
		TBT pure				TBT-Pt0.05				TBT-Pt0.1				TBT-Cu0.5				TBT-Cu0.1
	Wavelenght [nm]	Reflectance [%]	Absorbance [%]		Wavelenght [nm]	Reflectance [%]	Absorbance [%]		Wavelenght [nm]	Reflectance [%]	Absorbance [%]		Wavelenght [nm]	Reflectance [%]	Absorbance [%]		Wavelenght [nm]	Reflectance [%]	Absorbance [%]
	1500	85.5822	14.4178		1500	83.0784	16.9216		1500	78.1674	21.8326		1500	86.7766	13.2234		1500	90.3049	9.6951
	1499	85.5479	14.4521		1499	83.0345	16.9655		1499	78.1534	21.8466		1499	86.6563	13.3437		1499	90.2197	9.7803
	1498	85.4454	14.5546		1498	83.002	16.998		1498	78.0978	21.9022		1498	86.6431	13.3569		1498	90.2079	9.7921
	1497	85.4268	14.5732		1497	82.9487	17.0513		1497	78.0819	21.9181		1497	86.6246	13.3754		1497	90.1844	9.8156
	1496	85.3643	14.6357		1496	82.8891	17.1109		1496	78.0472	21.9528		1496	86.5157	13.4843		1496	90.1378	9.8622
	1495	85.3495	14.6505		1495	82.84	17.16		1495	78.0323	21.9677		1495	86.4564	13.5436		1495	90.102	9.898
	1494	85.2032	14.7968		1494	82.8264	17.1736		1494	78.0087	21.9913		1494	86.4089	13.5911		1494	90.0436	9.9564
	1493	85.1039	14.8961		1493	82.7997	17.2003		1493	77.9654	22.0346		1493	86.4314	13.5686		1493	90.0865	9.9135
	1492	85.1422	14.8578		1492	82.745	17.255		1492	77.9906	22.0094		1492	86.3232	13.6768		1492	90.0245	9.9755
	1491	85.0563	14.9437		1491	82.7149	17.2851		1491	77.9586	22.0414		1491	86.3008	13.6992		1491	90.0222	9.9778
	1490	85.0693	14.9307		1490	82.6953	17.3047		1490	77.9097	22.0903		1490	86.2521	13.7479		1490	89.9878	10.0122
	1489	84.9519	15.0481		1489	82.6227	17.3773		1489	77.8904	22.1096		1489	86.1691	13.8309		1489	89.9661	10.0339
	1488	84.9439	15.0561		1488	82.6145	17.3855		1488	77.835	22.165		1488	86.1688	13.8312		1488	89.9404	10.0596
	1487	84.8772	15.1228		1487	82.5902	17.4098		1487	77.8341	22.1659		1487	86.1108	13.8892		1487	89.9111	10.0889
	1486	84.7858	15.2142		1486	82.477	17.523		1486	77.8182	22.1818		1486	86.0511	13.9489		1486	89.849	10.151
	1485	84.7258	15.2742		1485	82.4717	17.5283		1485	77.7637	22.2363		1485	86.0109	13.9891		1485	89.8387	10.1613
	1484	84.6639	15.3361		1484	82.4175	17.5825		1484	77.7317	22.2683		1484	85.968	14.032		1484	89.8176	10.1824
	1483	84.6184	15.3816		1483	82.3855	17.6145		1483	77.6998	22.3002		1483	85.9127	14.0873		1483	89.782	10.218
	1482	84.5628	15.4372		1482	82.3899	17.6101		1482	77.6877	22.3123		1482	85.8679	14.1321		1482	89.7463	10.2537
	1481	84.4984	15.5016		1481	82.3212	17.6788		1481	77.6873	22.3127		1481	85.8363	14.1637		1481	89.7183	10.2817
	1480	84.4688	15.5312		1480	82.2731	17.7269		1480	77.6357	22.3643		1480	85.798	14.202		1480	89.7436	10.2564
	1479	84.3907	15.6093		1479	82.2082	17.7918		1479	77.5906	22.4094		1479	85.862	14.138		1479	89.8222	10.1778
	1478	84.3439	15.6561		1478	82.2344	17.7656		1478	77.5989	22.4011		1478	85.7995	14.2005		1478	89.789	10.211
	1477	84.3045	15.6955		1477	82.1819	17.8181		1477	77.544	22.456		1477	85.7684	14.2316		1477	89.7982	10.2018
	1476	84.2721	15.7279		1476	82.0948	17.9052		1476	77.4849	22.5151		1476	85.7675	14.2325		1476	89.7776	10.2224
	1475	84.1798	15.8202		1475	82.1151	17.8849		1475	77.5089	22.4911		1475	85.6965	14.3035		1475	89.7186	10.2814
	1474	84.1573	15.8427		1474	82.0812	17.9188		1474	77.4967	22.5033		1474	85.6645	14.3355		1474	89.6806	10.3194
	1473	84.1075	15.8925		1473	82.0359	17.9641		1473	77.4485	22.5515		1473	85.6744	14.3256		1473	89.7176	10.2824
	1472	84.0599	15.9401		1472	82.0418	17.9582		1472	77.4349	22.5651		1472	85.5678	14.4322		1472	89.6758	10.3242
	1471	84.0067	15.9933		1471	81.8973	18.1027		1471	77.3558	22.6442		1471	85.499	14.501		1471	89.629	10.371
	1470	83.9408	16.0592		1470	81.9307	18.0693		1470	77.3824	22.6176		1470	85.4899	14.5101		1470	89.621	10.379
	1469	83.8821	16.1179		1469	81.8443	18.1557		1469	77.3004	22.6996		1469	85.4019	14.5981		1469	89.5374	10.4626
	1468	83.8821	16.1179		1468	81.8828	18.1172		1468	77.3115	22.6885		1468	85.362	14.638		1468	89.4924	10.5076
	1467	83.8186	16.1814		1467	81.8051	18.1949		1467	77.2665	22.7335		1467	85.3757	14.6243		1467	89.5222	10.4778
	1466	83.722	16.278		1466	81.7526	18.2474		1466	77.2424	22.7576		1466	85.3236	14.6764		1466	89.4601	10.5399
	1465	83.7259	16.2741		1465	81.7519	18.2481		1465	77.1993	22.8007		1465	85.2702	14.7298		1465	89.4492	10.5508
	1464	83.6561	16.3439		1464	81.6967	18.3033		1464	77.1664	22.8336		1464	85.2352	14.7648		1464	89.4511	10.5489
	1463	83.649	16.351		1463	81.6679	18.3321		1463	77.1517	22.8483		1463	85.1954	14.8046		1463	89.4075	10.5925
	1462	83.6265	16.3735		1462	81.6362	18.3638		1462	77.1309	22.8691		1462	85.162	14.838		1462	89.3833	10.6167
	1461	83.5896	16.4104		1461	81.5934	18.4066		1461	77.0867	22.9133		1461	85.1621	14.8379		1461	89.3778	10.6222
	1460	83.5543	16.4457		1460	81.5728	18.4272		1460	77.0559	22.9441		1460	85.1108	14.8892		1460	89.3554	10.6446
	1459	83.5398	16.4602		1459	81.5772	18.4228		1459	77.0333	22.9667		1459	85.1064	14.8936		1459	89.3106	10.6894
	1458	83.5127	16.4873		1458	81.4965	18.5035		1458	77.0063	22.9937		1458	85.0644	14.9356		1458	89.2792	10.7208
	1457	83.4614	16.5386		1457	81.5172	18.4828		1457	76.9842	23.0158		1457	85.0539	14.9461		1457	89.2892	10.7108
	1456	83.5091	16.4909		1456	81.4825	18.5175		1456	77.0116	22.9884		1456	85.0281	14.9719		1456	89.2666	10.7334
	1455	83.4466	16.5534		1455	81.4808	18.5192		1455	76.9565	23.0435		1455	84.9719	15.0281		1455	89.2577	10.7423
	1454	83.4014	16.5986		1454	81.4382	18.5618		1454	76.9221	23.0779		1454	84.993	15.007		1454	89.2899	10.7101
	1453	83.3931	16.6069		1453	81.402	18.598		1453	76.8966	23.1034		1453	84.95	15.05		1453	89.2256	10.7744
	1452	83.3875	16.6125		1452	81.3918	18.6082		1452	76.9152	23.0848		1452	84.9583	15.0417		1452	89.2559	10.7441
	1451	83.3644	16.6356		1451	81.3914	18.6086		1451	76.8216	23.1784		1451	84.9459	15.0541		1451	89.2103	10.7897
	1450	83.4102	16.5898		1450	81.3993	18.6007		1450	76.8821	23.1179		1450	84.9233	15.0767		1450	89.2183	10.7817
	1449	83.3859	16.6141		1449	81.3465	18.6535		1449	76.8246	23.1754		1449	84.9488	15.0512		1449	89.2108	10.7892
	1448	83.3742	16.6258		1448	81.3727	18.6273		1448	76.7909	23.2091		1448	84.8909	15.1091		1448	89.1569	10.8431
	1447	83.3657	16.6343		1447	81.3631	18.6369		1447	76.792	23.208		1447	84.8887	15.1113		1447	89.1974	10.8026
	1446	83.3436	16.6564		1446	81.3383	18.6617		1446	76.7903	23.2097		1446	84.9145	15.0855		1446	89.1899	10.8101
	1445	83.388	16.612		1445	81.3261	18.6739		1445	76.7564	23.2436		1445	84.8957	15.1043		1445	89.2135	10.7865
	1444	83.3984	16.6016		1444	81.3189	18.6811		1444	76.7576	23.2424		1444	84.9304	15.0696		1444	89.1974	10.8026
	1443	83.3945	16.6055		1443	81.377	18.623		1443	76.743	23.257		1443	84.9324	15.0676		1443	89.2069	10.7931
	1442	83.4205	16.5795		1442	81.3128	18.6872		1442	76.7001	23.2999		1442	84.919	15.081		1442	89.203	10.797
	1441	83.4197	16.5803		1441	81.3372	18.6628		1441	76.7289	23.2711		1441	84.8884	15.1116		1441	89.1819	10.8181
	1440	83.4505	16.5495		1440	81.3144	18.6856		1440	76.7033	23.2967		1440	84.9229	15.0771		1440	89.2679	10.7321
	1439	83.504	16.496		1439	81.3466	18.6534		1439	76.7072	23.2928		1439	84.9174	15.0826		1439	89.2442	10.7558
	1438	83.5194	16.4806		1438	81.3308	18.6692		1438	76.6707	23.3293		1438	84.926	15.074		1438	89.2305	10.7695
	1437	83.4863	16.5137		1437	81.3	18.7		1437	76.6931	23.3069		1437	84.9367	15.0633		1437	89.2223	10.7777
	1436	83.5163	16.4837		1436	81.3488	18.6512		1436	76.6692	23.3308		1436	84.9534	15.0466		1436	89.263	10.737
	1435	83.5749	16.4251		1435	81.3046	18.6954		1435	76.6436	23.3564		1435	84.956	15.044		1435	89.2639	10.7361
	1434	83.5607	16.4393		1434	81.3707	18.6293		1434	76.6081	23.3919		1434	84.9579	15.0421		1434	89.2215	10.7785
	1433	83.5905	16.4095		1433	81.3415	18.6585		1433	76.6255	23.3745		1433	84.9767	15.0233		1433	89.2504	10.7496
	1432	83.6266	16.3734		1432	81.3404	18.6596		1432	76.5839	23.4161		1432	84.9789	15.0211		1432	89.2664	10.7336
	1431	83.6652	16.3348		1431	81.3623	18.6377		1431	76.6026	23.3974		1431	84.9919	15.0081		1431	89.2596	10.7404
	1430	83.6972	16.3028		1430	81.3475	18.6525		1430	76.5779	23.4221		1430	84.9794	15.0206		1430	89.269	10.731
	1429	83.7087	16.2913		1429	81.316	18.684		1429	76.5228	23.4772		1429	85.0281	14.9719		1429	89.2821	10.7179
	1428	83.7294	16.2706		1428	81.3542	18.6458		1428	76.5543	23.4457		1428	85.0331	14.9669		1428	89.2705	10.7295
	1427	83.7593	16.2407		1427	81.3585	18.6415		1427	76.5201	23.4799		1427	85.0579	14.9421		1427	89.3293	10.6707
	1426	83.8254	16.1746		1426	81.3298	18.6702		1426	76.4638	23.5362		1426	85.0859	14.9141		1426	89.2858	10.7142
	1425	83.874	16.126		1425	81.312	18.688		1425	76.4346	23.5654		1425	85.0806	14.9194		1425	89.2859	10.7141
	1424	83.8562	16.1438		1424	81.3548	18.6452		1424	76.4684	23.5316		1424	85.1018	14.8982		1424	89.2962	10.7038
	1423	83.9454	16.0546		1423	81.3292	18.6708		1423	76.452	23.548		1423	85.1428	14.8572		1423	89.3227	10.6773
	1422	83.9802	16.0198		1422	81.3855	18.6145		1422	76.3867	23.6133		1422	85.1164	14.8836		1422	89.3272	10.6728
	1421	84.0357	15.9643		1421	81.4136	18.5864		1421	76.333	23.667		1421	85.174	14.826		1421	89.2709	10.7291
	1420	84.0838	15.9162		1420	81.3809	18.6191		1420	76.3564	23.6436		1420	85.167	14.833		1420	89.3083	10.6917
	1419	84.1358	15.8642		1419	81.3732	18.6268		1419	76.334	23.666		1419	85.2411	14.7589		1419	89.3435	10.6565
	1418	84.2064	15.7936		1418	81.4059	18.5941		1418	76.3294	23.6706		1418	85.2739	14.7261		1418	89.3658	10.6342
	1417	84.2269	15.7731		1417	81.4212	18.5788		1417	76.3159	23.6841		1417	85.3127	14.6873		1417	89.3663	10.6337
	1416	84.3309	15.6691		1416	81.4329	18.5671		1416	76.2949	23.7051		1416	85.3341	14.6659		1416	89.3521	10.6479
	1415	84.3917	15.6083		1415	81.4487	18.5513		1415	76.2935	23.7065		1415	85.4061	14.5939		1415	89.4168	10.5832
	1414	84.4931	15.5069		1414	81.4895	18.5105		1414	76.2541	23.7459		1414	85.3933	14.6067		1414	89.4102	10.5898
	1413	84.518	15.482		1413	81.4516	18.5484		1413	76.2496	23.7504		1413	85.4707	14.5293		1413	89.4224	10.5776
	1412	84.6164	15.3836		1412	81.5084	18.4916		1412	76.2092	23.7908		1412	85.4954	14.5046		1412	89.4278	10.5722
	1411	84.7219	15.2781		1411	81.5305	18.4695		1411	76.238	23.762		1411	85.566	14.434		1411	89.4809	10.5191
	1410	84.7687	15.2313		1410	81.5567	18.4433		1410	76.2032	23.7968		1410	85.5866	14.4134		1410	89.4252	10.5748
	1409	84.9069	15.0931		1409	81.5486	18.4514		1409	76.1413	23.8587		1409	85.6779	14.3221		1409	89.5314	10.4686
	1408	84.973	15.027		1408	81.6353	18.3647		1408	76.1843	23.8157		1408	85.7164	14.2836		1408	89.4921	10.5079
	1407	85.0254	14.9746		1407	81.6343	18.3657		1407	76.1666	23.8334		1407	85.747	14.253		1407	89.5331	10.4669
	1406	85.181	14.819		1406	81.6674	18.3326		1406	76.1503	23.8497		1406	85.8168	14.1832		1406	89.523	10.477
	1405	85.3081	14.6919		1405	81.5978	18.4022		1405	76.0798	23.9202		1405	85.8963	14.1037		1405	89.5483	10.4517
	1404	85.375	14.625		1404	81.6901	18.3099		1404	76.0964	23.9036		1404	85.9283	14.0717		1404	89.5616	10.4384
	1403	85.4593	14.5407		1403	81.7448	18.2552		1403	76.1103	23.8897		1403	86	14		1403	89.6038	10.3962
	1402	85.6459	14.3541		1402	81.7543	18.2457		1402	76.0698	23.9302		1402	86.077	13.923		1402	89.6692	10.3308
	1401	85.6894	14.3106		1401	81.7982	18.2018		1401	76.0543	23.9457		1401	86.1149	13.8851		1401	89.6459	10.3541
	1400	85.8288	14.1712		1400	81.8081	18.1919		1400	76.0331	23.9669		1400	86.1956	13.8044		1400	89.6624	10.3376
	1399	85.9654	14.0346		1399	81.8482	18.1518		1399	76.0072	23.9928		1399	86.2568	13.7432		1399	89.6985	10.3015
	1398	86.066	13.934		1398	81.8803	18.1197		1398	76.031	23.969		1398	86.3008	13.6992		1398	89.712	10.288
	1397	86.1748	13.8252		1397	81.8913	18.1087		1397	75.964	24.036		1397	86.3616	13.6384		1397	89.7009	10.2991
	1396	86.2452	13.7548		1396	81.9513	18.0487		1396	75.9685	24.0315		1396	86.4386	13.5614		1396	89.7627	10.2373
	1395	86.3644	13.6356		1395	81.9343	18.0657		1395	75.9401	24.0599		1395	86.4794	13.5206		1395	89.7825	10.2175
	1394	86.4802	13.5198		1394	81.9768	18.0232		1394	75.9402	24.0598		1394	86.5066	13.4934		1394	89.7984	10.2016
	1393	86.5905	13.4095		1393	81.9945	18.0055		1393	75.902	24.098		1393	86.5607	13.4393		1393	89.8149	10.1851
	1392	86.7097	13.2903		1392	82.0248	17.9752		1392	75.894	24.106		1392	86.6691	13.3309		1392	89.8516	10.1484
	1391	86.8076	13.1924		1391	82.0366	17.9634		1391	75.9029	24.0971		1391	86.696	13.304		1391	89.864	10.136
	1390	86.8939	13.1061		1390	82.0752	17.9248		1390	75.8946	24.1054		1390	86.757	13.243		1390	89.9127	10.0873
	1389	86.9888	13.0112		1389	82.1305	17.8695		1389	75.9004	24.0996		1389	86.8059	13.1941		1389	89.9271	10.0729
	1388	87.0957	12.9043		1388	82.1526	17.8474		1388	75.897	24.103		1388	86.8573	13.1427		1388	89.9953	10.0047
	1387	87.215	12.785		1387	82.2006	17.7994		1387	75.9025	24.0975		1387	86.9362	13.0638		1387	90.0425	9.9575
	1386	87.35	12.65		1386	82.2513	17.7487		1386	75.8978	24.1022		1386	86.9902	13.0098		1386	90.1157	9.8843
	1385	87.4911	12.5089		1385	82.2726	17.7274		1385	75.9084	24.0916		1385	87.0601	12.9399		1385	90.1752	9.8248
	1384	87.6078	12.3922		1384	82.3422	17.6578		1384	75.9147	24.0853		1384	87.0994	12.9006		1384	90.2452	9.7548
	1383	87.7312	12.2688		1383	82.3388	17.6612		1383	75.9178	24.0822		1383	87.1625	12.8375		1383	90.3186	9.6814
	1382	87.8977	12.1023		1382	82.4173	17.5827		1382	75.9396	24.0604		1382	87.2704	12.7296		1382	90.3773	9.6227
	1381	88.0642	11.9358		1381	82.4695	17.5305		1381	75.9582	24.0418		1381	87.3577	12.6423		1381	90.4941	9.5059
	1380	88.1833	11.8167		1380	82.5849	17.4151		1380	76.0227	23.9773		1380	87.4086	12.5914		1380	90.5954	9.4046
	1379	88.3592	11.6408		1379	82.5858	17.4142		1379	76.0124	23.9876		1379	87.4673	12.5327		1379	90.6541	9.3459
	1378	88.4578	11.5422		1378	82.617	17.383		1378	76.0411	23.9589		1378	87.5413	12.4587		1378	90.7472	9.2528
	1377	88.6606	11.3394		1377	82.7238	17.2762		1377	76.0842	23.9158		1377	87.6404	12.3596		1377	90.8507	9.1493
	1376	88.8624	11.1376		1376	82.807	17.193		1376	76.1406	23.8594		1376	87.7339	12.2661		1376	90.9905	9.0095
	1375	88.9265	11.0735		1375	82.87	17.13		1375	76.1761	23.8239		1375	87.7877	12.2123		1375	91.0355	8.9645
	1374	89.1	10.9		1374	82.9439	17.0561		1374	76.2126	23.7874		1374	87.8594	12.1406		1374	91.1872	8.8128
	1373	89.2386	10.7614		1373	83.01	16.99		1373	76.2435	23.7565		1373	87.9489	12.0511		1373	91.2716	8.7284
	1372	89.3521	10.6479		1372	83.0816	16.9184		1372	76.32	23.68		1372	88.0072	11.9928		1372	91.3802	8.6198
	1371	89.4696	10.5304		1371	83.0774	16.9226		1371	76.2653	23.7347		1371	88.0596	11.9404		1371	91.4451	8.5549
	1370	89.6536	10.3464		1370	83.2205	16.7795		1370	76.3911	23.6089		1370	88.1471	11.8529		1370	91.557	8.443
	1369	89.735	10.265		1369	83.2071	16.7929		1369	76.3483	23.6517		1369	88.181	11.819		1369	91.6479	8.3521
	1368	89.8645	10.1355		1368	83.2611	16.7389		1368	76.3716	23.6284		1368	88.2403	11.7597		1368	91.7682	8.2318
	1367	89.9561	10.0439		1367	83.3492	16.6508		1367	76.4162	23.5838		1367	88.277	11.723		1367	91.798	8.202
	1366	90.0638	9.9362		1366	83.3742	16.6258		1366	76.4391	23.5609		1366	88.3316	11.6684		1366	91.8759	8.1241
	1365	90.1907	9.8093		1365	83.4235	16.5765		1365	76.4287	23.5713		1365	88.386	11.614		1365	91.9886	8.0114
	1364	90.2247	9.7753		1364	83.4192	16.5808		1364	76.4314	23.5686		1364	88.4121	11.5879		1364	92.0246	7.9754
	1363	90.3174	9.6826		1363	83.4355	16.5645		1363	76.4601	23.5399		1363	88.4148	11.5852		1363	92.0635	7.9365
	1362	90.4073	9.5927		1362	83.4878	16.5122		1362	76.4535	23.5465		1362	88.4652	11.5348		1362	92.1342	7.8658
	1361	90.5487	9.4513		1361	83.5054	16.4946		1361	76.4463	23.5537		1361	88.4717	11.5283		1361	92.1707	7.8293
	1360	90.5471	9.4529		1360	83.496	16.504		1360	76.4381	23.5619		1360	88.4861	11.5139		1360	92.2156	7.7844
	1359	90.6071	9.3929		1359	83.5471	16.4529		1359	76.4556	23.5444		1359	88.4746	11.5254		1359	92.2139	7.7861
	1358	90.6471	9.3529		1358	83.5398	16.4602		1358	76.415	23.585		1358	88.5454	11.4546		1358	92.2798	7.7202
	1357	90.6738	9.3262		1357	83.5326	16.4674		1357	76.4293	23.5707		1357	88.4898	11.5102		1357	92.2624	7.7376
	1356	90.7419	9.2581		1356	83.537	16.463		1356	76.4474	23.5526		1356	88.5037	11.4963		1356	92.3038	7.6962
	1355	90.736	9.264		1355	83.5774	16.4226		1355	76.4515	23.5485		1355	88.5365	11.4635		1355	92.3465	7.6535
	1354	90.7905	9.2095		1354	83.4991	16.5009		1354	76.3852	23.6148		1354	88.5569	11.4431		1354	92.3808	7.6192
	1353	90.8382	9.1618		1353	83.556	16.444		1353	76.4027	23.5973		1353	88.5349	11.4651		1353	92.3948	7.6052
	1352	90.854	9.146		1352	83.5528	16.4472		1352	76.408	23.592		1352	88.5126	11.4874		1352	92.3685	7.6315
	1351	90.8381	9.1619		1351	83.5553	16.4447		1351	76.4023	23.5977		1351	88.4998	11.5002		1351	92.3637	7.6363
	1350	90.8917	9.1083		1350	83.5013	16.4987		1350	76.3298	23.6702		1350	88.4902	11.5098		1350	92.4265	7.5735
	1349	90.8947	9.1053		1349	83.4963	16.5037		1349	76.332	23.668		1349	88.4994	11.5006		1349	92.4145	7.5855
	1348	90.9252	9.0748		1348	83.5314	16.4686		1348	76.3575	23.6425		1348	88.4952	11.5048		1348	92.4164	7.5836
	1347	90.9274	9.0726		1347	83.4821	16.5179		1347	76.3021	23.6979		1347	88.4503	11.5497		1347	92.4105	7.5895
	1346	90.9204	9.0796		1346	83.5176	16.4824		1346	76.3241	23.6759		1346	88.4786	11.5214		1346	92.4006	7.5994
	1345	90.9635	9.0365		1345	83.4739	16.5261		1345	76.3012	23.6988		1345	88.4581	11.5419		1345	92.4557	7.5443
	1344	90.956	9.044		1344	83.4723	16.5277		1344	76.248	23.752		1344	88.4471	11.5529		1344	92.4155	7.5845
	1343	90.9656	9.0344		1343	83.4821	16.5179		1343	76.2668	23.7332		1343	88.4723	11.5277		1343	92.4636	7.5364
	1342	91.0236	8.9764		1342	83.446	16.554		1342	76.2198	23.7802		1342	88.4224	11.5776		1342	92.4359	7.5641
	1341	91.0091	8.9909		1341	83.4425	16.5575		1341	76.1873	23.8127		1341	88.4363	11.5637		1341	92.4124	7.5876
	1340	91.0402	8.9598		1340	83.4528	16.5472		1340	76.207	23.793		1340	88.4215	11.5785		1340	92.4332	7.5668
	1339	91.0407	8.9593		1339	83.3991	16.6009		1339	76.2051	23.7949		1339	88.3906	11.6094		1339	92.4209	7.5791
	1338	91.0606	8.9394		1338	83.3951	16.6049		1338	76.1682	23.8318		1338	88.4125	11.5875		1338	92.4639	7.5361
	1337	91.0669	8.9331		1337	83.399	16.601		1337	76.1569	23.8431		1337	88.4186	11.5814		1337	92.4659	7.5341
	1336	91.0914	8.9086		1336	83.4057	16.5943		1336	76.1134	23.8866		1336	88.4	11.6		1336	92.4564	7.5436
	1335	91.1208	8.8792		1335	83.3927	16.6073		1335	76.0917	23.9083		1335	88.3963	11.6037		1335	92.4935	7.5065
	1334	91.0986	8.9014		1334	83.3805	16.6195		1334	76.083	23.917		1334	88.4233	11.5767		1334	92.5219	7.4781
	1333	91.1325	8.8675		1333	83.354	16.646		1333	76.0522	23.9478		1333	88.4424	11.5576		1333	92.5165	7.4835
	1332	91.1886	8.8114		1332	83.3788	16.6212		1332	76.0674	23.9326		1332	88.4381	11.5619		1332	92.5548	7.4452
	1331	91.2123	8.7877		1331	83.3457	16.6543		1331	76.0314	23.9686		1331	88.4495	11.5505		1331	92.573	7.427
	1330	91.2713	8.7287		1330	83.3541	16.6459		1330	76.0534	23.9466		1330	88.4492	11.5508		1330	92.6012	7.3988
	1329	91.3029	8.6971		1329	83.4001	16.5999		1329	76.0769	23.9231		1329	88.4185	11.5815		1329	92.5751	7.4249
	1328	91.2555	8.7445		1328	83.4002	16.5998		1328	76.0527	23.9473		1328	88.3966	11.6034		1328	92.5439	7.4561
	1327	91.3159	8.6841		1327	83.3774	16.6226		1327	76.0308	23.9692		1327	88.3844	11.6156		1327	92.5176	7.4824
	1326	91.3508	8.6492		1326	83.3493	16.6507		1326	76.0192	23.9808		1326	88.3493	11.6507		1326	92.4842	7.5158
	1325	91.3408	8.6592		1325	83.3779	16.6221		1325	76.0096	23.9904		1325	88.3472	11.6528		1325	92.5055	7.4945
	1324	91.3068	8.6932		1324	83.3542	16.6458		1324	75.9992	24.0008		1324	88.3449	11.6551		1324	92.4925	7.5075
	1323	91.2708	8.7292		1323	83.352	16.648		1323	76.0029	23.9971		1323	88.2783	11.7217		1323	92.4622	7.5378
	1322	91.3331	8.6669		1322	83.2719	16.7281		1322	75.9172	24.0828		1322	88.2907	11.7093		1322	92.5279	7.4721
	1321	91.2906	8.7094		1321	83.2791	16.7209		1321	75.8864	24.1136		1321	88.252	11.748		1321	92.5225	7.4775
	1320	91.3249	8.6751		1320	83.2932	16.7068		1320	75.8997	24.1003		1320	88.2214	11.7786		1320	92.506	7.494
	1319	91.3234	8.6766		1319	83.2302	16.7698		1319	75.8608	24.1392		1319	88.1954	11.8046		1319	92.5226	7.4774
	1318	91.3163	8.6837		1318	83.2336	16.7664		1318	75.8579	24.1421		1318	88.1632	11.8368		1318	92.4954	7.5046
	1317	91.3195	8.6805		1317	83.2441	16.7559		1317	75.8566	24.1434		1317	88.1677	11.8323		1317	92.4897	7.5103
	1316	91.3546	8.6454		1316	83.2056	16.7944		1316	75.7855	24.2145		1316	88.18	11.82		1316	92.5216	7.4784
	1315	91.3686	8.6314		1315	83.1774	16.8226		1315	75.7453	24.2547		1315	88.1602	11.8398		1315	92.514	7.486
	1314	91.3588	8.6412		1314	83.1856	16.8144		1314	75.7853	24.2147		1314	88.1302	11.8698		1314	92.5182	7.4818
	1313	91.38	8.62		1313	83.1182	16.8818		1313	75.7312	24.2688		1313	88.1022	11.8978		1313	92.5293	7.4707
	1312	91.4328	8.5672		1312	83.1474	16.8526		1312	75.7191	24.2809		1312	88.075	11.925		1312	92.5096	7.4904
	1311	91.3956	8.6044		1311	83.0967	16.9033		1311	75.7027	24.2973		1311	88.0854	11.9146		1311	92.4845	7.5155
	1310	91.4022	8.5978		1310	83.0906	16.9094		1310	75.6855	24.3145		1310	88.0777	11.9223		1310	92.5286	7.4714
	1309	91.4234	8.5766		1309	83.0934	16.9066		1309	75.671	24.329		1309	88.0614	11.9386		1309	92.4809	7.5191
	1308	91.4094	8.5906		1308	83.0542	16.9458		1308	75.6209	24.3791		1308	88.0495	11.9505		1308	92.5338	7.4662
	1307	91.4127	8.5873		1307	83.0305	16.9695		1307	75.6022	24.3978		1307	88.0101	11.9899		1307	92.4966	7.5034
	1306	91.4179	8.5821		1306	83.0079	16.9921		1306	75.5442	24.4558		1306	87.9706	12.0294		1306	92.5017	7.4983
	1305	91.4018	8.5982		1305	83.0393	16.9607		1305	75.5545	24.4455		1305	87.9873	12.0127		1305	92.5098	7.4902
	1304	91.4411	8.5589		1304	82.9834	17.0166		1304	75.5053	24.4947		1304	87.9365	12.0635		1304	92.4949	7.5051
	1303	91.4132	8.5868		1303	82.9786	17.0214		1303	75.4505	24.5495		1303	87.9402	12.0598		1303	92.5108	7.4892
	1302	91.4337	8.5663		1302	82.964	17.036		1302	75.4596	24.5404		1302	87.9615	12.0385		1302	92.5092	7.4908
	1301	91.4767	8.5233		1301	82.9578	17.0422		1301	75.3951	24.6049		1301	87.8889	12.1111		1301	92.4755	7.5245
	1300	91.4613	8.5387		1300	82.9169	17.0831		1300	75.4089	24.5911		1300	87.8616	12.1384		1300	92.4928	7.5072
	1299	91.4584	8.5416		1299	82.9307	17.0693		1299	75.4001	24.5999		1299	87.8475	12.1525		1299	92.503	7.497
	1298	91.448	8.552		1298	82.938	17.062		1298	75.4131	24.5869		1298	87.8536	12.1464		1298	92.4845	7.5155
	1297	91.4513	8.5487		1297	82.9052	17.0948		1297	75.3423	24.6577		1297	87.8125	12.1875		1297	92.4871	7.5129
	1296	91.4762	8.5238		1296	82.8596	17.1404		1296	75.3147	24.6853		1296	87.8151	12.1849		1296	92.4865	7.5135
	1295	91.4696	8.5304		1295	82.7978	17.2022		1295	75.245	24.755		1295	87.7744	12.2256		1295	92.4759	7.5241
	1294	91.4857	8.5143		1294	82.8677	17.1323		1294	75.3025	24.6975		1294	87.7604	12.2396		1294	92.4507	7.5493
	1293	91.4877	8.5123		1293	82.8111	17.1889		1293	75.2599	24.7401		1293	87.7507	12.2493		1293	92.4812	7.5188
	1292	91.4795	8.5205		1292	82.822	17.178		1292	75.2506	24.7494		1292	87.7476	12.2524		1292	92.4684	7.5316
	1291	91.4866	8.5134		1291	82.7764	17.2236		1291	75.2164	24.7836		1291	87.6852	12.3148		1291	92.4327	7.5673
	1290	91.4415	8.5585		1290	82.8111	17.1889		1290	75.2091	24.7909		1290	87.6762	12.3238		1290	92.4381	7.5619
	1289	91.4564	8.5436		1289	82.7748	17.2252		1289	75.198	24.802		1289	87.6451	12.3549		1289	92.4281	7.5719
	1288	91.4869	8.5131		1288	82.7147	17.2853		1288	75.1192	24.8808		1288	87.6394	12.3606		1288	92.4472	7.5528
	1287	91.4747	8.5253		1287	82.7204	17.2796		1287	75.1182	24.8818		1287	87.6086	12.3914		1287	92.4065	7.5935
	1286	91.4854	8.5146		1286	82.6837	17.3163		1286	75.1156	24.8844		1286	87.5835	12.4165		1286	92.4274	7.5726
	1285	91.4825	8.5175		1285	82.7296	17.2704		1285	75.0988	24.9012		1285	87.5702	12.4298		1285	92.4237	7.5763
	1284	91.4756	8.5244		1284	82.6608	17.3392		1284	75.0941	24.9059		1284	87.5526	12.4474		1284	92.3889	7.6111
	1283	91.4846	8.5154		1283	82.6102	17.3898		1283	75.0233	24.9767		1283	87.5395	12.4605		1283	92.3937	7.6063
	1282	91.4378	8.5622		1282	82.6192	17.3808		1282	75.0322	24.9678		1282	87.5243	12.4757		1282	92.4017	7.5983
	1281	91.4909	8.5091		1281	82.5999	17.4001		1281	74.9957	25.0043		1281	87.5121	12.4879		1281	92.4317	7.5683
	1280	91.4742	8.5258		1280	82.5249	17.4751		1280	74.9519	25.0481		1280	87.4478	12.5522		1280	92.3842	7.6158
	1279	91.4725	8.5275		1279	82.5643	17.4357		1279	74.9122	25.0878		1279	87.4525	12.5475		1279	92.3982	7.6018
	1278	91.487	8.513		1278	82.5382	17.4618		1278	74.9293	25.0707		1278	87.3849	12.6151		1278	92.3541	7.6459
	1277	91.4543	8.5457		1277	82.5434	17.4566		1277	74.9146	25.0854		1277	87.4033	12.5967		1277	92.3864	7.6136
	1276	91.4614	8.5386		1276	82.5061	17.4939		1276	74.8743	25.1257		1276	87.3603	12.6397		1276	92.3885	7.6115
	1275	91.4582	8.5418		1275	82.4965	17.5035		1275	74.8866	25.1134		1275	87.3535	12.6465		1275	92.3717	7.6283
	1274	91.4144	8.5856		1274	82.4772	17.5228		1274	74.8293	25.1707		1274	87.3406	12.6594		1274	92.3515	7.6485
	1273	91.4365	8.5635		1273	82.4177	17.5823		1273	74.8179	25.1821		1273	87.3036	12.6964		1273	92.3884	7.6116
	1272	91.4539	8.5461		1272	82.4459	17.5541		1272	74.7751	25.2249		1272	87.2796	12.7204		1272	92.3537	7.6463
	1271	91.4056	8.5944		1271	82.3808	17.6192		1271	74.745	25.255		1271	87.2467	12.7533		1271	92.3093	7.6907
	1270	91.4727	8.5273		1270	82.4008	17.5992		1270	74.7084	25.2916		1270	87.2295	12.7705		1270	92.325	7.675
	1269	91.4583	8.5417		1269	82.3745	17.6255		1269	74.7339	25.2661		1269	87.2072	12.7928		1269	92.2997	7.7003
	1268	91.4388	8.5612		1268	82.3198	17.6802		1268	74.6987	25.3013		1268	87.1827	12.8173		1268	92.3314	7.6686
	1267	91.4612	8.5388		1267	82.3072	17.6928		1267	74.6401	25.3599		1267	87.1378	12.8622		1267	92.3259	7.6741
	1266	91.4218	8.5782		1266	82.3116	17.6884		1266	74.6345	25.3655		1266	87.1345	12.8655		1266	92.2998	7.7002
	1265	91.4069	8.5931		1265	82.2443	17.7557		1265	74.5724	25.4276		1265	87.11	12.89		1265	92.3148	7.6852
	1264	91.4479	8.5521		1264	82.2972	17.7028		1264	74.6134	25.3866		1264	87.105	12.895		1264	92.2815	7.7185
	1263	91.4254	8.5746		1263	82.2349	17.7651		1263	74.5876	25.4124		1263	87.0443	12.9557		1263	92.2683	7.7317
	1262	91.4401	8.5599		1262	82.2443	17.7557		1262	74.5604	25.4396		1262	87.0552	12.9448		1262	92.2528	7.7472
	1261	91.3818	8.6182		1261	82.2468	17.7532		1261	74.4932	25.5068		1261	86.9766	13.0234		1261	92.2552	7.7448
	1260	91.4422	8.5578		1260	82.2441	17.7559		1260	74.5219	25.4781		1260	87.0038	12.9962		1260	92.2488	7.7512
	1259	91.4186	8.5814		1259	82.1806	17.8194		1259	74.4983	25.5017		1259	86.9174	13.0826		1259	92.2471	7.7529
	1258	91.4099	8.5901		1258	82.1573	17.8427		1258	74.4522	25.5478		1258	86.8932	13.1068		1258	92.2375	7.7625
	1257	91.4304	8.5696		1257	82.1126	17.8874		1257	74.424	25.576		1257	86.8739	13.1261		1257	92.231	7.769
	1256	91.3679	8.6321		1256	82.0947	17.9053		1256	74.3901	25.6099		1256	86.8414	13.1586		1256	92.1946	7.8054
	1255	91.3738	8.6262		1255	82.0897	17.9103		1255	74.3712	25.6288		1255	86.81	13.19		1255	92.2173	7.7827
	1254	91.3791	8.6209		1254	82.0183	17.9817		1254	74.2976	25.7024		1254	86.7997	13.2003		1254	92.1841	7.8159
	1253	91.3653	8.6347		1253	82.0284	17.9716		1253	74.3102	25.6898		1253	86.7547	13.2453		1253	92.1539	7.8461
	1252	91.3589	8.6411		1252	82.0248	17.9752		1252	74.286	25.714		1252	86.7644	13.2356		1252	92.1796	7.8204
	1251	91.3467	8.6533		1251	82.0138	17.9862		1251	74.2591	25.7409		1251	86.7276	13.2724		1251	92.1626	7.8374
	1250	91.3327	8.6673		1250	82.0099	17.9901		1250	74.2781	25.7219		1250	86.7077	13.2923		1250	92.1477	7.8523
	1249	91.3313	8.6687		1249	81.923	18.077		1249	74.198	25.802		1249	86.6726	13.3274		1249	92.1554	7.8446
	1248	91.3154	8.6846		1248	81.9211	18.0789		1248	74.2103	25.7897		1248	86.65	13.35		1248	92.1606	7.8394
	1247	91.3282	8.6718		1247	81.9309	18.0691		1247	74.207	25.793		1247	86.6018	13.3982		1247	92.1337	7.8663
	1246	91.3574	8.6426		1246	81.9059	18.0941		1246	74.1298	25.8702		1246	86.585	13.415		1246	92.1126	7.8874
	1245	91.3223	8.6777		1245	81.8741	18.1259		1245	74.1611	25.8389		1245	86.5593	13.4407		1245	92.1076	7.8924
	1244	91.3025	8.6975		1244	81.8329	18.1671		1244	74.1044	25.8956		1244	86.5364	13.4636		1244	92.1353	7.8647
	1243	91.3116	8.6884		1243	81.8289	18.1711		1243	74.0907	25.9093		1243	86.4861	13.5139		1243	92.0714	7.9286
	1242	91.2917	8.7083		1242	81.8408	18.1592		1242	74.0547	25.9453		1242	86.5153	13.4847		1242	92.1077	7.8923
	1241	91.302	8.698		1241	81.7921	18.2079		1241	74.0054	25.9946		1241	86.4018	13.5982		1241	92.0446	7.9554
	1240	91.2977	8.7023		1240	81.7702	18.2298		1240	74.0232	25.9768		1240	86.4274	13.5726		1240	92.0627	7.9373
	1239	91.3018	8.6982		1239	81.7683	18.2317		1239	73.9947	26.0053		1239	86.3859	13.6141		1239	92.0642	7.9358
	1238	91.2707	8.7293		1238	81.7224	18.2776		1238	73.9637	26.0363		1238	86.3864	13.6136		1238	92.0417	7.9583
	1237	91.319	8.681		1237	81.7212	18.2788		1237	73.9296	26.0704		1237	86.3718	13.6282		1237	92.013	7.987
	1236	91.2759	8.7241		1236	81.7042	18.2958		1236	73.9296	26.0704		1236	86.3309	13.6691		1236	92.0691	7.9309
	1235	91.2544	8.7456		1235	81.6639	18.3361		1235	73.8911	26.1089		1235	86.2703	13.7297		1235	91.9878	8.0122
	1234	91.2264	8.7736		1234	81.6241	18.3759		1234	73.8362	26.1638		1234	86.2637	13.7363		1234	92.0021	7.9979
	1233	91.2616	8.7384		1233	81.6047	18.3953		1233	73.8212	26.1788		1233	86.2365	13.7635		1233	92.0109	7.9891
	1232	91.2085	8.7915		1232	81.6324	18.3676		1232	73.8274	26.1726		1232	86.1977	13.8023		1232	91.9975	8.0025
	1231	91.2596	8.7404		1231	81.6006	18.3994		1231	73.8046	26.1954		1231	86.2027	13.7973		1231	92.0041	7.9959
	1230	91.2679	8.7321		1230	81.5402	18.4598		1230	73.7337	26.2663		1230	86.1555	13.8445		1230	91.9485	8.0515
	1229	91.2514	8.7486		1229	81.5631	18.4369		1229	73.7589	26.2411		1229	86.0967	13.9033		1229	91.9548	8.0452
	1228	91.2396	8.7604		1228	81.5022	18.4978		1228	73.7046	26.2954		1228	86.0969	13.9031		1228	91.9821	8.0179
	1227	91.2066	8.7934		1227	81.482	18.518		1227	73.6646	26.3354		1227	86.0823	13.9177		1227	91.9266	8.0734
	1226	91.1991	8.8009		1226	81.4952	18.5048		1226	73.6724	26.3276		1226	86.0508	13.9492		1226	91.9378	8.0622
	1225	91.198	8.802		1225	81.4686	18.5314		1225	73.6353	26.3647		1225	85.9927	14.0073		1225	91.9103	8.0897
	1224	91.2063	8.7937		1224	81.4508	18.5492		1224	73.5965	26.4035		1224	85.9906	14.0094		1224	91.9001	8.0999
	1223	91.2028	8.7972		1223	81.4387	18.5613		1223	73.5719	26.4281		1223	85.9434	14.0566		1223	91.9004	8.0996
	1222	91.2117	8.7883		1222	81.3993	18.6007		1222	73.5646	26.4354		1222	85.9498	14.0502		1222	91.8872	8.1128
	1221	91.205	8.795		1221	81.3788	18.6212		1221	73.5386	26.4614		1221	85.9089	14.0911		1221	91.8778	8.1222
	1220	91.189	8.811		1220	81.3542	18.6458		1220	73.5227	26.4773		1220	85.8697	14.1303		1220	91.8476	8.1524
	1219	91.1748	8.8252		1219	81.3344	18.6656		1219	73.4626	26.5374		1219	85.863	14.137		1219	91.8667	8.1333
	1218	91.1934	8.8066		1218	81.303	18.697		1218	73.4584	26.5416		1218	85.831	14.169		1218	91.8527	8.1473
	1217	91.1907	8.8093		1217	81.2886	18.7114		1217	73.4325	26.5675		1217	85.796	14.204		1217	91.8096	8.1904
	1216	91.1789	8.8211		1216	81.266	18.734		1216	73.4044	26.5956		1216	85.7417	14.2583		1216	91.8354	8.1646
	1215	91.171	8.829		1215	81.2489	18.7511		1215	73.376	26.624		1215	85.7305	14.2695		1215	91.8006	8.1994
	1214	91.1867	8.8133		1214	81.2095	18.7905		1214	73.3499	26.6501		1214	85.7269	14.2731		1214	91.7972	8.2028
	1213	91.1569	8.8431		1213	81.2263	18.7737		1213	73.3581	26.6419		1213	85.6707	14.3293		1213	91.7914	8.2086
	1212	91.1353	8.8647		1212	81.1933	18.8067		1212	73.3179	26.6821		1212	85.6623	14.3377		1212	91.7645	8.2355
	1211	91.1694	8.8306		1211	81.1984	18.8016		1211	73.2931	26.7069		1211	85.6231	14.3769		1211	91.7803	8.2197
	1210	91.1512	8.8488		1210	81.1614	18.8386		1210	73.274	26.726		1210	85.564	14.436		1210	91.7361	8.2639
	1209	91.15	8.85		1209	81.1526	18.8474		1209	73.2638	26.7362		1209	85.559	14.441		1209	91.7665	8.2335
	1208	91.1312	8.8688		1208	81.0948	18.9052		1208	73.2298	26.7702		1208	85.5339	14.4661		1208	91.7272	8.2728
	1207	91.1144	8.8856		1207	81.0623	18.9377		1207	73.1969	26.8031		1207	85.4909	14.5091		1207	91.7124	8.2876
	1206	91.088	8.912		1206	81.0894	18.9106		1206	73.1911	26.8089		1206	85.5199	14.4801		1206	91.7082	8.2918
	1205	91.1017	8.8983		1205	81.0384	18.9616		1205	73.1265	26.8735		1205	85.4408	14.5592		1205	91.6635	8.3365
	1204	91.1087	8.8913		1204	81.0059	18.9941		1204	73.1075	26.8925		1204	85.4472	14.5528		1204	91.6946	8.3054
	1203	91.11	8.89		1203	80.9918	19.0082		1203	73.095	26.905		1203	85.3948	14.6052		1203	91.6984	8.3016
	1202	91.1102	8.8898		1202	80.9816	19.0184		1202	73.0818	26.9182		1202	85.3592	14.6408		1202	91.6587	8.3413
	1201	91.0639	8.9361		1201	80.9556	19.0444		1201	73.0177	26.9823		1201	85.3358	14.6642		1201	91.6686	8.3314
	1200	91.101	8.899		1200	80.9233	19.0767		1200	73.0335	26.9665		1200	85.3078	14.6922		1200	91.6729	8.3271
	1199	91.086	8.914		1199	80.9514	19.0486		1199	73.0391	26.9609		1199	85.2827	14.7173		1199	91.6251	8.3749
	1198	91.0477	8.9523		1198	80.9134	19.0866		1198	72.984	27.016		1198	85.2715	14.7285		1198	91.6514	8.3486
	1197	91.0748	8.9252		1197	80.8884	19.1116		1197	72.9876	27.0124		1197	85.2246	14.7754		1197	91.6173	8.3827
	1196	91.0795	8.9205		1196	80.8358	19.1642		1196	72.9147	27.0853		1196	85.1839	14.8161		1196	91.6003	8.3997
	1195	91.0886	8.9114		1195	80.8115	19.1885		1195	72.8879	27.1121		1195	85.1473	14.8527		1195	91.5819	8.4181
	1194	91.0673	8.9327		1194	80.8334	19.1666		1194	72.8568	27.1432		1194	85.1186	14.8814		1194	91.5842	8.4158
	1193	91.0484	8.9516		1193	80.8091	19.1909		1193	72.84	27.16		1193	85.0969	14.9031		1193	91.5581	8.4419
	1192	91.0676	8.9324		1192	80.7784	19.2216		1192	72.8178	27.1822		1192	85.0357	14.9643		1192	91.5469	8.4531
	1191	91.0578	8.9422		1191	80.7181	19.2819		1191	72.7727	27.2273		1191	85.0459	14.9541		1191	91.5194	8.4806
	1190	91.0163	8.9837		1190	80.701	19.299		1190	72.7266	27.2734		1190	84.994	15.006		1190	91.5515	8.4485
	1189	90.9909	9.0091		1189	80.6673	19.3327		1189	72.7157	27.2843		1189	84.9769	15.0231		1189	91.5622	8.4378
	1188	91.0205	8.9795		1188	80.6501	19.3499		1188	72.74	27.26		1188	84.9441	15.0559		1188	91.5183	8.4817
	1187	91.0172	8.9828		1187	80.6564	19.3436		1187	72.6787	27.3213		1187	84.9372	15.0628		1187	91.4901	8.5099
	1186	91.0919	8.9081		1186	80.6184	19.3816		1186	72.6515	27.3485		1186	84.9567	15.0433		1186	91.5186	8.4814
	1185	91.0278	8.9722		1185	80.608	19.392		1185	72.6279	27.3721		1185	84.8274	15.1726		1185	91.4502	8.5498
	1184	91.0001	8.9999		1184	80.5392	19.4608		1184	72.5856	27.4144		1184	84.8354	15.1646		1184	91.4225	8.5775
	1183	91.026	8.974		1183	80.5467	19.4533		1183	72.5508	27.4492		1183	84.7719	15.2281		1183	91.4135	8.5865
	1182	91.0213	8.9787		1182	80.5328	19.4672		1182	72.5582	27.4418		1182	84.7944	15.2056		1182	91.4225	8.5775
	1181	91.0236	8.9764		1181	80.5163	19.4837		1181	72.519	27.481		1181	84.7615	15.2385		1181	91.415	8.585
	1180	91.0398	8.9602		1180	80.4888	19.5112		1180	72.4705	27.5295		1180	84.7368	15.2632		1180	91.4102	8.5898
	1179	90.9779	9.0221		1179	80.4603	19.5397		1179	72.4588	27.5412		1179	84.662	15.338		1179	91.3956	8.6044
	1178	90.9872	9.0128		1178	80.4468	19.5532		1178	72.4142	27.5858		1178	84.6483	15.3517		1178	91.3481	8.6519
	1177	91.0419	8.9581		1177	80.4444	19.5556		1177	72.4107	27.5893		1177	84.6199	15.3801		1177	91.3483	8.6517
	1176	91.0122	8.9878		1176	80.413	19.587		1176	72.4006	27.5994		1176	84.586	15.414		1176	91.3805	8.6195
	1175	90.9587	9.0413		1175	80.4273	19.5727		1175	72.3812	27.6188		1175	84.5464	15.4536		1175	91.3258	8.6742
	1174	90.9506	9.0494		1174	80.3567	19.6433		1174	72.3512	27.6488		1174	84.5072	15.4928		1174	91.2965	8.7035
	1173	91.0209	8.9791		1173	80.3436	19.6564		1173	72.2907	27.7093		1173	84.4849	15.5151		1173	91.2908	8.7092
	1172	90.9789	9.0211		1172	80.3521	19.6479		1172	72.308	27.692		1172	84.4732	15.5268		1172	91.3332	8.6668
	1171	91.0067	8.9933		1171	80.3008	19.6992		1171	72.2499	27.7501		1171	84.4267	15.5733		1171	91.304	8.696
	1170	90.9672	9.0328		1170	80.2402	19.7598		1170	72.2345	27.7655		1170	84.4492	15.5508		1170	91.2876	8.7124
	1169	90.9993	9.0007		1169	80.2361	19.7639		1169	72.1743	27.8257		1169	84.363	15.637		1169	91.2504	8.7496
	1168	90.9956	9.0044		1168	80.279	19.721		1168	72.1981	27.8019		1168	84.381	15.619		1168	91.2516	8.7484
	1167	90.9949	9.0051		1167	80.249	19.751		1167	72.1964	27.8036		1167	84.2865	15.7135		1167	91.2322	8.7678
	1166	90.964	9.036		1166	80.1582	19.8418		1166	72.0978	27.9022		1166	84.288	15.712		1166	91.2507	8.7493
	1165	90.9608	9.0392		1165	80.1853	19.8147		1165	72.1013	27.8987		1165	84.2695	15.7305		1165	91.2156	8.7844
	1164	90.972	9.028		1164	80.1363	19.8637		1164	72.0532	27.9468		1164	84.242	15.758		1164	91.2282	8.7718
	1163	90.957	9.043		1163	80.0988	19.9012		1163	72.0277	27.9723		1163	84.1939	15.8061		1163	91.1719	8.8281
	1162	90.9512	9.0488		1162	80.0578	19.9422		1162	72.0066	27.9934		1162	84.1554	15.8446		1162	91.2156	8.7844
	1161	91.0016	8.9984		1161	80.1003	19.8997		1161	71.9919	28.0081		1161	84.1246	15.8754		1161	91.1824	8.8176
	1160	90.9997	9.0003		1160	80.0939	19.9061		1160	71.9734	28.0266		1160	84.1437	15.8563		1160	91.197	8.803
	1159	90.9542	9.0458		1159	80.0261	19.9739		1159	71.923	28.077		1159	84.0798	15.9202		1159	91.1332	8.8668
	1158	90.9535	9.0465		1158	79.9898	20.0102		1158	71.9032	28.0968		1158	84.0524	15.9476		1158	91.1259	8.8741
	1157	90.9743	9.0257		1157	79.9795	20.0205		1157	71.859	28.141		1157	84.0476	15.9524		1157	91.144	8.856
	1156	90.9645	9.0355		1156	79.9231	20.0769		1156	71.8165	28.1835		1156	83.9869	16.0131		1156	91.1245	8.8755
	1155	90.9114	9.0886		1155	79.9515	20.0485		1155	71.807	28.193		1155	83.9861	16.0139		1155	91.1232	8.8768
	1154	90.9496	9.0504		1154	79.9113	20.0887		1154	71.779	28.221		1154	83.9693	16.0307		1154	91.103	8.897
	1153	90.9723	9.0277		1153	79.8929	20.1071		1153	71.7624	28.2376		1153	83.9448	16.0552		1153	91.1223	8.8777
	1152	90.918	9.082		1152	79.847	20.153		1152	71.7432	28.2568		1152	83.9277	16.0723		1152	91.0817	8.9183
	1151	90.9384	9.0616		1151	79.8452	20.1548		1151	71.7093	28.2907		1151	83.8723	16.1277		1151	91.097	8.903
	1150	90.9665	9.0335		1150	79.8345	20.1655		1150	71.6705	28.3295		1150	83.8203	16.1797		1150	91.0468	8.9532
	1149	90.9842	9.0158		1149	79.8144	20.1856		1149	71.6815	28.3185		1149	83.8234	16.1766		1149	91.0597	8.9403
	1148	90.9372	9.0628		1148	79.7777	20.2223		1148	71.5984	28.4016		1148	83.8025	16.1975		1148	91.0332	8.9668
	1147	90.9303	9.0697		1147	79.7788	20.2212		1147	71.5867	28.4133		1147	83.8044	16.1956		1147	91.0568	8.9432
	1146	91.0004	8.9996		1146	79.7511	20.2489		1146	71.5656	28.4344		1146	83.7203	16.2797		1146	90.9895	9.0105
	1145	90.9337	9.0663		1145	79.7475	20.2525		1145	71.556	28.444		1145	83.7097	16.2903		1145	91.0314	8.9686
	1144	90.9772	9.0228		1144	79.6752	20.3248		1144	71.5199	28.4801		1144	83.69	16.31		1144	91.0146	8.9854
	1143	90.9983	9.0017		1143	79.6979	20.3021		1143	71.4872	28.5128		1143	83.6396	16.3604		1143	90.9788	9.0212
	1142	90.9631	9.0369		1142	79.662	20.338		1142	71.4594	28.5406		1142	83.6246	16.3754		1142	90.9906	9.0094
	1141	90.9642	9.0358		1141	79.6231	20.3769		1141	71.423	28.577		1141	83.5604	16.4396		1141	90.9627	9.0373
	1140	91.0481	8.9519		1140	79.6317	20.3683		1140	71.4025	28.5975		1140	83.6019	16.3981		1140	90.9694	9.0306
	1139	91.0393	8.9607		1139	79.6026	20.3974		1139	71.3738	28.6262		1139	83.5664	16.4336		1139	90.9652	9.0348
	1138	90.9857	9.0143		1138	79.5736	20.4264		1138	71.3861	28.6139		1138	83.5192	16.4808		1138	90.9697	9.0303
	1137	90.9837	9.0163		1137	79.563	20.437		1137	71.3206	28.6794		1137	83.5154	16.4846		1137	90.9685	9.0315
	1136	91.0099	8.9901		1136	79.5667	20.4333		1136	71.3279	28.6721		1136	83.4876	16.5124		1136	90.9207	9.0793
	1135	91.0037	8.9963		1135	79.5203	20.4797		1135	71.2838	28.7162		1135	83.4294	16.5706		1135	90.9567	9.0433
	1134	91.0696	8.9304		1134	79.4994	20.5006		1134	71.2352	28.7648		1134	83.425	16.575		1134	90.9169	9.0831
	1133	90.9967	9.0033		1133	79.4767	20.5233		1133	71.2115	28.7885		1133	83.3891	16.6109		1133	90.9043	9.0957
	1132	91	9		1132	79.4421	20.5579		1132	71.1997	28.8003		1132	83.3554	16.6446		1132	90.9089	9.0911
	1131	91.0026	8.9974		1131	79.4238	20.5762		1131	71.1616	28.8384		1131	83.3288	16.6712		1131	90.8865	9.1135
	1130	91.0686	8.9314		1130	79.4496	20.5504		1130	71.1651	28.8349		1130	83.308	16.692		1130	90.8743	9.1257
	1129	91.0197	8.9803		1129	79.3677	20.6323		1129	71.1363	28.8637		1129	83.2945	16.7055		1129	90.8856	9.1144
	1128	91.0391	8.9609		1128	79.3551	20.6449		1128	71.0647	28.9353		1128	83.2754	16.7246		1128	90.8807	9.1193
	1127	91.0534	8.9466		1127	79.3719	20.6281		1127	71.0836	28.9164		1127	83.2592	16.7408		1127	90.885	9.115
	1126	91.1062	8.8938		1126	79.3816	20.6184		1126	71.0885	28.9115		1126	83.22	16.78		1126	90.8692	9.1308
	1125	91.053	8.947		1125	79.2648	20.7352		1125	70.9918	29.0082		1125	83.2152	16.7848		1125	90.8825	9.1175
	1124	91.0876	8.9124		1124	79.2981	20.7019		1124	71.0088	28.9912		1124	83.2128	16.7872		1124	90.8587	9.1413
	1123	91.081	8.919		1123	79.2931	20.7069		1123	70.9899	29.0101		1123	83.1307	16.8693		1123	90.8528	9.1472
	1122	91.0906	8.9094		1122	79.2569	20.7431		1122	70.9297	29.0703		1122	83.1167	16.8833		1122	90.8588	9.1412
	1121	91.0931	8.9069		1121	79.2617	20.7383		1121	70.9247	29.0753		1121	83.0886	16.9114		1121	90.8243	9.1757
	1120	91.0898	8.9102		1120	79.2126	20.7874		1120	70.9058	29.0942		1120	83.0732	16.9268		1120	90.8335	9.1665
	1119	91.1093	8.8907		1119	79.1982	20.8018		1119	70.853	29.147		1119	83.0399	16.9601		1119	90.8502	9.1498
	1118	91.1109	8.8891		1118	79.1452	20.8548		1118	70.8357	29.1643		1118	83.0227	16.9773		1118	90.8572	9.1428
	1117	91.0896	8.9104		1117	79.1675	20.8325		1117	70.8244	29.1756		1117	82.956	17.044		1117	90.8347	9.1653
	1116	91.0802	8.9198		1116	79.1373	20.8627		1116	70.8008	29.1992		1116	82.9674	17.0326		1116	90.7857	9.2143
	1115	91.0787	8.9213		1115	79.1383	20.8617		1115	70.785	29.215		1115	82.9217	17.0783		1115	90.8132	9.1868
	1114	91.1308	8.8692		1114	79.0709	20.9291		1114	70.7324	29.2676		1114	82.9099	17.0901		1114	90.7817	9.2183
	1113	91.1176	8.8824		1113	79.0957	20.9043		1113	70.7199	29.2801		1113	82.8976	17.1024		1113	90.7356	9.2644
	1112	91.1204	8.8796		1112	79.0545	20.9455		1112	70.6955	29.3045		1112	82.8558	17.1442		1112	90.7127	9.2873
	1111	91.127	8.873		1111	79.0171	20.9829		1111	70.6752	29.3248		1111	82.8059	17.1941		1111	90.7915	9.2085
	1110	91.1219	8.8781		1110	79.0385	20.9615		1110	70.6315	29.3685		1110	82.7987	17.2013		1110	90.7484	9.2516
	1109	91.0895	8.9105		1109	78.9826	21.0174		1109	70.6022	29.3978		1109	82.7812	17.2188		1109	90.7646	9.2354
	1108	91.0921	8.9079		1108	78.9704	21.0296		1108	70.5967	29.4033		1108	82.7365	17.2635		1108	90.7148	9.2852
	1107	91.0676	8.9324		1107	78.9522	21.0478		1107	70.5697	29.4303		1107	82.6792	17.3208		1107	90.7094	9.2906
	1106	91.147	8.853		1106	78.9333	21.0667		1106	70.5643	29.4357		1106	82.6699	17.3301		1106	90.7142	9.2858
	1105	91.0718	8.9282		1105	78.8727	21.1273		1105	70.5	29.5		1105	82.6652	17.3348		1105	90.7211	9.2789
	1104	91.0874	8.9126		1104	78.8747	21.1253		1104	70.4641	29.5359		1104	82.5842	17.4158		1104	90.6589	9.3411
	1103	91.0884	8.9116		1103	78.8617	21.1383		1103	70.4324	29.5676		1103	82.6033	17.3967		1103	90.6759	9.3241
	1102	91.0857	8.9143		1102	78.8306	21.1694		1102	70.4259	29.5741		1102	82.5452	17.4548		1102	90.6493	9.3507
	1101	91.0809	8.9191		1101	78.8083	21.1917		1101	70.3842	29.6158		1101	82.5668	17.4332		1101	90.6789	9.3211
	1100	91.0813	8.9187		1100	78.766	21.234		1100	70.3744	29.6256		1100	82.5067	17.4933		1100	90.6727	9.3273
	1099	91.0968	8.9032		1099	78.7628	21.2372		1099	70.3275	29.6725		1099	82.4333	17.5667		1099	90.6141	9.3859
	1098	91.1261	8.8739		1098	78.7648	21.2352		1098	70.2929	29.7071		1098	82.4661	17.5339		1098	90.6639	9.3361
	1097	91.069	8.931		1097	78.7091	21.2909		1097	70.2778	29.7222		1097	82.4338	17.5662		1097	90.6489	9.3511
	1096	91.0484	8.9516		1096	78.705	21.295		1096	70.2146	29.7854		1096	82.3684	17.6316		1096	90.5939	9.4061
	1095	91.0867	8.9133		1095	78.6899	21.3101		1095	70.2266	29.7734		1095	82.3603	17.6397		1095	90.5982	9.4018
	1094	91.0864	8.9136		1094	78.65	21.35		1094	70.1671	29.8329		1094	82.3167	17.6833		1094	90.6161	9.3839
	1093	91.0659	8.9341		1093	78.636	21.364		1093	70.1587	29.8413		1093	82.288	17.712		1093	90.5835	9.4165
	1092	91.0664	8.9336		1092	78.5732	21.4268		1092	70.1025	29.8975		1092	82.2507	17.7493		1092	90.5413	9.4587
	1091	91.05	8.95		1091	78.5809	21.4191		1091	70.0855	29.9145		1091	82.2102	17.7898		1091	90.5663	9.4337
	1090	91.0557	8.9443		1090	78.5546	21.4454		1090	70.0487	29.9513		1090	82.1576	17.8424		1090	90.5556	9.4444
	1089	91.1024	8.8976		1089	78.5451	21.4549		1089	70.0503	29.9497		1089	82.2025	17.7975		1089	90.549	9.451
	1088	91.0618	8.9382		1088	78.4562	21.5438		1088	70.0112	29.9888		1088	82.1612	17.8388		1088	90.5511	9.4489
	1087	91.0944	8.9056		1087	78.5008	21.4992		1087	69.9725	30.0275		1087	82.0957	17.9043		1087	90.5038	9.4962
	1086	91.0595	8.9405		1086	78.4659	21.5341		1086	69.9621	30.0379		1086	82.108	17.892		1086	90.5528	9.4472
	1085	91.0448	8.9552		1085	78.4545	21.5455		1085	69.9394	30.0606		1085	82.0208	17.9792		1085	90.4911	9.5089
	1084	91.073	8.927		1084	78.4374	21.5626		1084	69.9213	30.0787		1084	82.0287	17.9713		1084	90.4568	9.5432
	1083	91.0693	8.9307		1083	78.3904	21.6096		1083	69.8507	30.1493		1083	82.0035	17.9965		1083	90.4874	9.5126
	1082	91.0421	8.9579		1082	78.3953	21.6047		1082	69.854	30.146		1082	81.946	18.054		1082	90.4531	9.5469
	1081	91.0497	8.9503		1081	78.3427	21.6573		1081	69.8088	30.1912		1081	81.8932	18.1068		1081	90.4451	9.5549
	1080	91.0326	8.9674		1080	78.2972	21.7028		1080	69.7913	30.2087		1080	81.9224	18.0776		1080	90.4375	9.5625
	1079	91.0782	8.9218		1079	78.2897	21.7103		1079	69.7732	30.2268		1079	81.877	18.123		1079	90.4251	9.5749
	1078	91.0519	8.9481		1078	78.2671	21.7329		1078	69.744	30.256		1078	81.8451	18.1549		1078	90.3991	9.6009
	1077	91.0328	8.9672		1077	78.202	21.798		1077	69.6825	30.3175		1077	81.8348	18.1652		1077	90.4012	9.5988
	1076	91.0311	8.9689		1076	78.2463	21.7537		1076	69.707	30.293		1076	81.7883	18.2117		1076	90.3762	9.6238
	1075	91.0073	8.9927		1075	78.1887	21.8113		1075	69.6463	30.3537		1075	81.7272	18.2728		1075	90.3369	9.6631
	1074	91.0078	8.9922		1074	78.1806	21.8194		1074	69.6348	30.3652		1074	81.7111	18.2889		1074	90.3492	9.6508
	1073	90.9935	9.0065		1073	78.1761	21.8239		1073	69.5993	30.4007		1073	81.725	18.275		1073	90.3615	9.6385
	1072	90.9823	9.0177		1072	78.1322	21.8678		1072	69.5737	30.4263		1072	81.6595	18.3405		1072	90.3425	9.6575
	1071	91.0423	8.9577		1071	78.1136	21.8864		1071	69.557	30.443		1071	81.6156	18.3844		1071	90.3134	9.6866
	1070	90.9997	9.0003		1070	78.086	21.914		1070	69.5116	30.4884		1070	81.5547	18.4453		1070	90.2735	9.7265
	1069	90.9733	9.0267		1069	78.0772	21.9228		1069	69.4976	30.5024		1069	81.5553	18.4447		1069	90.2796	9.7204
	1068	91.0677	8.9323		1068	78.0021	21.9979		1068	69.4679	30.5321		1068	81.5419	18.4581		1068	90.2963	9.7037
	1067	90.99	9.01		1067	78.0103	21.9897		1067	69.4217	30.5783		1067	81.5061	18.4939		1067	90.2643	9.7357
	1066	91.0049	8.9951		1066	78.0034	21.9966		1066	69.4062	30.5938		1066	81.4326	18.5674		1066	90.2413	9.7587
	1065	90.9824	9.0176		1065	77.9443	22.0557		1065	69.3915	30.6085		1065	81.4147	18.5853		1065	90.2062	9.7938
	1064	90.9833	9.0167		1064	77.9508	22.0492		1064	69.3375	30.6625		1064	81.4122	18.5878		1064	90.222	9.778
	1063	91.0003	8.9997		1063	77.8773	22.1227		1063	69.3093	30.6907		1063	81.3891	18.6109		1063	90.1748	9.8252
	1062	90.987	9.013		1062	77.8904	22.1096		1062	69.2842	30.7158		1062	81.3583	18.6417		1062	90.1841	9.8159
	1061	90.9753	9.0247		1061	77.913	22.087		1061	69.2656	30.7344		1061	81.2802	18.7198		1061	90.1485	9.8515
	1060	90.9375	9.0625		1060	77.8906	22.1094		1060	69.2386	30.7614		1060	81.2821	18.7179		1060	90.1228	9.8772
	1059	90.977	9.023		1059	77.8183	22.1817		1059	69.1862	30.8138		1059	81.2561	18.7439		1059	90.1289	9.8711
	1058	90.9807	9.0193		1058	77.7476	22.2524		1058	69.151	30.849		1058	81.2012	18.7988		1058	90.0839	9.9161
	1057	90.9755	9.0245		1057	77.7912	22.2088		1057	69.1589	30.8411		1057	81.1992	18.8008		1057	90.1272	9.8728
	1056	91.0018	8.9982		1056	77.7286	22.2714		1056	69.1149	30.8851		1056	81.1376	18.8624		1056	90.0524	9.9476
	1055	90.9721	9.0279		1055	77.7232	22.2768		1055	69.0723	30.9277		1055	81.1051	18.8949		1055	90.0465	9.9535
	1054	90.9473	9.0527		1054	77.717	22.283		1054	69.0497	30.9503		1054	81.0827	18.9173		1054	90.0467	9.9533
	1053	90.9346	9.0654		1053	77.6972	22.3028		1053	69.0398	30.9602		1053	81.0257	18.9743		1053	90.0023	9.9977
	1052	90.9888	9.0112		1052	77.6541	22.3459		1052	68.9851	31.0149		1052	81.0174	18.9826		1052	90.0141	9.9859
	1051	90.9336	9.0664		1051	77.6306	22.3694		1051	68.9741	31.0259		1051	80.9945	19.0055		1051	89.9834	10.0166
	1050	90.9515	9.0485		1050	77.5838	22.4162		1050	68.9047	31.0953		1050	80.9294	19.0706		1050	89.9494	10.0506
	1049	90.927	9.073		1049	77.5754	22.4246		1049	68.9132	31.0868		1049	80.905	19.095		1049	89.9531	10.0469
	1048	90.9952	9.0048		1048	77.5542	22.4458		1048	68.8825	31.1175		1048	80.8741	19.1259		1048	89.9615	10.0385
	1047	90.9179	9.0821		1047	77.5358	22.4642		1047	68.8659	31.1341		1047	80.8403	19.1597		1047	89.9345	10.0655
	1046	90.9493	9.0507		1046	77.5085	22.4915		1046	68.8189	31.1811		1046	80.8279	19.1721		1046	89.9289	10.0711
	1045	90.9005	9.0995		1045	77.4917	22.5083		1045	68.7772	31.2228		1045	80.7856	19.2144		1045	89.8661	10.1339
	1044	90.9168	9.0832		1044	77.4449	22.5551		1044	68.7601	31.2399		1044	80.7605	19.2395		1044	89.8626	10.1374
	1043	90.9305	9.0695		1043	77.429	22.571		1043	68.7055	31.2945		1043	80.7332	19.2668		1043	89.8695	10.1305
	1042	90.9389	9.0611		1042	77.4114	22.5886		1042	68.7322	31.2678		1042	80.7123	19.2877		1042	89.8193	10.1807
	1041	90.9097	9.0903		1041	77.3994	22.6006		1041	68.6893	31.3107		1041	80.6367	19.3633		1041	89.7872	10.2128
	1040	90.9021	9.0979		1040	77.3416	22.6584		1040	68.6341	31.3659		1040	80.6409	19.3591		1040	89.8022	10.1978
	1039	90.9152	9.0848		1039	77.3667	22.6333		1039	68.6318	31.3682		1039	80.5826	19.4174		1039	89.7412	10.2588
	1038	90.9038	9.0962		1038	77.3154	22.6846		1038	68.5622	31.4378		1038	80.5515	19.4485		1038	89.752	10.248
	1037	90.9333	9.0667		1037	77.2757	22.7243		1037	68.592	31.408		1037	80.5262	19.4738		1037	89.7073	10.2927
	1036	90.8662	9.1338		1036	77.2555	22.7445		1036	68.539	31.461		1036	80.4697	19.5303		1036	89.7038	10.2962
	1035	90.9075	9.0925		1035	77.283	22.717		1035	68.5157	31.4843		1035	80.4581	19.5419		1035	89.7141	10.2859
	1034	90.8866	9.1134		1034	77.2233	22.7767		1034	68.4944	31.5056		1034	80.431	19.569		1034	89.666	10.334
	1033	90.8893	9.1107		1033	77.1965	22.8035		1033	68.4532	31.5468		1033	80.3807	19.6193		1033	89.6396	10.3604
	1032	90.8511	9.1489		1032	77.186	22.814		1032	68.402	31.598		1032	80.3425	19.6575		1032	89.6294	10.3706
	1031	90.908	9.092		1031	77.146	22.854		1031	68.369	31.631		1031	80.3195	19.6805		1031	89.6059	10.3941
	1030	90.867	9.133		1030	77.1361	22.8639		1030	68.3491	31.6509		1030	80.2629	19.7371		1030	89.5832	10.4168
	1029	90.8673	9.1327		1029	77.1003	22.8997		1029	68.315	31.685		1029	80.2392	19.7608		1029	89.5641	10.4359
	1028	90.9038	9.0962		1028	77.0556	22.9444		1028	68.2787	31.7213		1028	80.2072	19.7928		1028	89.5547	10.4453
	1027	90.8019	9.1981		1027	77.0274	22.9726		1027	68.2552	31.7448		1027	80.158	19.842		1027	89.4973	10.5027
	1026	90.8486	9.1514		1026	76.989	23.011		1026	68.2316	31.7684		1026	80.1328	19.8672		1026	89.4829	10.5171
	1025	90.84	9.16		1025	76.97	23.03		1025	68.1893	31.8107		1025	80.1041	19.8959		1025	89.4819	10.5181
	1024	90.8499	9.1501		1024	76.9749	23.0251		1024	68.1828	31.8172		1024	80.0769	19.9231		1024	89.4187	10.5813
	1023	90.8365	9.1635		1023	76.9672	23.0328		1023	68.1459	31.8541		1023	80.0348	19.9652		1023	89.4217	10.5783
	1022	90.8015	9.1985		1022	76.9183	23.0817		1022	68.1223	31.8777		1022	80.0284	19.9716		1022	89.4078	10.5922
	1021	90.7916	9.2084		1021	76.9085	23.0915		1021	68.0956	31.9044		1021	79.9826	20.0174		1021	89.3816	10.6184
	1020	90.8361	9.1639		1020	76.8604	23.1396		1020	68.0464	31.9536		1020	79.9472	20.0528		1020	89.3874	10.6126
	1019	90.8362	9.1638		1019	76.8168	23.1832		1019	68.0243	31.9757		1019	79.8905	20.1095		1019	89.3356	10.6644
	1018	90.7926	9.2074		1018	76.796	23.204		1018	67.9539	32.0461		1018	79.8714	20.1286		1018	89.3064	10.6936
	1017	90.8312	9.1688		1017	76.7546	23.2454		1017	67.9658	32.0342		1017	79.8295	20.1705		1017	89.2923	10.7077
	1016	90.8174	9.1826		1016	76.7987	23.2013		1016	67.9562	32.0438		1016	79.7802	20.2198		1016	89.2657	10.7343
	1015	90.8315	9.1685		1015	76.7508	23.2492		1015	67.8969	32.1031		1015	79.7657	20.2343		1015	89.2319	10.7681
	1014	90.7843	9.2157		1014	76.7203	23.2797		1014	67.8784	32.1216		1014	79.7081	20.2919		1014	89.2303	10.7697
	1013	90.7873	9.2127		1013	76.6978	23.3022		1013	67.8068	32.1932		1013	79.7067	20.2933		1013	89.2041	10.7959
	1012	90.8044	9.1956		1012	76.6612	23.3388		1012	67.793	32.207		1012	79.6638	20.3362		1012	89.1751	10.8249
	1011	90.7851	9.2149		1011	76.6397	23.3603		1011	67.8018	32.1982		1011	79.6016	20.3984		1011	89.1516	10.8484
	1010	90.7659	9.2341		1010	76.6406	23.3594		1010	67.7659	32.2341		1010	79.5654	20.4346		1010	89.0787	10.9213
	1009	90.7203	9.2797		1009	76.589	23.411		1009	67.7103	32.2897		1009	79.5463	20.4537		1009	89.0938	10.9062
	1008	90.7639	9.2361		1008	76.545	23.455		1008	67.6906	32.3094		1008	79.5173	20.4827		1008	89.0651	10.9349
	1007	90.7705	9.2295		1007	76.5524	23.4476		1007	67.6603	32.3397		1007	79.4551	20.5449		1007	89.0515	10.9485
	1006	90.7815	9.2185		1006	76.5197	23.4803		1006	67.6283	32.3717		1006	79.422	20.578		1006	89.0355	10.9645
	1005	90.7534	9.2466		1005	76.4723	23.5277		1005	67.5921	32.4079		1005	79.4009	20.5991		1005	89.0007	10.9993
	1004	90.7664	9.2336		1004	76.4363	23.5637		1004	67.5777	32.4223		1004	79.3563	20.6437		1004	88.9722	11.0278
	1003	90.7273	9.2727		1003	76.42	23.58		1003	67.5279	32.4721		1003	79.3054	20.6946		1003	88.9385	11.0615
	1002	90.7543	9.2457		1002	76.3941	23.6059		1002	67.4933	32.5067		1002	79.3055	20.6945		1002	88.9464	11.0536
	1001	90.735	9.265		1001	76.3666	23.6334		1001	67.4709	32.5291		1001	79.2374	20.7626		1001	88.9104	11.0896
	1000	90.7818	9.2182		1000	76.3743	23.6257		1000	67.4348	32.5652		1000	79.2121	20.7879		1000	88.8511	11.1489
	999	90.7295	9.2705		999	76.31	23.69		999	67.4237	32.5763		999	79.1811	20.8189		999	88.8569	11.1431
	998	90.7174	9.2826		998	76.2773	23.7227		998	67.365	32.635		998	79.1365	20.8635		998	88.7982	11.2018
	997	90.6857	9.3143		997	76.2822	23.7178		997	67.3457	32.6543		997	79.1345	20.8655		997	88.8333	11.1667
	996	90.7228	9.2772		996	76.2467	23.7533		996	67.3166	32.6834		996	79.1036	20.8964		996	88.8016	11.1984
	995	90.738	9.262		995	76.255	23.745		995	67.3026	32.6974		995	79.0501	20.9499		995	88.7546	11.2454
	994	90.6935	9.3065		994	76.2279	23.7721		994	67.2689	32.7311		994	78.9807	21.0193		994	88.7224	11.2776
	993	90.6901	9.3099		993	76.1675	23.8325		993	67.2511	32.7489		993	79.0062	20.9938		993	88.747	11.253
	992	90.7007	9.2993		992	76.1641	23.8359		992	67.1945	32.8055		992	78.9606	21.0394		992	88.6957	11.3043
	991	90.7026	9.2974		991	76.1097	23.8903		991	67.1403	32.8597		991	78.9034	21.0966		991	88.6546	11.3454
	990	90.6842	9.3158		990	76.0846	23.9154		990	67.1199	32.8801		990	78.7752	21.2248		990	88.5007	11.4993
	989	90.7376	9.2624		989	76.056	23.944		989	67.0985	32.9015		989	78.8091	21.1909		989	88.5927	11.4073
	988	90.6925	9.3075		988	76.0366	23.9634		988	67.0719	32.9281		988	78.7682	21.2318		988	88.5696	11.4304
	987	90.6781	9.3219		987	76.0279	23.9721		987	67.0463	32.9537		987	78.7603	21.2397		987	88.5292	11.4708
	986	90.6977	9.3023		986	76.0003	23.9997		986	67.0069	32.9931		986	78.7428	21.2572		986	88.5317	11.4683
	985	90.6717	9.3283		985	75.9797	24.0203		985	67.0011	32.9989		985	78.681	21.319		985	88.487	11.513
	984	90.6505	9.3495		984	75.9838	24.0162		984	66.9567	33.0433		984	78.6637	21.3363		984	88.4932	11.5068
	983	90.6733	9.3267		983	75.9521	24.0479		983	66.9228	33.0772		983	78.6595	21.3405		983	88.465	11.535
	982	90.6714	9.3286		982	75.9067	24.0933		982	66.9152	33.0848		982	78.5891	21.4109		982	88.4389	11.5611
	981	90.6479	9.3521		981	75.8818	24.1182		981	66.8467	33.1533		981	78.5774	21.4226		981	88.4396	11.5604
	980	90.6602	9.3398		980	75.8704	24.1296		980	66.8253	33.1747		980	78.5149	21.4851		980	88.3831	11.6169
	979	90.6772	9.3228		979	75.8448	24.1552		979	66.8144	33.1856		979	78.4634	21.5366		979	88.345	11.655
	978	90.6236	9.3764		978	75.8096	24.1904		978	66.755	33.245		978	78.4337	21.5663		978	88.3018	11.6982
	977	90.6572	9.3428		977	75.7669	24.2331		977	66.7249	33.2751		977	78.4031	21.5969		977	88.3233	11.6767
	976	90.6991	9.3009		976	75.752	24.248		976	66.6921	33.3079		976	78.3869	21.6131		976	88.3056	11.6944
	975	90.6317	9.3683		975	75.7183	24.2817		975	66.6381	33.3619		975	78.3665	21.6335		975	88.2711	11.7289
	974	90.6198	9.3802		974	75.7193	24.2807		974	66.6364	33.3636		974	78.3178	21.6822		974	88.2639	11.7361
	973	90.6468	9.3532		973	75.6775	24.3225		973	66.6189	33.3811		973	78.3054	21.6946		973	88.2425	11.7575
	972	90.6607	9.3393		972	75.6339	24.3661		972	66.5609	33.4391		972	78.2635	21.7365		972	88.2253	11.7747
	971	90.647	9.353		971	75.6135	24.3865		971	66.5554	33.4446		971	78.2276	21.7724		971	88.1559	11.8441
	970	90.6375	9.3625		970	75.6085	24.3915		970	66.5085	33.4915		970	78.2022	21.7978		970	88.2033	11.7967
	969	90.6065	9.3935		969	75.5787	24.4213		969	66.494	33.506		969	78.1634	21.8366		969	88.1421	11.8579
	968	90.6184	9.3816		968	75.5688	24.4312		968	66.4502	33.5498		968	78.1196	21.8804		968	88.116	11.884
	967	90.6401	9.3599		967	75.5153	24.4847		967	66.4128	33.5872		967	78.1029	21.8971		967	88.1044	11.8956
	966	90.634	9.366		966	75.5307	24.4693		966	66.3936	33.6064		966	78.0511	21.9489		966	88.1005	11.8995
	965	90.6409	9.3591		965	75.453	24.547		965	66.314	33.686		965	78.0276	21.9724		965	88.0643	11.9357
	964	90.6646	9.3354		964	75.4725	24.5275		964	66.3491	33.6509		964	78.0069	21.9931		964	88.0686	11.9314
	963	90.6322	9.3678		963	75.4224	24.5776		963	66.2853	33.7147		963	77.9248	22.0752		963	87.9802	12.0198
	962	90.5545	9.4455		962	75.4145	24.5855		962	66.2704	33.7296		962	77.921	22.079		962	88.0034	11.9966
	961	90.6422	9.3578		961	75.3771	24.6229		961	66.2311	33.7689		961	77.9063	22.0937		961	87.9769	12.0231
	960	90.596	9.404		960	75.3349	24.6651		960	66.1845	33.8155		960	77.8579	22.1421		960	87.9532	12.0468
	959	90.6486	9.3514		959	75.3368	24.6632		959	66.1781	33.8219		959	77.8405	22.1595		959	87.9433	12.0567
	958	90.6202	9.3798		958	75.276	24.724		958	66.1099	33.8901		958	77.8209	22.1791		958	87.9156	12.0844
	957	90.6415	9.3585		957	75.2854	24.7146		957	66.0936	33.9064		957	77.7712	22.2288		957	87.8879	12.1121
	956	90.6327	9.3673		956	75.2484	24.7516		956	66.0847	33.9153		956	77.7491	22.2509		956	87.885	12.115
	955	90.6413	9.3587		955	75.2045	24.7955		955	66.0108	33.9892		955	77.6927	22.3073		955	87.856	12.144
	954	90.6175	9.3825		954	75.1525	24.8475		954	65.9671	34.0329		954	77.6586	22.3414		954	87.8295	12.1705
	953	90.6448	9.3552		953	75.1549	24.8451		953	65.9698	34.0302		953	77.6521	22.3479		953	87.8109	12.1891
	952	90.6414	9.3586		952	75.1511	24.8489		952	65.957	34.043		952	77.6065	22.3935		952	87.8025	12.1975
	951	90.6089	9.3911		951	75.1174	24.8826		951	65.8981	34.1019		951	77.5818	22.4182		951	87.7797	12.2203
	950	90.6259	9.3741		950	75.1067	24.8933		950	65.8831	34.1169		950	77.5273	22.4727		950	87.7481	12.2519
	949	90.6094	9.3906		949	75.0573	24.9427		949	65.8558	34.1442		949	77.543	22.457		949	87.7597	12.2403
	948	90.6135	9.3865		948	75.0282	24.9718		948	65.8081	34.1919		948	77.4733	22.5267		948	87.7145	12.2855
	947	90.6089	9.3911		947	75.0261	24.9739		947	65.784	34.216		947	77.5	22.5		947	87.7273	12.2727
	946	90.6311	9.3689		946	74.9588	25.0412		946	65.7523	34.2477		946	77.4509	22.5491		946	87.7076	12.2924
	945	90.6288	9.3712		945	74.912	25.088		945	65.6502	34.3498		945	77.4079	22.5921		945	87.6868	12.3132
	944	90.6682	9.3318		944	74.9281	25.0719		944	65.6671	34.3329		944	77.3776	22.6224		944	87.6537	12.3463
	943	90.6334	9.3666		943	74.8902	25.1098		943	65.6344	34.3656		943	77.3585	22.6415		943	87.6808	12.3192
	942	90.6473	9.3527		942	74.8525	25.1475		942	65.5875	34.4125		942	77.319	22.681		942	87.6371	12.3629
	941	90.6917	9.3083		941	74.8128	25.1872		941	65.5613	34.4387		941	77.2762	22.7238		941	87.6081	12.3919
	940	90.6645	9.3355		940	74.7971	25.2029		940	65.5282	34.4718		940	77.268	22.732		940	87.6013	12.3987
	939	90.66	9.34		939	74.8091	25.1909		939	65.4963	34.5037		939	77.251	22.749		939	87.5918	12.4082
	938	90.6682	9.3318		938	74.7521	25.2479		938	65.5043	34.4957		938	77.2352	22.7648		938	87.5976	12.4024
	937	90.6611	9.3389		937	74.7742	25.2258		937	65.47	34.53		937	77.1608	22.8392		937	87.5469	12.4531
	936	90.6763	9.3237		936	74.7246	25.2754		936	65.417	34.583		936	77.1609	22.8391		936	87.5749	12.4251
	935	90.6619	9.3381		935	74.7226	25.2774		935	65.3811	34.6189		935	77.1304	22.8696		935	87.53	12.47
	934	90.6656	9.3344		934	74.6852	25.3148		934	65.3787	34.6213		934	77.0976	22.9024		934	87.5043	12.4957
	933	90.6567	9.3433		933	74.64	25.36		933	65.2989	34.7011		933	77.0872	22.9128		933	87.4989	12.5011
	932	90.6479	9.3521		932	74.659	25.341		932	65.3239	34.6761		932	77.0694	22.9306		932	87.5306	12.4694
	931	90.6538	9.3462		931	74.5938	25.4062		931	65.2579	34.7421		931	77.0323	22.9677		931	87.4936	12.5064
	930	90.6726	9.3274		930	74.5324	25.4676		930	65.2053	34.7947		930	77.005	22.995		930	87.5111	12.4889
	929	90.6536	9.3464		929	74.5055	25.4945		929	65.1755	34.8245		929	76.9687	23.0313		929	87.4035	12.5965
	928	90.6812	9.3188		928	74.5071	25.4929		928	65.1286	34.8714		928	76.9421	23.0579		928	87.4166	12.5834
	927	90.7025	9.2975		927	74.4451	25.5549		927	65.091	34.909		927	76.9266	23.0734		927	87.4752	12.5248
	926	90.6873	9.3127		926	74.4522	25.5478		926	65.0663	34.9337		926	76.8785	23.1215		926	87.4403	12.5597
	925	90.6816	9.3184		925	74.4377	25.5623		925	65.0356	34.9644		925	76.8506	23.1494		925	87.4496	12.5504
	924	90.6845	9.3155		924	74.3636	25.6364		924	64.9872	35.0128		924	76.8492	23.1508		924	87.4422	12.5578
	923	90.6632	9.3368		923	74.365	25.635		923	64.9693	35.0307		923	76.7838	23.2162		923	87.3774	12.6226
	922	90.6992	9.3008		922	74.3442	25.6558		922	64.9315	35.0685		922	76.7776	23.2224		922	87.3906	12.6094
	921	90.7113	9.2887		921	74.2911	25.7089		921	64.899	35.101		921	76.7833	23.2167		921	87.3996	12.6004
	920	90.7034	9.2966		920	74.2781	25.7219		920	64.8495	35.1505		920	76.7477	23.2523		920	87.3804	12.6196
	919	90.6871	9.3129		919	74.2524	25.7476		919	64.8263	35.1737		919	76.7346	23.2654		919	87.3621	12.6379
	918	90.6933	9.3067		918	74.2018	25.7982		918	64.7867	35.2133		918	76.7287	23.2713		918	87.3818	12.6182
	917	90.691	9.309		917	74.1967	25.8033		917	64.7684	35.2316		917	76.6704	23.3296		917	87.3445	12.6555
	916	90.7187	9.2813		916	74.1902	25.8098		916	64.7265	35.2735		916	76.6411	23.3589		916	87.3714	12.6286
	915	90.676	9.324		915	74.098	25.902		915	64.6705	35.3295		915	76.6208	23.3792		915	87.3244	12.6756
	914	90.6691	9.3309		914	74.119	25.881		914	64.6836	35.3164		914	76.5994	23.4006		914	87.337	12.663
	913	90.6709	9.3291		913	74.0476	25.9524		913	64.62	35.38		913	76.6116	23.3884		913	87.3122	12.6878
	912	90.7016	9.2984		912	74.0173	25.9827		912	64.5784	35.4216		912	76.5567	23.4433		912	87.3278	12.6722
	911	90.6581	9.3419		911	73.9625	26.0375		911	64.5021	35.4979		911	76.5393	23.4607		911	87.3277	12.6723
	910	90.6797	9.3203		910	73.978	26.022		910	64.4767	35.5233		910	76.5267	23.4733		910	87.2985	12.7015
	909	90.6596	9.3404		909	73.9722	26.0278		909	64.4584	35.5416		909	76.4927	23.5073		909	87.2756	12.7244
	908	90.7027	9.2973		908	73.9359	26.0641		908	64.4477	35.5523		908	76.4852	23.5148		908	87.2961	12.7039
	907	90.6646	9.3354		907	73.9011	26.0989		907	64.3941	35.6059		907	76.4613	23.5387		907	87.2806	12.7194
	906	90.6609	9.3391		906	73.8558	26.1442		906	64.3523	35.6477		906	76.4559	23.5441		906	87.2966	12.7034
	905	90.6516	9.3484		905	73.8546	26.1454		905	64.3351	35.6649		905	76.3978	23.6022		905	87.2719	12.7281
	904	90.6531	9.3469		904	73.8187	26.1813		904	64.3207	35.6793		904	76.3938	23.6062		904	87.2831	12.7169
	903	90.6494	9.3506		903	73.8073	26.1927		903	64.2817	35.7183		903	76.361	23.639		903	87.2594	12.7406
	902	90.6501	9.3499		902	73.7755	26.2245		902	64.219	35.781		902	76.3442	23.6558		902	87.2355	12.7645
	901	90.6935	9.3065		901	73.7311	26.2689		901	64.1947	35.8053		901	76.3278	23.6722		901	87.2392	12.7608
	900	90.6429	9.3571		900	73.7067	26.2933		900	64.1498	35.8502		900	76.338	23.662		900	87.2481	12.7519
	899	90.6586	9.3414		899	73.6687	26.3313		899	64.1104	35.8896		899	76.327	23.673		899	87.2272	12.7728
	898	90.6543	9.3457		898	73.6748	26.3252		898	64.1221	35.8779		898	76.2664	23.7336		898	87.2455	12.7545
	897	90.6553	9.3447		897	73.6532	26.3468		897	64.083	35.917		897	76.2588	23.7412		897	87.2486	12.7514
	896	90.6729	9.3271		896	73.5966	26.4034		896	64.001	35.999		896	76.2404	23.7596		896	87.2357	12.7643
	895	90.6161	9.3839		895	73.5777	26.4223		895	63.9936	36.0064		895	76.2189	23.7811		895	87.2079	12.7921
	894	90.6391	9.3609		894	73.505	26.495		894	63.9324	36.0676		894	76.2199	23.7801		894	87.2433	12.7567
	893	90.6591	9.3409		893	73.4867	26.5133		893	63.92	36.08		893	76.2008	23.7992		893	87.2442	12.7558
	892	90.6095	9.3905		892	73.4743	26.5257		892	63.8631	36.1369		892	76.194	23.806		892	87.2638	12.7362
	891	90.6371	9.3629		891	73.4416	26.5584		891	63.8482	36.1518		891	76.1561	23.8439		891	87.2265	12.7735
	890	90.6405	9.3595		890	73.3974	26.6026		890	63.8003	36.1997		890	76.1743	23.8257		890	87.2673	12.7327
	889	90.6237	9.3763		889	73.4029	26.5971		889	63.7656	36.2344		889	76.139	23.861		889	87.2713	12.7287
	888	90.6012	9.3988		888	73.3595	26.6405		888	63.6997	36.3003		888	76.1192	23.8808		888	87.2682	12.7318
	887	90.6269	9.3731		887	73.3243	26.6757		887	63.7149	36.2851		887	76.1096	23.8904		887	87.2544	12.7456
	886	90.6609	9.3391		886	73.2974	26.7026		886	63.6331	36.3669		886	76.0693	23.9307		886	87.2505	12.7495
	885	90.6298	9.3702		885	73.2731	26.7269		885	63.5956	36.4044		885	76.0734	23.9266		885	87.2671	12.7329
	884	90.6084	9.3916		884	73.2286	26.7714		884	63.5448	36.4552		884	76.0562	23.9438		884	87.2368	12.7632
	883	90.6075	9.3925		883	73.2223	26.7777		883	63.5518	36.4482		883	76.0549	23.9451		883	87.278	12.722
	882	90.6175	9.3825		882	73.1795	26.8205		882	63.5121	36.4879		882	76.0498	23.9502		882	87.2879	12.7121
	881	90.629	9.371		881	73.1095	26.8905		881	63.4611	36.5389		881	76.0695	23.9305		881	87.3115	12.6885
	880	90.606	9.394		880	73.1302	26.8698		880	63.4481	36.5519		880	76.0139	23.9861		880	87.259	12.741
	879	90.649	9.351		879	73.1183	26.8817		879	63.4075	36.5925		879	75.9696	24.0304		879	87.309	12.691
	878	90.6275	9.3725		878	73.0855	26.9145		878	63.3592	36.6408		878	75.9821	24.0179		878	87.2794	12.7206
	877	90.6235	9.3765		877	73.0277	26.9723		877	63.3376	36.6624		877	75.9573	24.0427		877	87.3109	12.6891
	876	90.6238	9.3762		876	73.018	26.982		876	63.2896	36.7104		876	75.9635	24.0365		876	87.3036	12.6964
	875	90.6637	9.3363		875	72.9599	27.0401		875	63.27	36.73		875	75.9406	24.0594		875	87.2986	12.7014
	874	90.6454	9.3546		874	72.9216	27.0784		874	63.2246	36.7754		874	75.9679	24.0321		874	87.3387	12.6613
	873	90.6341	9.3659		873	72.9057	27.0943		873	63.1814	36.8186		873	75.9239	24.0761		873	87.3223	12.6777
	872	90.6171	9.3829		872	72.8438	27.1562		872	63.1257	36.8743		872	75.9	24.1		872	87.3276	12.6724
	871	90.6199	9.3801		871	72.891	27.109		871	63.1118	36.8882		871	75.9403	24.0597		871	87.3525	12.6475
	870	90.6226	9.3774		870	72.8523	27.1477		870	63.0864	36.9136		870	75.8732	24.1268		870	87.3191	12.6809
	869	90.6369	9.3631		869	72.8227	27.1773		869	63.0655	36.9345		869	75.9174	24.0826		869	87.3452	12.6548
	868	90.6327	9.3673		868	72.7511	27.2489		868	62.9979	37.0021		868	75.869	24.131		868	87.3859	12.6141
	867	90.6121	9.3879		867	72.7177	27.2823		867	62.9476	37.0524		867	75.8571	24.1429		867	87.35	12.65
	866	90.5993	9.4007		866	72.7215	27.2785		866	62.9336	37.0664		866	75.8499	24.1501		866	87.3694	12.6306
	865	90.6194	9.3806		865	72.6509	27.3491		865	62.9066	37.0934		865	75.8498	24.1502		865	87.4101	12.5899
	864	90.6248	9.3752		864	72.6655	27.3345		864	62.8415	37.1585		864	75.8344	24.1656		864	87.3893	12.6107
	863	90.6189	9.3811		863	72.6419	27.3581		863	62.8149	37.1851		863	75.8054	24.1946		863	87.4554	12.5446
	862	90.6407	9.3593		862	72.5791	27.4209		862	62.7593	37.2407		862	75.8479	24.1521		862	87.4678	12.5322
	861	90.5649	9.4351		861	72.5933	27.4067		861	62.7209	37.2791		861	75.7853	24.2147		861	87.435	12.565
	860	90.6362	9.3638		860	72.5608	27.4392		860	62.7004	37.2996		860	75.8057	24.1943		860	87.4518	12.5482
	859	90.608	9.392		859	72.508	27.492		859	62.6467	37.3533		859	75.8205	24.1795		859	87.4553	12.5447
	858	90.5981	9.4019		858	72.4478	27.5522		858	62.6492	37.3508		858	75.7642	24.2358		858	87.4811	12.5189
	857	90.6225	9.3775		857	72.4284	27.5716		857	62.5999	37.4001		857	75.7829	24.2171		857	87.5105	12.4895
	856	90.6353	9.3647		856	72.4182	27.5818		856	62.547	37.453		856	75.7869	24.2131		856	87.4589	12.5411
	855	90.6186	9.3814		855	72.3391	27.6609		855	62.5241	37.4759		855	75.747	24.253		855	87.4955	12.5045
	854	90.6002	9.3998		854	72.3328	27.6672		854	62.5029	37.4971		854	75.7894	24.2106		854	87.5477	12.4523
	853	90.6359	9.3641		853	72.2983	27.7017		853	62.4559	37.5441		853	75.7218	24.2782		853	87.498	12.502
	852	90.6442	9.3558		852	72.288	27.712		852	62.3938	37.6062		852	75.7426	24.2574		852	87.5819	12.4181
	851	90.6036	9.3964		851	72.2417	27.7583		851	62.3935	37.6065		851	75.7372	24.2628		851	87.5945	12.4055
	850	90.8465	9.1535		850	72.4167	27.5833		850	62.5529	37.4471		850	75.876	24.124		850	87.714	12.286
	849	90.695	9.305		849	72.3578	27.6422		849	62.5575	37.4425		849	75.8725	24.1275		849	87.7004	12.2996
	848	90.6528	9.3472		848	72.3652	27.6348		848	62.5971	37.4029		848	75.689	24.311		848	87.7551	12.2449
	847	90.7141	9.2859		847	72.326	27.674		847	62.5472	37.4528		847	75.8401	24.1599		847	87.71	12.29
	846	90.7562	9.2438		846	72.3438	27.6562		846	62.4521	37.5479		846	75.7738	24.2262		846	87.7114	12.2886
	845	90.727	9.273		845	72.2801	27.7199		845	62.3934	37.6066		845	75.7207	24.2793		845	87.7858	12.2142
	844	90.9523	9.0477		844	72.2205	27.7795		844	62.3847	37.6153		844	75.8377	24.1623		844	87.8507	12.1493
	843	90.9971	9.0029		843	72.1506	27.8494		843	62.3502	37.6498		843	75.7903	24.2097		843	87.8422	12.1578
	842	90.7487	9.2513		842	72.433	27.567		842	62.4429	37.5571		842	75.8354	24.1646		842	87.9248	12.0752
	841	90.7512	9.2488		841	72.2416	27.7584		841	62.4001	37.5999		841	75.763	24.237		841	87.7771	12.2229
	840	90.6196	9.3804		840	72.0874	27.9126		840	62.3059	37.6941		840	75.8009	24.1991		840	87.7779	12.2221
	839	90.9047	9.0953		839	72.21	27.79		839	62.328	37.672		839	75.6907	24.3093		839	87.729	12.271
	838	90.6967	9.3033		838	72.1414	27.8586		838	62.2158	37.7842		838	75.8342	24.1658		838	87.9346	12.0654
	837	91.0232	8.9768		837	72.2273	27.7727		837	62.2401	37.7599		837	75.7664	24.2336		837	87.9116	12.0884
	836	90.8172	9.1828		836	71.9392	28.0608		836	62.0969	37.9031		836	75.8026	24.1974		836	87.9412	12.0588
	835	90.8821	9.1179		835	71.9214	28.0786		835	62.0934	37.9066		835	75.724	24.276		835	87.878	12.122
	834	90.8406	9.1594		834	72.024	27.976		834	62.1076	37.8924		834	75.8503	24.1497		834	87.9215	12.0785
	833	90.8392	9.1608		833	72.0322	27.9678		833	62.0486	37.9514		833	75.7291	24.2709		833	87.9664	12.0336
	832	90.7425	9.2575		832	71.968	28.032		832	62.0763	37.9237		832	75.6438	24.3562		832	87.8954	12.1046
	831	90.8001	9.1999		831	71.8448	28.1552		831	61.9402	38.0598		831	75.6457	24.3543		831	87.9295	12.0705
	830	90.8132	9.1868		830	71.9184	28.0816		830	61.9641	38.0359		830	75.732	24.268		830	88.0351	11.9649
	829	90.945	9.055		829	71.9604	28.0396		829	62.023	37.977		829	75.6595	24.3405		829	87.9096	12.0904
	828	90.8345	9.1655		828	71.8348	28.1652		828	61.9811	38.0189		828	75.6452	24.3548		828	87.931	12.069
	827	90.7897	9.2103		827	71.87	28.13		827	61.851	38.149		827	75.7493	24.2507		827	87.9034	12.0966
	826	90.8362	9.1638		826	71.6844	28.3156		826	61.7026	38.2974		826	75.7158	24.2842		826	88.012	11.988
	825	90.8393	9.1607		825	71.6616	28.3384		825	61.7212	38.2788		825	75.6796	24.3204		825	87.9059	12.0941
	824	91.0181	8.9819		824	71.7283	28.2717		824	61.7457	38.2543		824	75.6923	24.3077		824	88.0086	11.9914
	823	90.8182	9.1818		823	71.6998	28.3002		823	61.698	38.302		823	75.7256	24.2744		823	88.0659	11.9341
	822	90.9093	9.0907		822	71.6194	28.3806		822	61.6344	38.3656		822	75.7634	24.2366		822	88.0363	11.9637
	821	90.8661	9.1339		821	71.6253	28.3747		821	61.5574	38.4426		821	75.7035	24.2965		821	88.079	11.921
	820	90.9505	9.0495		820	71.586	28.414		820	61.6484	38.3516		820	75.5827	24.4173		820	88.0163	11.9837
	819	90.8526	9.1474		819	71.5847	28.4153		819	61.5545	38.4455		819	75.6747	24.3253		819	88.0138	11.9862
	818	90.8095	9.1905		818	71.4857	28.5143		818	61.5635	38.4365		818	75.7058	24.2942		818	88.1026	11.8974
	817	90.8392	9.1608		817	71.4778	28.5222		817	61.4044	38.5956		817	75.7449	24.2551		817	88.1198	11.8802
	816	90.9192	9.0808		816	71.5192	28.4808		816	61.435	38.565		816	75.6701	24.3299		816	88.01	11.99
	815	90.9012	9.0988		815	71.405	28.595		815	61.4289	38.5711		815	75.6204	24.3796		815	88.2108	11.7892
	814	90.8879	9.1121		814	71.4612	28.5388		814	61.3076	38.6924		814	75.562	24.438		814	88.0615	11.9385
	813	90.8146	9.1854		813	71.4246	28.5754		813	61.4129	38.5871		813	75.5889	24.4111		813	88.1012	11.8988
	812	90.8831	9.1169		812	71.4516	28.5484		812	61.3639	38.6361		812	75.7209	24.2791		812	88.2187	11.7813
	811	90.8961	9.1039		811	71.3758	28.6242		811	61.2776	38.7224		811	75.6537	24.3463		811	88.133	11.867
	810	90.9784	9.0216		810	71.3113	28.6887		810	61.2116	38.7884		810	75.5708	24.4292		810	88.1583	11.8417
	809	90.9174	9.0826		809	71.1709	28.8291		809	61.1396	38.8604		809	75.5797	24.4203		809	88.1548	11.8452
	808	90.7824	9.2176		808	71.2396	28.7604		808	61.1643	38.8357		808	75.6453	24.3547		808	88.28	11.72
	807	90.8543	9.1457		807	71.1149	28.8851		807	61.066	38.934		807	75.6586	24.3414		807	88.1646	11.8354
	806	91.0033	8.9967		806	71.1597	28.8403		806	61.0303	38.9697		806	75.6154	24.3846		806	88.1877	11.8123
	805	90.9306	9.0694		805	71.0929	28.9071		805	60.9893	39.0107		805	75.626	24.374		805	88.1889	11.8111
	804	90.8796	9.1204		804	71.0706	28.9294		804	61.0032	38.9968		804	75.5649	24.4351		804	88.2089	11.7911
	803	90.9692	9.0308		803	71.0887	28.9113		803	60.9524	39.0476		803	75.5911	24.4089		803	88.191	11.809
	802	90.9451	9.0549		802	71.0597	28.9403		802	60.9392	39.0608		802	75.6762	24.3238		802	88.2467	11.7533
	801	90.9355	9.0645		801	70.9925	29.0075		801	60.8382	39.1618		801	75.543	24.457		801	88.2324	11.7676
	800	90.9191	9.0809		800	70.9765	29.0235		800	60.875	39.125		800	75.5627	24.4373		800	88.1668	11.8332
	799	90.8784	9.1216		799	70.9235	29.0765		799	60.7713	39.2287		799	75.6449	24.3551		799	88.2873	11.7127
	798	90.8575	9.1425		798	70.8876	29.1124		798	60.7592	39.2408		798	75.6018	24.3982		798	88.2536	11.7464
	797	90.9129	9.0871		797	70.8705	29.1295		797	60.7234	39.2766		797	75.5816	24.4184		797	88.3313	11.6687
	796	90.9602	9.0398		796	70.8602	29.1398		796	60.6687	39.3313		796	75.583	24.417		796	88.2899	11.7101
	795	90.9704	9.0296		795	70.8326	29.1674		795	60.643	39.357		795	75.6333	24.3667		795	88.3287	11.6713
	794	90.9643	9.0357		794	70.7905	29.2095		794	60.6027	39.3973		794	75.6706	24.3294		794	88.3455	11.6545
	793	90.8853	9.1147		793	70.7222	29.2778		793	60.5512	39.4488		793	75.5315	24.4685		793	88.2235	11.7765
	792	90.9587	9.0413		792	70.7301	29.2699		792	60.5077	39.4923		792	75.528	24.472		792	88.2895	11.7105
	791	91.062	8.938		791	70.6423	29.3577		791	60.481	39.519		791	75.5621	24.4379		791	88.2598	11.7402
	790	90.8541	9.1459		790	70.6225	29.3775		790	60.3913	39.6087		790	75.5409	24.4591		790	88.3436	11.6564
	789	90.965	9.035		789	70.6381	29.3619		789	60.3621	39.6379		789	75.5355	24.4645		789	88.3794	11.6206
	788	90.9881	9.0119		788	70.5844	29.4156		788	60.3506	39.6494		788	75.5601	24.4399		788	88.3814	11.6186
	787	91.019	8.981		787	70.6209	29.3791		787	60.3443	39.6557		787	75.5257	24.4743		787	88.3557	11.6443
	786	90.9866	9.0134		786	70.5795	29.4205		786	60.3309	39.6691		786	75.5889	24.4111		786	88.3869	11.6131
	785	90.9188	9.0812		785	70.5002	29.4998		785	60.2255	39.7745		785	75.4715	24.5285		785	88.3328	11.6672
	784	90.977	9.023		784	70.4452	29.5548		784	60.2451	39.7549		784	75.4854	24.5146		784	88.3101	11.6899
	783	90.9917	9.0083		783	70.4638	29.5362		783	60.1967	39.8033		783	75.5346	24.4654		783	88.382	11.618
	782	91.0086	8.9914		782	70.4343	29.5657		782	60.1055	39.8945		782	75.5379	24.4621		782	88.3965	11.6035
	781	90.9386	9.0614		781	70.4407	29.5593		781	60.1761	39.8239		781	75.5227	24.4773		781	88.368	11.632
	780	90.9364	9.0636		780	70.3526	29.6474		780	60.0215	39.9785		780	75.4979	24.5021		780	88.347	11.653
	779	90.969	9.031		779	70.3022	29.6978		779	60.0398	39.9602		779	75.4832	24.5168		779	88.4351	11.5649
	778	90.9286	9.0714		778	70.2964	29.7036		778	60.0512	39.9488		778	75.4669	24.5331		778	88.3348	11.6652
	777	90.9878	9.0122		777	70.2358	29.7642		777	59.9093	40.0907		777	75.5145	24.4855		777	88.4512	11.5488
	776	90.9645	9.0355		776	70.2256	29.7744		776	59.9347	40.0653		776	75.4752	24.5248		776	88.4465	11.5535
	775	90.952	9.048		775	70.1972	29.8028		775	59.8504	40.1496		775	75.4863	24.5137		775	88.4163	11.5837
	774	91.0018	8.9982		774	70.1296	29.8704		774	59.7878	40.2122		774	75.5121	24.4879		774	88.363	11.637
	773	90.9801	9.0199		773	70.1322	29.8678		773	59.7925	40.2075		773	75.4354	24.5646		773	88.4149	11.5851
	772	90.963	9.037		772	70.0327	29.9673		772	59.729	40.271		772	75.5027	24.4973		772	88.4636	11.5364
	771	90.9575	9.0425		771	70.0705	29.9295		771	59.741	40.259		771	75.6061	24.3939		771	88.5092	11.4908
	770	90.9756	9.0244		770	69.9823	30.0177		770	59.6261	40.3739		770	75.4047	24.5953		770	88.381	11.619
	769	91.0109	8.9891		769	69.9765	30.0235		769	59.6652	40.3348		769	75.4715	24.5285		769	88.4245	11.5755
	768	91.01	8.99		768	69.9644	30.0356		768	59.5834	40.4166		768	75.4525	24.5475		768	88.423	11.577
	767	90.9589	9.0411		767	69.8915	30.1085		767	59.4927	40.5073		767	75.4783	24.5217		767	88.4832	11.5168
	766	90.9514	9.0486		766	69.9257	30.0743		766	59.5168	40.4832		766	75.53	24.47		766	88.5057	11.4943
	765	90.9977	9.0023		765	69.851	30.149		765	59.4628	40.5372		765	75.4886	24.5114		765	88.4736	11.5264
	764	91.0035	8.9965		764	69.7812	30.2188		764	59.4268	40.5732		764	75.4881	24.5119		764	88.4596	11.5404
	763	91.015	8.985		763	69.8181	30.1819		763	59.4038	40.5962		763	75.4287	24.5713		763	88.3757	11.6243
	762	90.9778	9.0222		762	69.7241	30.2759		762	59.3377	40.6623		762	75.5077	24.4923		762	88.4604	11.5396
	761	90.9587	9.0413		761	69.7984	30.2016		761	59.3047	40.6953		761	75.4969	24.5031		761	88.4779	11.5221
	760	91.0082	8.9918		760	69.6773	30.3227		760	59.2962	40.7038		760	75.4787	24.5213		760	88.5044	11.4956
	759	91.0218	8.9782		759	69.6633	30.3367		759	59.2438	40.7562		759	75.464	24.536		759	88.456	11.544
	758	90.9904	9.0096		758	69.632	30.368		758	59.1741	40.8259		758	75.5056	24.4944		758	88.4774	11.5226
	757	91.0077	8.9923		757	69.6016	30.3984		757	59.1773	40.8227		757	75.506	24.494		757	88.4639	11.5361
	756	90.9757	9.0243		756	69.571	30.429		756	59.1456	40.8544		756	75.4874	24.5126		756	88.5151	11.4849
	755	90.9828	9.0172		755	69.5439	30.4561		755	59.0859	40.9141		755	75.4997	24.5003		755	88.4759	11.5241
	754	91.0468	8.9532		754	69.5239	30.4761		754	59.0652	40.9348		754	75.5253	24.4747		754	88.5785	11.4215
	753	90.9964	9.0036		753	69.4449	30.5551		753	58.9792	41.0208		753	75.4415	24.5585		753	88.4852	11.5148
	752	91.003	8.997		752	69.4124	30.5876		752	58.9501	41.0499		752	75.5338	24.4662		752	88.5066	11.4934
	751	90.9997	9.0003		751	69.4284	30.5716		751	58.913	41.087		751	75.5225	24.4775		751	88.4942	11.5058
	750	90.992	9.008		750	69.3235	30.6765		750	58.8603	41.1397		750	75.4785	24.5215		750	88.491	11.509
	749	91.0536	8.9464		749	69.3326	30.6674		749	58.8315	41.1685		749	75.4936	24.5064		749	88.4656	11.5344
	748	90.9799	9.0201		748	69.2819	30.7181		748	58.7818	41.2182		748	75.4496	24.5504		748	88.504	11.496
	747	90.9908	9.0092		747	69.2742	30.7258		747	58.7753	41.2247		747	75.5002	24.4998		747	88.4994	11.5006
	746	91.0282	8.9718		746	69.2246	30.7754		746	58.693	41.307		746	75.5711	24.4289		746	88.5147	11.4853
	745	91.0455	8.9545		745	69.2215	30.7785		745	58.7115	41.2885		745	75.5865	24.4135		745	88.5468	11.4532
	744	91.098	8.902		744	69.1162	30.8838		744	58.6239	41.3761		744	75.5326	24.4674		744	88.5026	11.4974
	743	91.0889	8.9111		743	69.0914	30.9086		743	58.6059	41.3941		743	75.524	24.476		743	88.517	11.483
	742	91.0123	8.9877		742	69.1243	30.8757		742	58.5673	41.4327		742	75.5734	24.4266		742	88.5132	11.4868
	741	91.0502	8.9498		741	69.0281	30.9719		741	58.5111	41.4889		741	75.5788	24.4212		741	88.5697	11.4303
	740	90.9396	9.0604		740	69.0396	30.9604		740	58.4586	41.5414		740	75.5461	24.4539		740	88.5472	11.4528
	739	90.99	9.01		739	69.0003	30.9997		739	58.412	41.588		739	75.5336	24.4664		739	88.4962	11.5038
	738	90.9723	9.0277		738	68.9552	31.0448		738	58.3682	41.6318		738	75.5791	24.4209		738	88.5524	11.4476
	737	90.9568	9.0432		737	68.933	31.067		737	58.3414	41.6586		737	75.574	24.426		737	88.5403	11.4597
	736	91.0201	8.9799		736	68.9163	31.0837		736	58.3311	41.6689		736	75.6175	24.3825		736	88.4978	11.5022
	735	91.0295	8.9705		735	68.8607	31.1393		735	58.2318	41.7682		735	75.5999	24.4001		735	88.5518	11.4482
	734	90.9951	9.0049		734	68.852	31.148		734	58.2171	41.7829		734	75.5981	24.4019		734	88.5292	11.4708
	733	91.0064	8.9936		733	68.7984	31.2016		733	58.1869	41.8131		733	75.5579	24.4421		733	88.5086	11.4914
	732	91.0194	8.9806		732	68.8234	31.1766		732	58.1475	41.8525		732	75.6344	24.3656		732	88.5808	11.4192
	731	90.9665	9.0335		731	68.7084	31.2916		731	58.0983	41.9017		731	75.5981	24.4019		731	88.5322	11.4678
	730	91.0281	8.9719		730	68.7545	31.2455		730	58.0768	41.9232		730	75.612	24.388		730	88.4938	11.5062
	729	90.9202	9.0798		729	68.6692	31.3308		729	58.0235	41.9765		729	75.6411	24.3589		729	88.5218	11.4782
	728	90.9926	9.0074		728	68.6345	31.3655		728	57.9708	42.0292		728	75.6357	24.3643		728	88.5164	11.4836
	727	91.0405	8.9595		727	68.6033	31.3967		727	57.947	42.053		727	75.6794	24.3206		727	88.5702	11.4298
	726	90.997	9.003		726	68.5458	31.4542		726	57.8637	42.1363		726	75.6654	24.3346		726	88.6162	11.3838
	725	90.9947	9.0053		725	68.5327	31.4673		725	57.8589	42.1411		725	75.6656	24.3344		725	88.5996	11.4004
	724	91.0357	8.9643		724	68.5188	31.4812		724	57.831	42.169		724	75.6671	24.3329		724	88.5293	11.4707
	723	91.0657	8.9343		723	68.4878	31.5122		723	57.7932	42.2068		723	75.6645	24.3355		723	88.5511	11.4489
	722	91.086	8.914		722	68.4487	31.5513		722	57.7481	42.2519		722	75.6972	24.3028		722	88.5184	11.4816
	721	91.0004	8.9996		721	68.4172	31.5828		721	57.6783	42.3217		721	75.704	24.296		721	88.5519	11.4481
	720	91.0171	8.9829		720	68.3635	31.6365		720	57.6711	42.3289		720	75.7236	24.2764		720	88.5195	11.4805
	719	91.0291	8.9709		719	68.3054	31.6946		719	57.5974	42.4026		719	75.706	24.294		719	88.5595	11.4405
	718	91.0302	8.9698		718	68.3253	31.6747		718	57.5825	42.4175		718	75.7748	24.2252		718	88.5818	11.4182
	717	91.0672	8.9328		717	68.2346	31.7654		717	57.512	42.488		717	75.7558	24.2442		717	88.56	11.44
	716	91.0928	8.9072		716	68.2496	31.7504		716	57.4859	42.5141		716	75.7573	24.2427		716	88.5346	11.4654
	715	91.0388	8.9612		715	68.2317	31.7683		715	57.4447	42.5553		715	75.7746	24.2254		715	88.5653	11.4347
	714	90.9909	9.0091		714	68.1307	31.8693		714	57.3691	42.6309		714	75.8281	24.1719		714	88.5979	11.4021
	713	91.0922	8.9078		713	68.1184	31.8816		713	57.3572	42.6428		713	75.7633	24.2367		713	88.5285	11.4715
	712	91.0743	8.9257		712	68.0577	31.9423		712	57.305	42.695		712	75.8115	24.1885		712	88.5671	11.4329
	711	91.1159	8.8841		711	68.0314	31.9686		711	57.239	42.761		711	75.8023	24.1977		711	88.5203	11.4797
	710	91.0444	8.9556		710	68.0899	31.9101		710	57.254	42.746		710	75.7757	24.2243		710	88.5353	11.4647
	709	91.1061	8.8939		709	67.931	32.069		709	57.1819	42.8181		709	75.8207	24.1793		709	88.5671	11.4329
	708	91.0676	8.9324		708	67.935	32.065		708	57.1244	42.8756		708	75.8605	24.1395		708	88.5627	11.4373
	707	91.0747	8.9253		707	67.9273	32.0727		707	57.0814	42.9186		707	75.8353	24.1647		707	88.522	11.478
	706	91.1224	8.8776		706	67.8686	32.1314		706	57.0412	42.9588		706	75.848	24.152		706	88.5806	11.4194
	705	91.1034	8.8966		705	67.8324	32.1676		705	57	43		705	75.8822	24.1178		705	88.5409	11.4591
	704	91.0996	8.9004		704	67.8113	32.1887		704	56.9812	43.0188		704	75.8521	24.1479		704	88.5469	11.4531
	703	91.105	8.895		703	67.7775	32.2225		703	56.9509	43.0491		703	75.8855	24.1145		703	88.5653	11.4347
	702	91.1415	8.8585		702	67.7293	32.2707		702	56.8571	43.1429		702	75.9051	24.0949		702	88.557	11.443
	701	91.121	8.879		701	67.6555	32.3445		701	56.8183	43.1817		701	75.8968	24.1032		701	88.5602	11.4398
	700	91.1332	8.8668		700	67.6637	32.3363		700	56.7972	43.2028		700	75.9293	24.0707		700	88.5756	11.4244
	699	91.1115	8.8885		699	67.6243	32.3757		699	56.772	43.228		699	75.913	24.087		699	88.5569	11.4431
	698	91.1529	8.8471		698	67.5775	32.4225		698	56.7105	43.2895		698	75.9559	24.0441		698	88.5455	11.4545
	697	91.1574	8.8426		697	67.5216	32.4784		697	56.6621	43.3379		697	75.9141	24.0859		697	88.5132	11.4868
	696	91.1747	8.8253		696	67.511	32.489		696	56.6142	43.3858		696	75.8971	24.1029		696	88.5287	11.4713
	695	91.1191	8.8809		695	67.4326	32.5674		695	56.5615	43.4385		695	75.9574	24.0426		695	88.5272	11.4728
	694	91.1844	8.8156		694	67.427	32.573		694	56.5265	43.4735		694	75.9526	24.0474		694	88.5426	11.4574
	693	91.1717	8.8283		693	67.4023	32.5977		693	56.4932	43.5068		693	75.9803	24.0197		693	88.5685	11.4315
	692	91.1634	8.8366		692	67.3781	32.6219		692	56.4489	43.5511		692	76.041	23.959		692	88.5547	11.4453
	691	91.1196	8.8804		691	67.2828	32.7172		691	56.396	43.604		691	75.9821	24.0179		691	88.5668	11.4332
	690	91.172	8.828		690	67.3138	32.6862		690	56.3301	43.6699		690	76.0294	23.9706		690	88.5325	11.4675
	689	91.1098	8.8902		689	67.2781	32.7219		689	56.3241	43.6759		689	76.018	23.982		689	88.5267	11.4733
	688	91.1113	8.8887		688	67.199	32.801		688	56.2325	43.7675		688	76.0681	23.9319		688	88.5727	11.4273
	687	91.1499	8.8501		687	67.2049	32.7951		687	56.219	43.781		687	76.0791	23.9209		687	88.5621	11.4379
	686	91.1642	8.8358		686	67.1533	32.8467		686	56.1635	43.8365		686	76.0121	23.9879		686	88.5145	11.4855
	685	91.1544	8.8456		685	67.0812	32.9188		685	56.0967	43.9033		685	76.0971	23.9029		685	88.5685	11.4315
	684	91.1757	8.8243		684	67.082	32.918		684	56.0743	43.9257		684	76.0913	23.9087		684	88.5926	11.4074
	683	91.1482	8.8518		683	67.0035	32.9965		683	56.0072	43.9928		683	76.0725	23.9275		683	88.5746	11.4254
	682	91.1842	8.8158		682	66.9964	33.0036		682	55.9766	44.0234		682	76.0784	23.9216		682	88.5476	11.4524
	681	91.1753	8.8247		681	66.9671	33.0329		681	55.9468	44.0532		681	76.0842	23.9158		681	88.5518	11.4482
	680	91.1481	8.8519		680	66.9362	33.0638		680	55.9153	44.0847		680	76.1007	23.8993		680	88.5485	11.4515
	679	91.1819	8.8181		679	66.8559	33.1441		679	55.8649	44.1351		679	76.0828	23.9172		679	88.5141	11.4859
	678	91.1935	8.8065		678	66.8651	33.1349		678	55.7933	44.2067		678	76.0761	23.9239		678	88.5108	11.4892
	677	91.1917	8.8083		677	66.8363	33.1637		677	55.7796	44.2204		677	76.0294	23.9706		677	88.4955	11.5045
	676	91.1488	8.8512		676	66.7629	33.2371		676	55.719	44.281		676	76.1164	23.8836		676	88.5132	11.4868
	675	91.2055	8.7945		675	66.7766	33.2234		675	55.6953	44.3047		675	76.0571	23.9429		675	88.4862	11.5138
	674	91.2713	8.7287		674	66.659	33.341		674	55.6326	44.3674		674	76.0762	23.9238		674	88.4974	11.5026
	673	91.1878	8.8122		673	66.6595	33.3405		673	55.6062	44.3938		673	76.0819	23.9181		673	88.5103	11.4897
	672	91.2531	8.7469		672	66.6045	33.3955		672	55.5291	44.4709		672	76.1045	23.8955		672	88.5133	11.4867
	671	91.2403	8.7597		671	66.567	33.433		671	55.483	44.517		671	76.0385	23.9615		671	88.4988	11.5012
	670	91.2005	8.7995		670	66.5352	33.4648		670	55.4662	44.5338		670	76.0826	23.9174		670	88.4695	11.5305
	669	91.2185	8.7815		669	66.507	33.493		669	55.3811	44.6189		669	76.109	23.891		669	88.5161	11.4839
	668	91.23	8.77		668	66.4367	33.5633		668	55.3532	44.6468		668	76.0965	23.9035		668	88.462	11.538
	667	91.218	8.782		667	66.4152	33.5848		667	55.3249	44.6751		667	76.0866	23.9134		667	88.4774	11.5226
	666	91.2365	8.7635		666	66.388	33.612		666	55.2586	44.7414		666	76.0994	23.9006		666	88.4405	11.5595
	665	91.1871	8.8129		665	66.3935	33.6065		665	55.2536	44.7464		665	76.0541	23.9459		665	88.4804	11.5196
	664	91.2427	8.7573		664	66.2877	33.7123		664	55.1395	44.8605		664	76.0348	23.9652		664	88.4318	11.5682
	663	91.2371	8.7629		663	66.2672	33.7328		663	55.1544	44.8456		663	76.0269	23.9731		663	88.413	11.587
	662	91.2463	8.7537		662	66.225	33.775		662	55.0651	44.9349		662	76.0648	23.9352		662	88.4206	11.5794
	661	91.1759	8.8241		661	66.211	33.789		661	55.0258	44.9742		661	76.0194	23.9806		661	88.3769	11.6231
	660	91.2335	8.7665		660	66.1694	33.8306		660	54.9912	45.0088		660	76.0345	23.9655		660	88.3914	11.6086
	659	91.2805	8.7195		659	66.1104	33.8896		659	54.9664	45.0336		659	76.043	23.957		659	88.4222	11.5778
	658	91.2942	8.7058		658	66.07	33.93		658	54.9033	45.0967		658	76.0337	23.9663		658	88.3593	11.6407
	657	91.2462	8.7538		657	66.0577	33.9423		657	54.8636	45.1364		657	76.018	23.982		657	88.3785	11.6215
	656	91.277	8.723		656	66.021	33.979		656	54.7928	45.2072		656	76.0106	23.9894		656	88.3529	11.6471
	655	91.2486	8.7514		655	65.975	34.025		655	54.7503	45.2497		655	76.0135	23.9865		655	88.3428	11.6572
	654	91.2465	8.7535		654	65.9144	34.0856		654	54.6988	45.3012		654	75.9935	24.0065		654	88.3652	11.6348
	653	91.3202	8.6798		653	65.8739	34.1261		653	54.6706	45.3294		653	75.976	24.024		653	88.3338	11.6662
	652	91.2877	8.7123		652	65.8228	34.1772		652	54.6217	45.3783		652	75.999	24.001		652	88.3339	11.6661
	651	91.2837	8.7163		651	65.8178	34.1822		651	54.5779	45.4221		651	75.9553	24.0447		651	88.3187	11.6813
	650	91.2672	8.7328		650	65.7617	34.2383		650	54.5378	45.4622		650	75.966	24.034		650	88.2996	11.7004
	649	91.3274	8.6726		649	65.7559	34.2441		649	54.4686	45.5314		649	75.9399	24.0601		649	88.2859	11.7141
	648	91.2314	8.7686		648	65.6606	34.3394		648	54.4328	45.5672		648	75.93	24.07		648	88.2659	11.7341
	647	91.3284	8.6716		647	65.6411	34.3589		647	54.3658	45.6342		647	75.9542	24.0458		647	88.2835	11.7165
	646	91.2912	8.7088		646	65.5966	34.4034		646	54.3298	45.6702		646	75.9212	24.0788		646	88.2783	11.7217
	645	91.3339	8.6661		645	65.5675	34.4325		645	54.2933	45.7067		645	75.9438	24.0562		645	88.2512	11.7488
	644	91.2653	8.7347		644	65.5169	34.4831		644	54.2209	45.7791		644	75.8583	24.1417		644	88.2088	11.7912
	643	91.25	8.75		643	65.4919	34.5081		643	54.2189	45.7811		643	75.8435	24.1565		643	88.1919	11.8081
	642	91.2809	8.7191		642	65.4246	34.5754		642	54.1599	45.8401		642	75.8639	24.1361		642	88.2433	11.7567
	641	91.337	8.663		641	65.4308	34.5692		641	54.1048	45.8952		641	75.8421	24.1579		641	88.1761	11.8239
	640	91.3579	8.6421		640	65.356	34.644		640	54.0441	45.9559		640	75.8305	24.1695		640	88.1905	11.8095
	639	91.3754	8.6246		639	65.3335	34.6665		639	54.0234	45.9766		639	75.8053	24.1947		639	88.171	11.829
	638	91.284	8.716		638	65.2752	34.7248		638	53.957	46.043		638	75.7819	24.2181		638	88.1655	11.8345
	637	91.345	8.655		637	65.2592	34.7408		637	53.9072	46.0928		637	75.7884	24.2116		637	88.1385	11.8615
	636	91.272	8.728		636	65.2046	34.7954		636	53.8834	46.1166		636	75.78	24.22		636	88.1719	11.8281
	635	91.3671	8.6329		635	65.1673	34.8327		635	53.8283	46.1717		635	75.7333	24.2667		635	88.1359	11.8641
	634	91.3576	8.6424		634	65.1078	34.8922		634	53.7575	46.2425		634	75.7271	24.2729		634	88.0859	11.9141
	633	91.3669	8.6331		633	65.0616	34.9384		633	53.6972	46.3028		633	75.7338	24.2662		633	88.1137	11.8863
	632	91.3473	8.6527		632	64.9982	35.0018		632	53.6417	46.3583		632	75.71	24.29		632	88.0858	11.9142
	631	91.3329	8.6671		631	65.0221	34.9779		631	53.6369	46.3631		631	75.6515	24.3485		631	88.0299	11.9701
	630	91.2972	8.7028		630	64.9312	35.0688		630	53.5555	46.4445		630	75.6454	24.3546		630	88.0166	11.9834
	629	91.3864	8.6136		629	64.9262	35.0738		629	53.5225	46.4775		629	75.633	24.367		629	88.0297	11.9703
	628	91.4013	8.5987		628	64.8785	35.1215		628	53.4744	46.5256		628	75.6352	24.3648		628	88.026	11.974
	627	91.4165	8.5835		627	64.8549	35.1451		627	53.4276	46.5724		627	75.5611	24.4389		627	87.9885	12.0115
	626	91.3766	8.6234		626	64.7879	35.2121		626	53.3635	46.6365		626	75.5384	24.4616		626	87.9819	12.0181
	625	91.3456	8.6544		625	64.7494	35.2506		625	53.3381	46.6619		625	75.508	24.492		625	87.9152	12.0848
	624	91.3222	8.6778		624	64.6638	35.3362		624	53.2547	46.7453		624	75.509	24.491		624	87.9676	12.0324
	623	91.4003	8.5997		623	64.6605	35.3395		623	53.2305	46.7695		623	75.4287	24.5713		623	87.8841	12.1159
	622	91.3648	8.6352		622	64.6182	35.3818		622	53.1598	46.8402		622	75.4582	24.5418		622	87.8991	12.1009
	621	91.4027	8.5973		621	64.5796	35.4204		621	53.1343	46.8657		621	75.4467	24.5533		621	87.9068	12.0932
	620	91.4263	8.5737		620	64.5385	35.4615		620	53.078	46.922		620	75.3857	24.6143		620	87.847	12.153
	619	91.3504	8.6496		619	64.4934	35.5066		619	53.0355	46.9645		619	75.3604	24.6396		619	87.8678	12.1322
	618	91.4153	8.5847		618	64.4515	35.5485		618	52.9951	47.0049		618	75.3295	24.6705		618	87.834	12.166
	617	91.3952	8.6048		617	64.4088	35.5912		617	52.916	47.084		617	75.292	24.708		617	87.7564	12.2436
	616	91.4368	8.5632		616	64.3653	35.6347		616	52.8893	47.1107		616	75.2527	24.7473		616	87.8148	12.1852
	615	91.4379	8.5621		615	64.3522	35.6478		615	52.859	47.141		615	75.2216	24.7784		615	87.7912	12.2088
	614	91.4143	8.5857		614	64.2677	35.7323		614	52.7556	47.2444		614	75.2048	24.7952		614	87.7042	12.2958
	613	91.4598	8.5402		613	64.2351	35.7649		613	52.7177	47.2823		613	75.1411	24.8589		613	87.7474	12.2526
	612	91.4351	8.5649		612	64.1854	35.8146		612	52.6931	47.3069		612	75.1068	24.8932		612	87.7091	12.2909
	611	91.4306	8.5694		611	64.1355	35.8645		611	52.6443	47.3557		611	75.0577	24.9423		611	87.6626	12.3374
	610	91.471	8.529		610	64.1105	35.8895		610	52.5835	47.4165		610	75.0374	24.9626		610	87.6046	12.3954
	609	91.4691	8.5309		609	64.0794	35.9206		609	52.5406	47.4594		609	74.993	25.007		609	87.6113	12.3887
	608	91.479	8.521		608	64.0278	35.9722		608	52.4938	47.5062		608	74.9743	25.0257		608	87.6542	12.3458
	607	91.4789	8.5211		607	63.98	36.02		607	52.4526	47.5474		607	74.9046	25.0954		607	87.5582	12.4418
	606	91.4198	8.5802		606	63.9644	36.0356		606	52.3681	47.6319		606	74.9048	25.0952		606	87.5423	12.4577
	605	91.4708	8.5292		605	63.9184	36.0816		605	52.3567	47.6433		605	74.8265	25.1735		605	87.5512	12.4488
	604	91.4584	8.5416		604	63.9076	36.0924		604	52.306	47.694		604	74.8013	25.1987		604	87.5266	12.4734
	603	91.4893	8.5107		603	63.8108	36.1892		603	52.2225	47.7775		603	74.7469	25.2531		603	87.4741	12.5259
	602	91.4776	8.5224		602	63.7577	36.2423		602	52.1779	47.8221		602	74.7002	25.2998		602	87.4797	12.5203
	601	91.4668	8.5332		601	63.7025	36.2975		601	52.1503	47.8497		601	74.6521	25.3479		601	87.4974	12.5026
	600	91.4631	8.5369		600	63.7007	36.2993		600	52.0844	47.9156		600	74.606	25.394		600	87.4205	12.5795
	599	91.4985	8.5015		599	63.6406	36.3594		599	52.0366	47.9634		599	74.543	25.457		599	87.4246	12.5754
	598	91.4996	8.5004		598	63.5706	36.4294		598	51.9767	48.0233		598	74.4993	25.5007		598	87.3748	12.6252
	597	91.509	8.491		597	63.5279	36.4721		597	51.9302	48.0698		597	74.4598	25.5402		597	87.3651	12.6349
	596	91.5124	8.4876		596	63.5222	36.4778		596	51.8942	48.1058		596	74.3898	25.6102		596	87.328	12.672
	595	91.5373	8.4627		595	63.4792	36.5208		595	51.8489	48.1511		595	74.3649	25.6351		595	87.3289	12.6711
	594	91.4852	8.5148		594	63.4285	36.5715		594	51.7869	48.2131		594	74.2846	25.7154		594	87.2968	12.7032
	593	91.5197	8.4803		593	63.4088	36.5912		593	51.735	48.265		593	74.2357	25.7643		593	87.2592	12.7408
	592	91.4984	8.5016		592	63.3116	36.6884		592	51.6675	48.3325		592	74.1671	25.8329		592	87.2449	12.7551
	591	91.5564	8.4436		591	63.2957	36.7043		591	51.6352	48.3648		591	74.1114	25.8886		591	87.2207	12.7793
	590	91.5374	8.4626		590	63.2361	36.7639		590	51.5875	48.4125		590	74.0369	25.9631		590	87.1803	12.8197
	589	91.5292	8.4708		589	63.2112	36.7888		589	51.505	48.495		589	74.0264	25.9736		589	87.1512	12.8488
	588	91.5245	8.4755		588	63.1539	36.8461		588	51.4615	48.5385		588	73.91	26.09		588	87.1445	12.8555
	587	91.5948	8.4052		587	63.0956	36.9044		587	51.422	48.578		587	73.8523	26.1477		587	87.0797	12.9203
	586	91.5601	8.4399		586	63.0675	36.9325		586	51.3935	48.6065		586	73.7789	26.2211		586	87.0721	12.9279
	585	91.5607	8.4393		585	63.0379	36.9621		585	51.3192	48.6808		585	73.7126	26.2874		585	87.0172	12.9828
	584	91.606	8.394		584	62.9624	37.0376		584	51.2354	48.7646		584	73.6664	26.3336		584	86.9857	13.0143
	583	91.5094	8.4906		583	62.9191	37.0809		583	51.2279	48.7721		583	73.5925	26.4075		583	86.9735	13.0265
	582	91.5506	8.4494		582	62.8909	37.1091		582	51.1425	48.8575		582	73.4917	26.5083		582	86.9359	13.0641
	581	91.5958	8.4042		581	62.8458	37.1542		581	51.1058	48.8942		581	73.4443	26.5557		581	86.89	13.11
	580	91.5975	8.4025		580	62.8038	37.1962		580	51.0384	48.9616		580	73.3825	26.6175		580	86.8933	13.1067
	579	91.6053	8.3947		579	62.7336	37.2664		579	51.0024	48.9976		579	73.3075	26.6925		579	86.8771	13.1229
	578	91.5345	8.4655		578	62.6941	37.3059		578	50.9323	49.0677		578	73.2012	26.7988		578	86.8106	13.1894
	577	91.6199	8.3801		577	62.6524	37.3476		577	50.8836	49.1164		577	73.1615	26.8385		577	86.8103	13.1897
	576	91.6061	8.3939		576	62.5935	37.4065		576	50.8449	49.1551		576	73.0487	26.9513		576	86.7748	13.2252
	575	91.5899	8.4101		575	62.5935	37.4065		575	50.7956	49.2044		575	72.9627	27.0373		575	86.7122	13.2878
	574	91.6631	8.3369		574	62.5477	37.4523		574	50.7396	49.2604		574	72.891	27.109		574	86.6901	13.3099
	573	91.6216	8.3784		573	62.4645	37.5355		573	50.6789	49.3211		573	72.8096	27.1904		573	86.656	13.344
	572	91.6403	8.3597		572	62.3973	37.6027		572	50.6134	49.3866		572	72.7207	27.2793		572	86.6364	13.3636
	571	91.6553	8.3447		571	62.4036	37.5964		571	50.5907	49.4093		571	72.6322	27.3678		571	86.5917	13.4083
	570	91.6367	8.3633		570	62.3176	37.6824		570	50.526	49.474		570	72.5554	27.4446		570	86.5761	13.4239
	569	91.6269	8.3731		569	62.2822	37.7178		569	50.4449	49.5551		569	72.4803	27.5197		569	86.5582	13.4418
	568	91.7047	8.2953		568	62.2026	37.7974		568	50.4059	49.5941		568	72.3671	27.6329		568	86.5205	13.4795
	567	91.6087	8.3913		567	62.1754	37.8246		567	50.3375	49.6625		567	72.2953	27.7047		567	86.4558	13.5442
	566	91.6958	8.3042		566	62.1534	37.8466		566	50.3237	49.6763		566	72.1965	27.8035		566	86.4429	13.5571
	565	91.624	8.376		565	62.0928	37.9072		565	50.2445	49.7555		565	72.1247	27.8753		565	86.4079	13.5921
	564	91.6937	8.3063		564	62.0415	37.9585		564	50.194	49.806		564	72.0102	27.9898		564	86.3842	13.6158
	563	91.6554	8.3446		563	61.9576	38.0424		563	50.1365	49.8635		563	71.9427	28.0573		563	86.3217	13.6783
	562	91.6847	8.3153		562	61.9298	38.0702		562	50.0754	49.9246		562	71.8255	28.1745		562	86.28	13.72
	561	91.6502	8.3498		561	61.9022	38.0978		561	50.0263	49.9737		561	71.7348	28.2652		561	86.2574	13.7426
	560	91.6763	8.3237		560	61.8834	38.1166		560	50.0017	49.9983		560	71.6565	28.3435		560	86.2396	13.7604
	559	91.695	8.305		559	61.7631	38.2369		559	49.9189	50.0811		559	71.514	28.486		559	86.1431	13.8569
	558	91.6683	8.3317		558	61.7537	38.2463		558	49.8463	50.1537		558	71.4708	28.5292		558	86.1428	13.8572
	557	91.7177	8.2823		557	61.7171	38.2829		557	49.8161	50.1839		557	71.3399	28.6601		557	86.0879	13.9121
	556	91.6987	8.3013		556	61.648	38.352		556	49.7693	50.2307		556	71.2341	28.7659		556	86.0433	13.9567
	555	91.6857	8.3143		555	61.6132	38.3868		555	49.7106	50.2894		555	71.1177	28.8823		555	86.0596	13.9404
	554	91.7109	8.2891		554	61.5391	38.4609		554	49.6694	50.3306		554	71.0583	28.9417		554	85.998	14.002
	553	91.7819	8.2181		553	61.5297	38.4703		553	49.5882	50.4118		553	70.9005	29.0995		553	85.9597	14.0403
	552	91.7345	8.2655		552	61.4191	38.5809		552	49.5345	50.4655		552	70.8194	29.1806		552	85.8967	14.1033
	551	91.7588	8.2412		551	61.4342	38.5658		551	49.497	50.503		551	70.7301	29.2699		551	85.9007	14.0993
	550	91.7192	8.2808		550	61.3666	38.6334		550	49.4423	50.5577		550	70.66	29.34		550	85.8583	14.1417
	549	91.7658	8.2342		549	61.3152	38.6848		549	49.3867	50.6133		549	70.5589	29.4411		549	85.813	14.187
	548	91.7195	8.2805		548	61.2854	38.7146		548	49.3335	50.6665		548	70.3805	29.6195		548	85.7439	14.2561
	547	91.765	8.235		547	61.1987	38.8013		547	49.2755	50.7245		547	70.3268	29.6732		547	85.7647	14.2353
	546	91.7759	8.2241		546	61.1699	38.8301		546	49.2321	50.7679		546	70.1889	29.8111		546	85.7052	14.2948
	545	91.7221	8.2779		545	61.1293	38.8707		545	49.1485	50.8515		545	70.0551	29.9449		545	85.6237	14.3763
	544	91.7961	8.2039		544	61.0832	38.9168		544	49.0855	50.9145		544	69.9828	30.0172		544	85.5991	14.4009
	543	91.7761	8.2239		543	61.0486	38.9514		543	49.0632	50.9368		543	69.8831	30.1169		543	85.5764	14.4236
	542	91.8039	8.1961		542	60.9834	39.0166		542	48.988	51.012		542	69.7652	30.2348		542	85.5232	14.4768
	541	91.7867	8.2133		541	60.9303	39.0697		541	48.9228	51.0772		541	69.672	30.328		541	85.4894	14.5106
	540	91.8289	8.1711		540	60.8657	39.1343		540	48.8739	51.1261		540	69.5513	30.4487		540	85.4457	14.5543
	539	91.8054	8.1946		539	60.8352	39.1648		539	48.8342	51.1658		539	69.4312	30.5688		539	85.4215	14.5785
	538	91.8096	8.1904		538	60.7807	39.2193		538	48.7734	51.2266		538	69.2815	30.7185		538	85.3332	14.6668
	537	91.8069	8.1931		537	60.7439	39.2561		537	48.7331	51.2669		537	69.1916	30.8084		537	85.3387	14.6613
	536	91.86	8.14		536	60.6913	39.3087		536	48.6507	51.3493		536	69.0994	30.9006		536	85.2654	14.7346
	535	91.85	8.15		535	60.6165	39.3835		535	48.5956	51.4044		535	68.979	31.021		535	85.2571	14.7429
	534	91.85	8.15		534	60.5756	39.4244		534	48.5463	51.4537		534	68.8811	31.1189		534	85.2072	14.7928
	533	91.8594	8.1406		533	60.5525	39.4475		533	48.5005	51.4995		533	68.7177	31.2823		533	85.1274	14.8726
	532	91.867	8.133		532	60.4727	39.5273		532	48.4173	51.5827		532	68.673	31.327		532	85.1217	14.8783
	531	91.8749	8.1251		531	60.4339	39.5661		531	48.3697	51.6303		531	68.5047	31.4953		531	85.0431	14.9569
	530	91.901	8.099		530	60.3539	39.6461		530	48.281	51.719		530	68.4276	31.5724		530	85.0363	14.9637
	529	91.8965	8.1035		529	60.323	39.677		529	48.2605	51.7395		529	68.2708	31.7292		529	84.9576	15.0424
	528	91.8598	8.1402		528	60.2535	39.7465		528	48.2046	51.7954		528	68.1669	31.8331		528	84.9275	15.0725
	527	91.932	8.068		527	60.208	39.792		527	48.1347	51.8653		527	68.0408	31.9592		527	84.8974	15.1026
	526	91.9564	8.0436		526	60.1628	39.8372		526	48.0736	51.9264		526	67.9663	32.0337		526	84.8283	15.1717
	525	91.904	8.096		525	60.0773	39.9227		525	47.9958	52.0042		525	67.8467	32.1533		525	84.8495	15.1505
	524	91.9632	8.0368		524	60.0149	39.9851		524	47.9354	52.0646		524	67.6761	32.3239		524	84.7513	15.2487
	523	91.9029	8.0971		523	59.9704	40.0296		523	47.8933	52.1067		523	67.5732	32.4268		523	84.7206	15.2794
	522	91.9211	8.0789		522	59.9482	40.0518		522	47.8102	52.1898		522	67.4492	32.5508		522	84.6513	15.3487
	521	91.9369	8.0631		521	59.8657	40.1343		521	47.7633	52.2367		521	67.3386	32.6614		521	84.6361	15.3639
	520	91.9119	8.0881		520	59.7765	40.2235		520	47.7029	52.2971		520	67.1854	32.8146		520	84.5324	15.4676
	519	91.93	8.07		519	59.7668	40.2332		519	47.6359	52.3641		519	67.0644	32.9356		519	84.4906	15.5094
	518	91.9599	8.0401		518	59.697	40.303		518	47.6024	52.3976		518	66.9447	33.0553		518	84.4413	15.5587
	517	91.9213	8.0787		517	59.6571	40.3429		517	47.5237	52.4763		517	66.8875	33.1125		517	84.4573	15.5427
	516	91.9456	8.0544		516	59.6157	40.3843		516	47.4484	52.5516		516	66.7717	33.2283		516	84.4444	15.5556
	515	91.9782	8.0218		515	59.532	40.468		515	47.4049	52.5951		515	66.6101	33.3899		515	84.3402	15.6598
	514	91.9763	8.0237		514	59.4808	40.5192		514	47.3359	52.6641		514	66.5187	33.4813		514	84.2736	15.7264
	513	91.967	8.033		513	59.4068	40.5932		513	47.2513	52.7487		513	66.4147	33.5853		513	84.2798	15.7202
	512	91.9485	8.0515		512	59.3614	40.6386		512	47.2002	52.7998		512	66.2886	33.7114		512	84.2339	15.7661
	511	91.9933	8.0067		511	59.3068	40.6932		511	47.1358	52.8642		511	66.1455	33.8545		511	84.1222	15.8778
	510	92.0031	7.9969		510	59.2733	40.7267		510	47.1049	52.8951		510	66.0142	33.9858		510	84.0761	15.9239
	509	92.0163	7.9837		509	59.188	40.812		509	47.0283	52.9717		509	65.9185	34.0815		509	84.0362	15.9638
	508	92.0426	7.9574		508	59.1654	40.8346		508	46.9823	53.0177		508	65.8253	34.1747		508	83.9964	16.0036
	507	91.9598	8.0402		507	59.0822	40.9178		507	46.9087	53.0913		507	65.6257	34.3743		507	83.984	16.016
	506	92.043	7.957		506	59.0156	40.9844		506	46.8372	53.1628		506	65.5319	34.4681		506	83.8721	16.1279
	505	92.0018	7.9982		505	58.9641	41.0359		505	46.7654	53.2346		505	65.437	34.563		505	83.8108	16.1892
	504	92.0413	7.9587		504	58.868	41.132		504	46.7015	53.2985		504	65.2896	34.7104		504	83.7997	16.2003
	503	92.0659	7.9341		503	58.872	41.128		503	46.6723	53.3277		503	65.1898	34.8102		503	83.7487	16.2513
	502	92.0401	7.9599		502	58.7908	41.2092		502	46.5682	53.4318		502	65.0268	34.9732		502	83.6819	16.3181
	501	92.0218	7.9782		501	58.7532	41.2468		501	46.5179	53.4821		501	64.9381	35.0619		501	83.6295	16.3705
	500	92.0779	7.9221		500	58.6747	41.3253		500	46.463	53.537		500	64.7767	35.2233		500	83.5736	16.4264
	499	92.0129	7.9871		499	58.6116	41.3884		499	46.3745	53.6255		499	64.6836	35.3164		499	83.5272	16.4728
	498	92.0592	7.9408		498	58.5587	41.4413		498	46.3525	53.6475		498	64.5528	35.4472		498	83.4788	16.5212
	497	92.0519	7.9481		497	58.4963	41.5037		497	46.2577	53.7423		497	64.45	35.55		497	83.4098	16.5902
	496	92.0456	7.9544		496	58.4348	41.5652		496	46.2132	53.7868		496	64.3483	35.6517		496	83.3737	16.6263
	495	92.0771	7.9229		495	58.3643	41.6357		495	46.1186	53.8814		495	64.163	35.837		495	83.2818	16.7182
	494	92.049	7.951		494	58.2915	41.7085		494	46.0579	53.9421		494	64.0397	35.9603		494	83.225	16.775
	493	92.1007	7.8993		493	58.2334	41.7666		493	46.0183	53.9817		493	63.9302	36.0698		493	83.1608	16.8392
	492	92.0655	7.9345		492	58.1775	41.8225		492	45.9229	54.0771		492	63.7954	36.2046		492	83.0986	16.9014
	491	92.0664	7.9336		491	58.1021	41.8979		491	45.8517	54.1483		491	63.663	36.337		491	83.043	16.957
	490	92.0951	7.9049		490	58.0525	41.9475		490	45.7822	54.2178		490	63.557	36.443		490	83.0128	16.9872
	489	92.1061	7.8939		489	57.9805	42.0195		489	45.6981	54.3019		489	63.4276	36.5724		489	82.9293	17.0707
	488	92.1172	7.8828		488	57.9596	42.0404		488	45.6578	54.3422		488	63.2803	36.7197		488	82.8802	17.1198
	487	92.1317	7.8683		487	57.8387	42.1613		487	45.5665	54.4335		487	63.1555	36.8445		487	82.8354	17.1646
	486	92.0759	7.9241		486	57.7747	42.2253		486	45.5054	54.4946		486	63.0086	36.9914		486	82.75	17.25
	485	92.1218	7.8782		485	57.7143	42.2857		485	45.4234	54.5766		485	62.8875	37.1125		485	82.6723	17.3277
	484	92.14	7.86		484	57.6469	42.3531		484	45.3734	54.6266		484	62.7761	37.2239		484	82.5971	17.4029
	483	92.1323	7.8677		483	57.6001	42.3999		483	45.2847	54.7153		483	62.6097	37.3903		483	82.5201	17.4799
	482	92.1097	7.8903		482	57.5177	42.4823		482	45.2116	54.7884		482	62.4958	37.5042		482	82.4758	17.5242
	481	92.1067	7.8933		481	57.4544	42.5456		481	45.1393	54.8607		481	62.32	37.68		481	82.4051	17.5949
	480	92.1502	7.8498		480	57.3974	42.6026		480	45.1076	54.8924		480	62.2493	37.7507		480	82.3977	17.6023
	479	92.1017	7.8983		479	57.2868	42.7132		479	45.0107	54.9893		479	62.0677	37.9323		479	82.2445	17.7555
	478	92.1003	7.8997		478	57.2697	42.7303		478	44.9251	55.0749		478	61.9241	38.0759		478	82.1859	17.8141
	477	92.1347	7.8653		477	57.1753	42.8247		477	44.8663	55.1337		477	61.818	38.182		477	82.1245	17.8755
	476	92.1584	7.8416		476	57.0889	42.9111		476	44.7714	55.2286		476	61.6806	38.3194		476	82.0664	17.9336
	475	92.159	7.841		475	57.0527	42.9473		475	44.721	55.279		475	61.5549	38.4451		475	82.0097	17.9903
	474	92.1682	7.8318		474	56.9482	43.0518		474	44.6336	55.3664		474	61.3519	38.6481		474	81.9313	18.0687
	473	92.161	7.839		473	56.8848	43.1152		473	44.5763	55.4237		473	61.2617	38.7383		473	81.8617	18.1383
	472	92.1262	7.8738		472	56.8177	43.1823		472	44.4789	55.5211		472	61.1183	38.8817		472	81.8098	18.1902
	471	92.1198	7.8802		471	56.7367	43.2633		471	44.4172	55.5828		471	60.9298	39.0702		471	81.7083	18.2917
	470	92.1302	7.8698		470	56.7111	43.2889		470	44.3676	55.6324		470	60.8015	39.1985		470	81.6531	18.3469
	469	92.1266	7.8734		469	56.598	43.402		469	44.2674	55.7326		469	60.6592	39.3408		469	81.5331	18.4669
	468	92.1287	7.8713		468	56.4866	43.5134		468	44.1763	55.8237		468	60.4852	39.5148		468	81.4642	18.5358
	467	92.1169	7.8831		467	56.4593	43.5407		467	44.1143	55.8857		467	60.3739	39.6261		467	81.4052	18.5948
	466	92.0973	7.9027		466	56.395	43.605		466	44.0442	55.9558		466	60.2182	39.7818		466	81.3286	18.6714
	465	92.1176	7.8824		465	56.3055	43.6945		465	43.9305	56.0695		465	60.0599	39.9401		465	81.2276	18.7724
	464	92.0895	7.9105		464	56.2357	43.7643		464	43.8828	56.1172		464	59.9017	40.0983		464	81.1247	18.8753
	463	92.0776	7.9224		463	56.128	43.872		463	43.7876	56.2124		463	59.7661	40.2339		463	81.086	18.914
	462	92.1116	7.8884		462	56.0785	43.9215		462	43.7312	56.2688		462	59.5999	40.4001		462	80.9638	19.0362
	461	92.037	7.963		461	55.9723	44.0277		461	43.6457	56.3543		461	59.4759	40.5241		461	80.9118	19.0882
	460	92.1067	7.8933		460	55.9216	44.0784		460	43.5567	56.4433		460	59.267	40.733		460	80.803	19.197
	459	92.0764	7.9236		459	55.8161	44.1839		459	43.4871	56.5129		459	59.1456	40.8544		459	80.765	19.235
	458	91.9887	8.0113		458	55.768	44.232		458	43.3904	56.6096		458	59.0109	40.9891		458	80.6524	19.3476
	457	92.0192	7.9808		457	55.6461	44.3539		457	43.2969	56.7031		457	58.836	41.164		457	80.5849	19.4151
	456	92.0473	7.9527		456	55.57	44.43		456	43.2387	56.7613		456	58.6554	41.3446		456	80.4093	19.5907
	455	91.9744	8.0256		455	55.49	44.51		455	43.1224	56.8776		455	58.499	41.501		455	80.3785	19.6215
	454	91.991	8.009		454	55.4433	44.5567		454	43.0733	56.9267		454	58.3392	41.6608		454	80.2573	19.7427
	453	91.9479	8.0521		453	55.3304	44.6696		453	42.9897	57.0103		453	58.1603	41.8397		453	80.2096	19.7904
	452	91.9235	8.0765		452	55.2477	44.7523		452	42.9004	57.0996		452	58.021	41.979		452	80.0602	19.9398
	451	91.9627	8.0373		451	55.1632	44.8368		451	42.7899	57.2101		451	57.8429	42.1571		451	79.9366	20.0634
	450	91.8959	8.1041		450	55.0788	44.9212		450	42.7513	57.2487		450	57.6406	42.3594		450	79.8525	20.1475
	449	91.8756	8.1244		449	54.9765	45.0235		449	42.6248	57.3752		449	57.4909	42.5091		449	79.7404	20.2596
	448	91.8282	8.1718		448	54.87	45.13		448	42.5198	57.4802		448	57.3256	42.6744		448	79.6055	20.3945
	447	91.7785	8.2215		447	54.8272	45.1728		447	42.4493	57.5507		447	57.1298	42.8702		447	79.4934	20.5066
	446	91.7775	8.2225		446	54.6999	45.3001		446	42.3748	57.6252		446	56.9594	43.0406		446	79.4264	20.5736
	445	91.7555	8.2445		445	54.6529	45.3471		445	42.264	57.736		445	56.7497	43.2503		445	79.2391	20.7609
	444	91.6823	8.3177		444	54.53	45.47		444	42.1978	57.8022		444	56.6079	43.3921		444	79.1917	20.8083
	443	91.5975	8.4025		443	54.4778	45.5222		443	42.0821	57.9179		443	56.3934	43.6066		443	79.0232	20.9768
	442	91.55	8.45		442	54.3542	45.6458		442	42.0167	57.9833		442	56.2177	43.7823		442	78.8884	21.1116
	441	91.5204	8.4796		441	54.2409	45.7591		441	41.9353	58.0647		441	56.0301	43.9699		441	78.7637	21.2363
	440	91.4858	8.5142		440	54.1653	45.8347		440	41.8189	58.1811		440	55.847	44.153		440	78.6425	21.3575
	439	91.4283	8.5717		439	54.0531	45.9469		439	41.6983	58.3017		439	55.6026	44.3974		439	78.432	21.568
	438	91.336	8.664		438	53.9428	46.0572		438	41.6248	58.3752		438	55.4316	44.5684		438	78.3631	21.6369
	437	91.2614	8.7386		437	53.8584	46.1416		437	41.5065	58.4935		437	55.2237	44.7763		437	78.184	21.816
	436	91.1556	8.8444		436	53.7643	46.2357		436	41.4327	58.5673		436	55.0543	44.9457		436	78.0395	21.9605
	435	91.0692	8.9308		435	53.6438	46.3562		435	41.309	58.691		435	54.8512	45.1488		435	77.8735	22.1265
	434	90.9555	9.0445		434	53.5642	46.4358		434	41.2271	58.7729		434	54.6266	45.3734		434	77.7107	22.2893
	433	90.8834	9.1166		433	53.4155	46.5845		433	41.1149	58.8851		433	54.4298	45.5702		433	77.4986	22.5014
	432	90.7469	9.2531		432	53.3204	46.6796		432	41.0493	58.9507		432	54.2048	45.7952		432	77.3422	22.6578
	431	90.6246	9.3754		431	53.2239	46.7761		431	40.935	59.065		431	54.0067	45.9933		431	77.1667	22.8333
	430	90.4676	9.5324		430	53.0697	46.9303		430	40.8055	59.1945		430	53.7666	46.2334		430	76.9973	23.0027
	429	90.3183	9.6817		429	53.0101	46.9899		429	40.7406	59.2594		429	53.5844	46.4156		429	76.7467	23.2533
	428	90.0818	9.9182		428	52.8453	47.1547		428	40.5893	59.4107		428	53.3763	46.6237		428	76.603	23.397
	427	89.9766	10.0234		427	52.729	47.271		427	40.4944	59.5056		427	53.1705	46.8295		427	76.4068	23.5932
	426	89.7435	10.2565		426	52.5925	47.4075		426	40.3625	59.6375		426	52.9169	47.0831		426	76.1168	23.8832
	425	89.4885	10.5115		425	52.4731	47.5269		425	40.257	59.743		425	52.7165	47.2835		425	75.9264	24.0736
	424	89.2501	10.7499		424	52.3407	47.6593		424	40.1485	59.8515		424	52.4662	47.5338		424	75.6705	24.3295
	423	88.9675	11.0325		423	52.2262	47.7738		423	40.0069	59.9931		423	52.2482	47.7518		423	75.4394	24.5606
	422	88.6925	11.3075		422	52.0951	47.9049		422	39.8958	60.1042		422	52.0017	47.9983		422	75.1268	24.8732
	421	88.3519	11.6481		421	51.9309	48.0691		421	39.7706	60.2294		421	51.768	48.232		421	74.8233	25.1767
	420	87.9533	12.0467		420	51.8112	48.1888		420	39.6396	60.3604		420	51.451	48.549		420	74.4833	25.5167
	419	87.5988	12.4012		419	51.6044	48.3956		419	39.4935	60.5065		419	51.1781	48.8219		419	74.1644	25.8356
	418	87.1331	12.8669		418	51.4799	48.5201		418	39.3649	60.6351		418	50.9555	49.0445		418	73.8696	26.1304
	417	86.7094	13.2906		417	51.3185	48.6815		417	39.251	60.749		417	50.7219	49.2781		417	73.5735	26.4265
	416	86.293	13.707		416	51.1624	48.8376		416	39.1048	60.8952		416	50.43	49.57		416	73.2142	26.7858
	415	85.7412	14.2588		415	51.0101	48.9899		415	39.0036	60.9964		415	50.2142	49.7858		415	72.8101	27.1899
	414	85.2118	14.7882		414	50.845	49.155		414	38.8463	61.1537		414	49.9393	50.0607		414	72.4726	27.5274
	413	84.636	15.364		413	50.6868	49.3132		413	38.7073	61.2927		413	49.6942	50.3058		413	72.0704	27.9296
	412	83.9432	16.0568		412	50.4844	49.5156		412	38.545	61.455		412	49.3875	50.6125		412	71.6601	28.3399
	411	83.2144	16.7856		411	50.3371	49.6629		411	38.4205	61.5795		411	49.1336	50.8664		411	71.2292	28.7708
	410	82.5865	17.4135		410	50.1174	49.8826		410	38.2476	61.7524		410	48.8288	51.1712		410	70.7643	29.2357
	409	81.7504	18.2496		409	49.9209	50.0791		409	38.0989	61.9011		409	48.5529	51.4471		409	70.256	29.744
	408	80.8853	19.1147		408	49.693	50.307		408	37.9325	62.0675		408	48.2513	51.7487		408	69.6913	30.3087
	407	79.9363	20.0637		407	49.441	50.559		407	37.7476	62.2524		407	47.9728	52.0272		407	69.1905	30.8095
	406	79.0483	20.9517		406	49.2054	50.7946		406	37.5722	62.4278		406	47.6143	52.3857		406	68.5667	31.4333
	405	77.9192	22.0808		405	48.9643	51.0357		405	37.3588	62.6412		405	47.2835	52.7165		405	67.9007	32.0993
	404	76.8429	23.1571		404	48.7186	51.2814		404	37.1776	62.8224		404	46.9872	53.0128		404	67.303	32.697
	403	75.7435	24.2565		403	48.3801	51.6199		403	36.8938	63.1062		403	46.6707	53.3293		403	66.5989	33.4011
	402	74.5309	25.4691		402	48.0887	51.9113		402	36.7177	63.2823		402	46.2711	53.7289		402	65.883	34.117
	401	73.2761	26.7239		401	47.806	52.194		401	36.4502	63.5498		401	45.9637	54.0363		401	65.1446	34.8554
	400	72.0325	27.9675		400	47.4905	52.5095		400	36.2668	63.7332		400	45.5578	54.4422		400	64.2903	35.7097
	399	70.6994	29.3006		399	47.1079	52.8921		399	35.989	64.011		399	45.1903	54.8097		399	63.5267	36.4733
	398	69.2976	30.7024		398	46.7655	53.2345		398	35.7358	64.2642		398	44.825	55.175		398	62.6464	37.3536
	397	67.8556	32.1444		397	46.343	53.657		397	35.4395	64.5605		397	44.4455	55.5545		397	61.7908	38.2092
	396	66.4448	33.5552		396	45.9908	54.0092		396	35.1683	64.8317		396	44.0176	55.9824		396	60.8608	39.1392
	395	64.8612	35.1388		395	45.5172	54.4828		395	34.839	65.161		395	43.6107	56.3893		395	59.8663	40.1337
	394	63.3196	36.6804		394	45.0563	54.9437		394	34.4931	65.5069		394	43.1871	56.8129		394	58.8628	41.1372
	393	61.7245	38.2755		393	44.5491	55.4509		393	34.1641	65.8359		393	42.7049	57.2951		393	57.7856	42.2144
	392	59.9585	40.0415		392	43.9932	56.0068		392	33.7503	66.2497		392	42.1939	57.8061		392	56.6356	43.3644
	391	58.2287	41.7713		391	43.4346	56.5654		391	33.349	66.651		391	41.6855	58.3145		391	55.4041	44.5959
	390	56.3965	43.6035		390	42.8141	57.1859		390	32.8984	67.1016		390	41.1372	58.8628		390	54.2083	45.7917
	389	54.5114	45.4886		389	42.1037	57.8963		389	32.3738	67.6262		389	40.5507	59.4493		389	52.8649	47.1351
	388	52.6254	47.3746		388	41.4114	58.5886		388	31.9127	68.0873		388	39.9348	60.0652		388	51.5098	48.4902
	387	50.705	49.295		387	40.6101	59.3899		387	31.3324	68.6676		387	39.2846	60.7154		387	50.076	49.924
	386	48.7633	51.2367		386	39.7852	60.2148		386	30.7313	69.2687		386	38.5846	61.4154		386	48.5964	51.4036
	385	46.8237	53.1763		385	38.9029	61.0971		385	30.0957	69.9043		385	37.8668	62.1332		385	47.0972	52.9028
	384	44.8573	55.1427		384	38.0088	61.9912		384	29.4267	70.5733		384	37.1193	62.8807		384	45.5263	54.4737
	383	42.8724	57.1276		383	37.0088	62.9912		383	28.6629	71.3371		383	36.3287	63.6713		383	43.9314	56.0686
	382	40.9011	59.0989		382	35.9994	64.0006		382	27.9227	72.0773		382	35.4898	64.5102		382	42.3023	57.6977
	381	38.9202	61.0798		381	34.9478	65.0522		381	27.1047	72.8953		381	34.6153	65.3847		381	40.6581	59.3419
	380	36.9736	63.0264		380	33.7982	66.2018		380	26.2677	73.7323		380	33.6991	66.3009		380	38.9626	61.0374
	379	35.092	64.908		379	32.69	67.31		379	25.4031	74.5969		379	32.716	67.284		379	37.287	62.713
	378	33.1863	66.8137		378	31.5171	68.4829		378	24.4774	75.5226		378	31.7338	68.2662		378	35.622	64.378
	377	31.3458	68.6542		377	30.2664	69.7336		377	23.5224	76.4776		377	30.6985	69.3015		377	33.9033	66.0967
	376	29.556	70.444		376	29.0355	70.9645		376	22.5787	77.4213		376	29.6021	70.3979		376	32.2039	67.7961
	375	27.8128	72.1872		375	27.8153	72.1847		375	21.5992	78.4008		375	28.4926	71.5074		375	30.5272	69.4728
	374	26.1102	73.8898		374	26.4973	73.5027		374	20.5507	79.4493		374	27.3936	72.6064		374	28.8854	71.1146
	373	24.5335	75.4665		373	25.2738	74.7262		373	19.5769	80.4231		373	26.2417	73.7583		373	27.2607	72.7393
	372	22.9842	77.0158		372	24.0278	75.9722		372	18.5776	81.4224		372	25.0935	74.9065		372	25.6993	74.3007
	371	21.5445	78.4555		371	22.8005	77.1995		371	17.5994	82.4006		371	23.9905	76.0095		371	24.1873	75.8127
	370	19.7496	80.2504		370	21.2038	78.7962		370	16.3094	83.6906		370	22.4711	77.5289		370	22.2941	77.7059
	369	18.4994	81.5006		369	20.0755	79.9245		369	15.421	84.579		369	21.336	78.664		369	20.9243	79.0757
	368	17.3248	82.6752		368	18.9689	81.0311		368	14.5031	85.4969		368	20.2974	79.7026		368	19.6217	80.3783
	367	16.1997	83.8003		367	17.8855	82.1145		367	13.6384	86.3616		367	19.2477	80.7523		367	18.404	81.596
	366	15.1408	84.8592		366	16.8479	83.1521		366	12.822	87.178		366	18.2346	81.7654		366	17.2126	82.7874
	365	14.135	85.865		365	15.8222	84.1778		365	11.9917	88.0083		365	17.1873	82.8127		365	16.076	83.924
	364	13.187	86.813		364	14.8579	85.1421		364	11.2181	88.7819		364	16.2063	83.7937		364	15.0185	84.9815
	363	12.2785	87.7215		363	13.9339	86.0661		363	10.5037	89.4963		363	15.2374	84.7626		363	13.9779	86.0221
	362	11.4621	88.5379		362	13.0535	86.9465		362	9.80982	90.1902		362	14.3191	85.6809		362	13.0391	86.9609
	361	10.7001	89.2999		361	12.2527	87.7473		361	9.17499	90.825		361	13.4471	86.5529		361	12.1451	87.8549
	360	10.0027	89.9973		360	11.4676	88.5324		360	8.5797	91.4203		360	12.6083	87.3917		360	11.3278	88.6722
	359	9.3444	90.6556		359	10.7724	89.2276		359	8.01128	91.9887		359	11.8168	88.1832		359	10.5757	89.4243
	358	8.7648	91.2352		358	10.0945	89.9055		358	7.50426	92.4957		358	11.102	88.898		358	9.88943	90.1106
	357	8.22698	91.773		357	9.47211	90.5279		357	7.03132	92.9687		357	10.4197	89.5803		357	9.23364	90.7664
	356	7.73424	92.2658		356	8.89005	91.1099		356	6.60805	93.3919		356	9.77273	90.2273		356	8.62888	91.3711
	355	7.27093	92.7291		355	8.40115	91.5988		355	6.23391	93.7661		355	9.20073	90.7993		355	8.11879	91.8812
	354	6.89205	93.108		354	7.9361	92.0639		354	5.88971	94.1103		354	8.6911	91.3089		354	7.64296	92.357
	353	6.53036	93.4696		353	7.50819	92.4918		353	5.59112	94.4089		353	8.18668	91.8133		353	7.22284	92.7772
	352	6.21711	93.7829		352	7.14987	92.8501		352	5.31912	94.6809		352	7.76328	92.2367		352	6.84765	93.1523
	351	5.91146	94.0885		351	6.82885	93.1711		351	5.08908	94.9109		351	7.39383	92.6062		351	6.51136	93.4886
	350	5.66254	94.3375		350	6.51477	93.4852		350	4.87444	95.1256		350	7.02345	92.9766		350	6.19211	93.8079
	349	5.44271	94.5573		349	6.256	93.744		349	4.69993	95.3001		349	6.70413	93.2959		349	5.94151	94.0585
	348	5.22234	94.7777		348	6.01839	93.9816		348	4.53985	95.4601		348	6.42296	93.577		348	5.70691	94.2931
	347	5.05511	94.9449		347	5.81349	94.1865		347	4.39515	95.6048		347	6.15602	93.844		347	5.49066	94.5093
	346	4.89993	95.1001		346	5.63708	94.3629		346	4.27655	95.7234		346	5.93072	94.0693		346	5.28799	94.712
	345	4.74085	95.2592		345	5.45968	94.5403		345	4.1763	95.8237		345	5.70544	94.2946		345	5.11913	94.8809
	344	4.61698	95.383		344	5.30984	94.6902		344	4.06145	95.9386		344	5.51421	94.4858		344	4.95931	95.0407
	343	4.48226	95.5177		343	5.16644	94.8336		343	3.96721	96.0328		343	5.32285	94.6771		343	4.81787	95.1821
	342	4.34886	95.6511		342	5.03513	94.9649		342	3.89069	96.1093		342	5.14338	94.8566		342	4.67688	95.3231
	341	4.26324	95.7368		341	4.93395	95.0661		341	3.81902	96.181		341	4.99426	95.0057		341	4.54497	95.455
	340	4.15191	95.8481		340	4.81143	95.1886		340	3.7414	96.2586		340	4.83326	95.1667		340	4.42063	95.5794
	339	4.05622	95.9438		339	4.71349	95.2865		339	3.68412	96.3159		339	4.70874	95.2913		339	4.32111	95.6789
	338	3.96796	96.032		338	4.63699	95.363		338	3.63399	96.366		338	4.56784	95.4322		338	4.22706	95.7729
	337	3.89179	96.1082		337	4.54723	95.4528		337	3.58577	96.4142		337	4.46086	95.5391		337	4.13165	95.8684
	336	3.80989	96.1901		336	4.47366	95.5263		336	3.54237	96.4576		336	4.34489	95.6551		336	4.04703	95.953
	335	3.7603	96.2397		335	4.40701	95.593		335	3.50756	96.4924		335	4.23349	95.7665		335	3.95048	96.0495
	334	3.68864	96.3114		334	4.33579	95.6642		334	3.47467	96.5253		334	4.14562	95.8544		334	3.89389	96.1061
	333	3.63026	96.3697		333	4.2862	95.7138		333	3.4457	96.5543		333	4.04659	95.9534		333	3.82228	96.1777
	332	3.58873	96.4113		332	4.22557	95.7744		332	3.4252	96.5748		332	3.98719	96.0128		332	3.76994	96.2301
	331	3.53706	96.4629		331	4.18595	95.814		331	3.41086	96.5891		331	3.89595	96.1041		331	3.70511	96.2949
	330	3.50416	96.4958		330	4.14757	95.8524		330	3.39387	96.6061		330	3.82867	96.1713		330	3.65645	96.3435
	329	3.46282	96.5372		329	4.10847	95.8915		329	3.37431	96.6257		329	3.77504	96.225		329	3.61281	96.3872
	328	3.42794	96.5721		328	4.08645	95.9136		328	3.36306	96.6369		328	3.73081	96.2692		328	3.57771	96.4223
	327	3.40183	96.5982		327	4.06136	95.9386		327	3.36835	96.6316		327	3.67345	96.3265		327	3.53555	96.4644
	326	3.3685	96.6315		326	4.04751	95.9525		326	3.36187	96.6381		326	3.64402	96.356		326	3.50134	96.4987
	325	3.34442	96.6556		325	4.02695	95.9731		325	3.3523	96.6477		325	3.59404	96.406		325	3.48454	96.5155
	324	3.32222	96.6778		324	4.01468	95.9853		324	3.34674	96.6533		324	3.56517	96.4348		324	3.46542	96.5346
	323	3.31397	96.686		323	4.0069	95.9931		323	3.3597	96.6403		323	3.5523	96.4477		323	3.44009	96.5599
	322	3.29954	96.7005		322	3.99254	96.0075		322	3.35889	96.6411		322	3.51436	96.4856		322	3.42496	96.575
	321	3.28781	96.7122		321	3.98544	96.0146		321	3.3645	96.6355		321	3.49038	96.5096		321	3.41497	96.585
	320	3.27201	96.728		320	3.96935	96.0306		320	3.36825	96.6317		320	3.48282	96.5172		320	3.4188	96.5812
	319	3.26911	96.7309		319	3.97298	96.027		319	3.36937	96.6306		319	3.45739	96.5426		319	3.3999	96.6001
	318	3.27093	96.7291		318	3.98165	96.0183		318	3.37732	96.6227		318	3.44401	96.556		318	3.37979	96.6202
	317	3.25662	96.7434		317	3.97676	96.0232		317	3.37563	96.6244		317	3.43946	96.5605		317	3.38298	96.617
	316	3.25396	96.746		316	3.97786	96.0221		316	3.38539	96.6146		316	3.42731	96.5727		316	3.38202	96.618
	315	3.25016	96.7498		315	3.9764	96.0236		315	3.39405	96.606		315	3.41997	96.58		315	3.36889	96.6311
	314	3.26016	96.7398		314	3.97597	96.024		314	3.39676	96.6032		314	3.40915	96.5909		314	3.36298	96.637
	313	3.24547	96.7545		313	3.97245	96.0276		313	3.41375	96.5863		313	3.39198	96.608		313	3.36442	96.6356
	312	3.23943	96.7606		312	3.97185	96.0281		312	3.41017	96.5898		312	3.40476	96.5952		312	3.35512	96.6449
	311	3.25039	96.7496		311	3.96874	96.0313		311	3.41206	96.5879		311	3.39617	96.6038		311	3.35942	96.6406
	310	3.23545	96.7645		310	3.98109	96.0189		310	3.41713	96.5829		310	3.38968	96.6103		310	3.36275	96.6372
	309	3.24768	96.7523		309	3.98009	96.0199		309	3.42252	96.5775		309	3.38918	96.6108		309	3.35215	96.6479
	308	3.24351	96.7565		308	3.98475	96.0152		308	3.43171	96.5683		308	3.38088	96.6191		308	3.35042	96.6496
	307	3.2433	96.7567		307	3.98131	96.0187		307	3.42954	96.5705		307	3.38829	96.6117		307	3.34706	96.6529
	306	3.24333	96.7567		306	3.98185	96.0182		306	3.4458	96.5542		306	3.3802	96.6198		306	3.35474	96.6453
	305	3.24722	96.7528		305	3.99065	96.0093		305	3.44728	96.5527		305	3.38072	96.6193		305	3.35581	96.6442
	304	3.24824	96.7518		304	3.98144	96.0186		304	3.45409	96.5459		304	3.3769	96.6231		304	3.34672	96.6533
	303	3.24515	96.7549		303	3.99506	96.0049		303	3.44865	96.5513		303	3.36337	96.6366		303	3.35973	96.6403
	302	3.25431	96.7457		302	4.00441	95.9956		302	3.4533	96.5467		302	3.38928	96.6107		302	3.35811	96.6419
	301	3.24643	96.7536		301	4.00805	95.992		301	3.46538	96.5346		301	3.38251	96.6175		301	3.36043	96.6396
	300	3.2577	96.7423		300	4.00369	95.9963		300	3.46476	96.5352		300	3.38884	96.6112		300	3.3579	96.6421
	299	3.25015	96.7498		299	4.00868	95.9913		299	3.48193	96.5181		299	3.38174	96.6183		299	3.35256	96.6474
	298	3.25253	96.7475		298	4.01908	95.9809		298	3.4852	96.5148		298	3.38065	96.6193		298	3.36003	96.64
	297	3.25734	96.7427		297	4.00955	95.9904		297	3.49	96.51		297	3.38014	96.6199		297	3.36187	96.6381
	296	3.25575	96.7442		296	4.01727	95.9827		296	3.49041	96.5096		296	3.38887	96.6111		296	3.36838	96.6316
	295	3.25431	96.7457		295	4.01809	95.9819		295	3.49201	96.508		295	3.38837	96.6116		295	3.35982	96.6402
	294	3.2564	96.7436		294	4.01043	95.9896		294	3.489	96.511		294	3.37351	96.6265		294	3.36573	96.6343
	293	3.265	96.735		293	4.01923	95.9808		293	3.49824	96.5018		293	3.39131	96.6087		293	3.35967	96.6403
	292	3.26855	96.7314		292	4.01343	95.9866		292	3.50952	96.4905		292	3.38075	96.6192		292	3.35651	96.6435
	291	3.25359	96.7464		291	4.02178	95.9782		291	3.49877	96.5012		291	3.3787	96.6213		291	3.36411	96.6359
	290	3.26121	96.7388		290	4.02896	95.971		290	3.51014	96.4899		290	3.37637	96.6236		290	3.36607	96.6339
	289	3.26985	96.7301		289	4.02075	95.9793		289	3.50918	96.4908		289	3.37838	96.6216		289	3.36084	96.6392
	288	3.26461	96.7354		288	4.02269	95.9773		288	3.50442	96.4956		288	3.36761	96.6324		288	3.36138	96.6386
	287	3.26147	96.7385		287	4.02453	95.9755		287	3.50493	96.4951		287	3.37244	96.6276		287	3.36265	96.6373
	286	3.26327	96.7367		286	4.02795	95.972		286	3.51134	96.4887		286	3.377	96.623		286	3.35448	96.6455
	285	3.26294	96.7371		285	4.02481	95.9752		285	3.51086	96.4891		285	3.36429	96.6357		285	3.36127	96.6387
	284	3.26375	96.7362		284	4.01799	95.982		284	3.51453	96.4855		284	3.3679	96.6321		284	3.36464	96.6354
	283	3.26277	96.7372		283	4.0243	95.9757		283	3.51266	96.4873		283	3.37328	96.6267		283	3.36105	96.6389
	282	3.26459	96.7354		282	4.01754	95.9825		282	3.50934	96.4907		282	3.3679	96.6321		282	3.35556	96.6444
	281	3.25819	96.7418		281	4.00773	95.9923		281	3.50771	96.4923		281	3.35909	96.6409		281	3.34846	96.6515
	280	3.25036	96.7496		280	4.00502	95.995		280	3.50235	96.4976		280	3.36118	96.6388		280	3.34317	96.6568
	279	3.25312	96.7469		279	4.00018	95.9998		279	3.50495	96.4951		279	3.35242	96.6476		279	3.34452	96.6555
	278	3.2535	96.7465		278	3.99989	96.0001		278	3.49665	96.5033		278	3.35729	96.6427		278	3.3434	96.6566
	277	3.23699	96.763		277	3.98453	96.0155		277	3.4911	96.5089		277	3.3461	96.6539		277	3.33649	96.6635
	276	3.24001	96.76		276	3.98507	96.0149		276	3.48092	96.5191		276	3.3333	96.6667		276	3.33428	96.6657
	275	3.23758	96.7624		275	3.97993	96.0201		275	3.48317	96.5168		275	3.3405	96.6595		275	3.3265	96.6735
	274	3.22034	96.7797		274	3.97507	96.0249		274	3.47505	96.525		274	3.32844	96.6716		274	3.31807	96.6819
	273	3.22362	96.7764		273	3.96804	96.032		273	3.46192	96.5381		273	3.32557	96.6744		273	3.3076	96.6924
	272	3.21999	96.78		272	3.95595	96.044		272	3.47337	96.5266		272	3.30627	96.6937		272	3.30235	96.6976
	271	3.21436	96.7856		271	3.95706	96.0429		271	3.45709	96.5429		271	3.31279	96.6872		271	3.29476	96.7052
	270	3.20977	96.7902		270	3.93509	96.0649		270	3.452	96.548		270	3.3028	96.6972		270	3.28648	96.7135
	269	3.20466	96.7953		269	3.93845	96.0615		269	3.4396	96.5604		269	3.29558	96.7044		269	3.29025	96.7097
	268	3.19054	96.8095		268	3.91372	96.0863		268	3.43238	96.5676		268	3.28644	96.7136		268	3.27755	96.7224
	267	3.18614	96.8139		267	3.90302	96.097		267	3.42961	96.5704		267	3.28331	96.7167		267	3.27759	96.7224
	266	3.18401	96.816		266	3.90515	96.0948		266	3.41735	96.5827		266	3.27019	96.7298		266	3.2601	96.7399
	265	3.18054	96.8195		265	3.88046	96.1195		265	3.40265	96.5974		265	3.26459	96.7354		265	3.262	96.738
	264	3.17344	96.8266		264	3.88469	96.1153		264	3.4054	96.5946		264	3.25963	96.7404		264	3.25295	96.7471
	263	3.15921	96.8408		263	3.85817	96.1418		263	3.38943	96.6106		263	3.24893	96.7511		263	3.24078	96.7592
	262	3.14546	96.8545		262	3.85772	96.1423		262	3.3833	96.6167		262	3.22835	96.7716		262	3.23891	96.7611
	261	3.14824	96.8518		261	3.83988	96.1601		261	3.36976	96.6302		261	3.21803	96.782		261	3.22346	96.7765
	260	3.13828	96.8617		260	3.83164	96.1684		260	3.36653	96.6335		260	3.21934	96.7807		260	3.2173	96.7827
	259	3.1246	96.8754		259	3.82776	96.1722		259	3.35381	96.6462		259	3.21095	96.7891		259	3.20827	96.7917
	258	3.11567	96.8843		258	3.8084	96.1916		258	3.3433	96.6567		258	3.19146	96.8085		258	3.19245	96.8076
	257	3.10938	96.8906		257	3.79275	96.2073		257	3.33408	96.6659		257	3.17999	96.82		257	3.18384	96.8162
	256	3.09941	96.9006		256	3.77968	96.2203		256	3.31894	96.6811		256	3.17372	96.8263		256	3.17545	96.8246
	255	3.08659	96.9134		255	3.75862	96.2414		255	3.30522	96.6948		255	3.17044	96.8296		255	3.16291	96.8371
	254	3.07132	96.9287		254	3.74757	96.2524		254	3.29528	96.7047		254	3.14794	96.8521		254	3.15472	96.8453
	253	3.07266	96.9273		253	3.73603	96.264		253	3.28595	96.7141		253	3.14721	96.8528		253	3.13723	96.8628
	252	3.06433	96.9357		252	3.72573	96.2743		252	3.27399	96.726		252	3.1262	96.8738		252	3.13253	96.8675
	251	3.0476	96.9524		251	3.69913	96.3009		251	3.25855	96.7415		251	3.10954	96.8905		251	3.11821	96.8818
	250	3.03667	96.9633		250	3.67675	96.3233		250	3.24879	96.7512		250	3.10602	96.894		250	3.10855	96.8915
	249	3.02903	96.971		249	3.66485	96.3351		249	3.22716	96.7728		249	3.09718	96.9028		249	3.09697	96.903
	248	3.01158	96.9884		248	3.64681	96.3532		248	3.21373	96.7863		248	3.07671	96.9233		248	3.08834	96.9117
	247	3.00517	96.9948		247	3.63294	96.3671		247	3.19963	96.8004		247	3.07417	96.9258		247	3.07185	96.9282
	246	2.99422	97.0058		246	3.61766	96.3823		246	3.19398	96.806		246	3.06173	96.9383		246	3.06081	96.9392
	245	2.98389	97.0161		245	3.60014	96.3999		245	3.17003	96.83		245	3.0362	96.9638		245	3.04914	96.9509
	244	2.97272	97.0273		244	3.58395	96.416		244	3.1662	96.8338		244	3.0287	96.9713		244	3.03645	96.9635
	243	2.96251	97.0375		243	3.57313	96.4269		243	3.15057	96.8494		243	3.02534	96.9747		243	3.02044	96.9796
	242	2.95546	97.0445		242	3.54931	96.4507		242	3.13314	96.8669		242	3.0095	96.9905		242	3.01946	96.9805
	241	2.95081	97.0492		241	3.53362	96.4664		241	3.11686	96.8831		241	2.98979	97.0102		241	3.00355	96.9964
	240	2.9327	97.0673		240	3.52278	96.4772		240	3.10677	96.8932		240	2.98255	97.0174		240	2.98662	97.0134
	239	2.9229	97.0771		239	3.50191	96.4981		239	3.08377	96.9162		239	2.98163	97.0184		239	2.97923	97.0208
	238	2.89807	97.1019		238	3.4873	96.5127		238	3.07854	96.9215		238	2.9619	97.0381		238	2.9655	97.0345
	237	2.89113	97.1089		237	3.46713	96.5329		237	3.05954	96.9405		237	2.93459	97.0654		237	2.95485	97.0452
	236	2.87052	97.1295		236	3.44751	96.5525		236	3.05119	96.9488		236	2.93233	97.0677		236	2.93484	97.0652
	235	2.85683	97.1432		235	3.42583	96.5742		235	3.026	96.974		235	2.89889	97.1011		235	2.91287	97.0871
	234	2.8421	97.1579		234	3.42059	96.5794		234	2.99693	97.0031		234	2.88967	97.1103		234	2.90247	97.0975
	233	2.82245	97.1775		233	3.37878	96.6212		233	2.98324	97.0168		233	2.8694	97.1306		233	2.88125	97.1188
	232	2.79573	97.2043		232	3.35758	96.6424		232	2.96207	97.0379		232	2.83817	97.1618		232	2.87004	97.13
	231	2.78416	97.2158		231	3.32923	96.6708		231	2.94185	97.0581		231	2.81519	97.1848		231	2.84319	97.1568
	230	2.75654	97.2435		230	3.30268	96.6973		230	2.9155	97.0845		230	2.79168	97.2083		230	2.81728	97.1827
	229	2.7284	97.2716		229	3.27686	96.7231		229	2.88775	97.1123		229	2.7647	97.2353		229	2.79033	97.2097
	228	2.7081	97.2919		228	3.25273	96.7473		228	2.86414	97.1359		228	2.74462	97.2554		228	2.7676	97.2324
	227	2.68103	97.319		227	3.22268	96.7773		227	2.83479	97.1652		227	2.7025	97.2975		227	2.73019	97.2698
	226	2.65391	97.3461		226	3.19635	96.8037		226	2.80495	97.195		226	2.67107	97.3289		226	2.70546	97.2945
	225	2.62147	97.3785		225	3.1561	96.8439		225	2.77296	97.227		225	2.64751	97.3525		225	2.69149	97.3085
	224	2.60141	97.3986		224	3.11844	96.8816		224	2.73618	97.2638		224	2.60802	97.392		224	2.66886	97.3311
	223	2.58464	97.4154		223	3.10041	96.8996		223	2.70721	97.2928		223	2.58765	97.4124		223	2.63902	97.361
	222	2.54849	97.4515		222	3.06282	96.9372		222	2.68248	97.3175		222	2.56569	97.4343		222	2.61123	97.3888
	221	2.52391	97.4761		221	3.03265	96.9673		221	2.66285	97.3371		221	2.52501	97.475		221	2.57209	97.4279
	220	2.4975	97.5025		220	3.00343	96.9966		220	2.62978	97.3702		220	2.49431	97.5057		220	2.55451	97.4455
	219	2.4743	97.5257		219	2.97541	97.0246		219	2.60026	97.3997		219	2.47515	97.5249		219	2.5328	97.4672
	218	2.44706	97.5529		218	2.95496	97.045		218	2.56942	97.4306		218	2.45694	97.5431		218	2.51849	97.4815
	217	2.43213	97.5679		217	2.92393	97.0761		217	2.55366	97.4463		217	2.42549	97.5745		217	2.49314	97.5069
	216	2.39593	97.6041		216	2.8903	97.1097		216	2.51821	97.4818		216	2.37319	97.6268		216	2.46162	97.5384
	215	2.39154	97.6085		215	2.88053	97.1195		215	2.51469	97.4853		215	2.3682	97.6318		215	2.44844	97.5516
	214	2.36872	97.6313		214	2.86638	97.1336		214	2.49285	97.5071		214	2.33249	97.6675		214	2.43834	97.5617
	213	2.35795	97.642		213	2.84427	97.1557		213	2.46777	97.5322		213	2.31063	97.6894		213	2.40742	97.5926
	212	2.35967	97.6403		212	2.82883	97.1712		212	2.46647	97.5335		212	2.32225	97.6778		212	2.39996	97.6
	211	2.33428	97.6657		211	2.82079	97.1792		211	2.45172	97.5483		211	2.29591	97.7041		211	2.39612	97.6039
	210	2.33099	97.669		210	2.8196	97.1804		210	2.44572	97.5543		210	2.25056	97.7494		210	2.38833	97.6117
	209	2.31541	97.6846		209	2.80226	97.1977		209	2.44179	97.5582		209	2.25898	97.741		209	2.39827	97.6017
	208	2.32059	97.6794		208	2.80109	97.1989		208	2.43853	97.5615		208	2.25883	97.7412		208	2.40474	97.5953
	207	2.33819	97.6618		207	2.81458	97.1854		207	2.44666	97.5533		207	2.23796	97.762		207	2.38763	97.6124
	206	2.34509	97.6549		206	2.8106	97.1894		206	2.44073	97.5593		206	2.25397	97.746		206	2.41266	97.5873
	205	2.34173	97.6583		205	2.84167	97.1583		205	2.44234	97.5577		205	2.23621	97.7638		205	2.40748	97.5925
	204	2.34192	97.6581		204	2.85925	97.1407		204	2.45678	97.5432		204	2.20841	97.7916		204	2.42538	97.5746
	203	2.36666	97.6333		203	2.86357	97.1364		203	2.45989	97.5401		203	2.2163	97.7837		203	2.44138	97.5586
	202	2.34517	97.6548		202	2.85998	97.14		202	2.47066	97.5293		202	2.21551	97.7845		202	2.42754	97.5725
	201	2.38116	97.6188		201	2.85913	97.1409		201	2.49212	97.5079		201	2.19925	97.8007		201	2.4566	97.5434
	200	2.37269	97.6273		200	2.89569	97.1043		200	2.50311	97.4969		200	2.17949	97.8205		200	2.47643	97.5236

## Sheet: Eg TBT-Pt0.05
			TBT-Pt0.05			KM		E	(KM*E)^0,5
		1500	83.0784	16.9216		0.0172331		0.826667	0.119357
		1499	83.0345	16.9655		0.0173319		0.827218	0.119738
		1498	83.002	16.998		0.0174052		0.82777	0.120031
		1497	82.9487	17.0513		0.0175256		0.828323	0.120486
		1496	82.8891	17.1109		0.0176611		0.828877	0.120991
		1495	82.84	17.16		0.0177732		0.829431	0.121415
		1494	82.8264	17.1736		0.0178044		0.829987	0.121562
		1493	82.7997	17.2003		0.0178655		0.830543	0.121812
		1492	82.745	17.255		0.0179912		0.831099	0.12228
		1491	82.7149	17.2851		0.0180606		0.831657	0.122557
		1490	82.6953	17.3047		0.0181058		0.832215	0.122751
		1489	82.6227	17.3773		0.0182741		0.832774	0.123362
		1488	82.6145	17.3855		0.0182932		0.833333	0.123468
		1487	82.5902	17.4098		0.0183498		0.833894	0.1237
		1486	82.477	17.523		0.0186145		0.834455	0.124631
		1485	82.4717	17.5283		0.0186271		0.835017	0.124715
		1484	82.4175	17.5825		0.0187548		0.83558	0.125184
		1483	82.3855	17.6145		0.0188304		0.836143	0.125479
		1482	82.3899	17.6101		0.01882		0.836707	0.125486
		1481	82.3212	17.6788		0.0189831		0.837272	0.126071
		1480	82.2731	17.7269		0.0190975		0.837838	0.126494
		1479	82.2082	17.7918		0.0192528		0.838404	0.12705
		1478	82.2344	17.7656		0.0191901		0.838972	0.126886
		1477	82.1819	17.8181		0.019316		0.83954	0.127344
		1476	82.0948	17.9052		0.0195259		0.840108	0.128078
		1475	82.1151	17.8849		0.019477		0.840678	0.12796
		1474	82.0812	17.9188		0.0195589		0.841248	0.128273
		1473	82.0359	17.9641		0.0196687		0.841819	0.128676
		1472	82.0418	17.9582		0.0196544		0.842391	0.128673
		1471	81.8973	18.1027		0.0200072		0.842964	0.129867
		1470	81.9307	18.0693		0.0199253		0.843537	0.129645
		1469	81.8443	18.1557		0.0201375		0.844112	0.130378
		1468	81.8828	18.1172		0.020043		0.844687	0.130116
		1467	81.8051	18.1949		0.0202343		0.845262	0.13078
		1466	81.7526	18.2474		0.0203645		0.845839	0.131244
		1465	81.7519	18.2481		0.0203662		0.846416	0.131295
		1464	81.6967	18.3033		0.0205034		0.846995	0.131781
		1463	81.6679	18.3321		0.0205751		0.847573	0.132056
		1462	81.6362	18.3638		0.0206545		0.848153	0.132356
		1461	81.5934	18.4066		0.0207618		0.848734	0.132745
		1460	81.5728	18.4272		0.0208135		0.849315	0.132956
		1459	81.5772	18.4228		0.0208024		0.849897	0.132966
		1458	81.4965	18.5035		0.0210059		0.85048	0.13366
		1457	81.5172	18.4828		0.0209535		0.851064	0.133539
		1456	81.4825	18.5175		0.0210411		0.851648	0.133864
		1455	81.4808	18.5192		0.0210455		0.852234	0.133924
		1454	81.4382	18.5618		0.0211536		0.85282	0.134314
		1453	81.402	18.598		0.0212454		0.853407	0.134651
		1452	81.3918	18.6082		0.0212716		0.853994	0.134781
		1451	81.3914	18.6086		0.0212724		0.854583	0.13483
		1450	81.3993	18.6007		0.0212524		0.855172	0.134813
		1449	81.3465	18.6535		0.021387		0.855763	0.135286
		1448	81.3727	18.6273		0.0213203		0.856354	0.135121
		1447	81.3631	18.6369		0.0213447		0.856945	0.135245
		1446	81.3383	18.6617		0.021408		0.857538	0.135492
		1445	81.3261	18.6739		0.0214392		0.858131	0.135638
		1444	81.3189	18.6811		0.0214576		0.858726	0.135743
		1443	81.377	18.623		0.0213093		0.859321	0.13532
		1442	81.3128	18.6872		0.0214735		0.859917	0.135888
		1441	81.3372	18.6628		0.021411		0.860514	0.135737
		1440	81.3144	18.6856		0.0214692		0.861111	0.135968
		1439	81.3466	18.6534		0.0213869		0.86171	0.135755
		1438	81.3308	18.6692		0.0214273		0.862309	0.13593
		1437	81.3	18.7		0.0215061		0.862909	0.136227
		1436	81.3488	18.6512		0.0213812		0.86351	0.135878
		1435	81.3046	18.6954		0.0214943		0.864111	0.136285
		1434	81.3707	18.6293		0.0213253		0.864714	0.135795
		1433	81.3415	18.6585		0.0213998		0.865318	0.136079
		1432	81.3404	18.6596		0.0214027		0.865922	0.136136
		1431	81.3623	18.6377		0.0213467		0.866527	0.136005
		1430	81.3475	18.6525		0.0213845		0.867133	0.136173
		1429	81.316	18.684		0.0214652		0.86774	0.136478
		1428	81.3542	18.6458		0.0213674		0.868347	0.136214
		1427	81.3585	18.6415		0.0213565		0.868956	0.136227
		1426	81.3298	18.6702		0.0214297		0.869565	0.136508
		1425	81.312	18.688		0.0214755		0.870175	0.136702
		1424	81.3548	18.6452		0.021366		0.870787	0.136401
		1423	81.3292	18.6708		0.0214313		0.871398	0.136657
		1422	81.3855	18.6145		0.0212875		0.872011	0.136246
		1421	81.4136	18.5864		0.0212159		0.872625	0.136064
		1420	81.3809	18.6191		0.0212993		0.873239	0.13638
		1419	81.3732	18.6268		0.0213189		0.873855	0.13649
		1418	81.4059	18.5941		0.0212356		0.874471	0.136271
		1417	81.4212	18.5788		0.0211967		0.875088	0.136195
		1416	81.4329	18.5671		0.021167		0.875706	0.136147
		1415	81.4487	18.5513		0.0211267		0.876325	0.136066
		1414	81.4895	18.5105		0.0210236		0.876945	0.135781
		1413	81.4516	18.5484		0.0211196		0.877565	0.136139
		1412	81.5084	18.4916		0.0209758		0.878187	0.135723
		1411	81.5305	18.4695		0.0209199		0.878809	0.13559
		1410	81.5567	18.4433		0.020854		0.879433	0.135424
		1409	81.5486	18.4514		0.0208742		0.880057	0.135538
		1408	81.6353	18.3647		0.0206566		0.880682	0.134877
		1407	81.6343	18.3657		0.0206591		0.881308	0.134933
		1406	81.6674	18.3326		0.0205764		0.881935	0.134711
		1405	81.5978	18.4022		0.0207505		0.882562	0.135328
		1404	81.6901	18.3099		0.0205198		0.883191	0.134621
		1403	81.7448	18.2552		0.0203838		0.88382	0.134222
		1402	81.7543	18.2457		0.0203602		0.884451	0.134192
		1401	81.7982	18.2018		0.0202513		0.885082	0.133881
		1400	81.8081	18.1919		0.0202269		0.885714	0.133848
		1399	81.8482	18.1518		0.0201281		0.886347	0.133568
		1398	81.8803	18.1197		0.020049		0.886981	0.133353
		1397	81.8913	18.1087		0.0200219		0.887616	0.133311
		1396	81.9513	18.0487		0.0198748		0.888252	0.132868
		1395	81.9343	18.0657		0.0199165		0.888889	0.133055
		1394	81.9768	18.0232		0.0198126		0.889527	0.132755
		1393	81.9945	18.0055		0.0197695		0.890165	0.132658
		1392	82.0248	17.9752		0.0196958		0.890805	0.132458
		1391	82.0366	17.9634		0.0196671		0.891445	0.132409
		1390	82.0752	17.9248		0.0195734		0.892086	0.132141
		1389	82.1305	17.8695		0.0194397		0.892729	0.131736
		1388	82.1526	17.8474		0.0193866		0.893372	0.131603
		1387	82.2006	17.7994		0.0192711		0.894016	0.131258
		1386	82.2513	17.7487		0.0191497		0.894661	0.130891
		1385	82.2726	17.7274		0.0190988		0.895307	0.130764
		1384	82.3422	17.6578		0.018933		0.895954	0.130242
		1383	82.3388	17.6612		0.018941		0.896602	0.130317
		1382	82.4173	17.5827		0.0187553		0.89725	0.129724
		1381	82.4695	17.5305		0.0186323		0.8979	0.129344
		1380	82.5849	17.4151		0.0183619		0.898551	0.128449
		1379	82.5858	17.4142		0.01836		0.899202	0.128489
		1378	82.617	17.383		0.0182874		0.899855	0.128281
		1377	82.7238	17.2762		0.0180401		0.900508	0.127457
		1376	82.807	17.193		0.0178486		0.901163	0.126825
		1375	82.87	17.13		0.0177047		0.901818	0.126358
		1374	82.9439	17.0561		0.0175367		0.902475	0.125803
		1373	83.01	16.99		0.017387		0.903132	0.125311
		1372	83.0816	16.9184		0.017226		0.90379	0.124775
		1371	83.0774	16.9226		0.0172354		0.904449	0.124854
		1370	83.2205	16.7795		0.0169159		0.905109	0.123737
		1369	83.2071	16.7929		0.0169458		0.905771	0.123891
		1368	83.2611	16.7389		0.016826		0.906433	0.123498
		1367	83.3492	16.6508		0.0166318		0.907096	0.122828
		1366	83.3742	16.6258		0.0165769		0.90776	0.12267
		1365	83.4235	16.5765		0.016469		0.908425	0.122315
		1364	83.4192	16.5808		0.0164785		0.909091	0.122395
		1363	83.4355	16.5645		0.0164427		0.909758	0.122306
		1362	83.4878	16.5122		0.016329		0.910426	0.121928
		1361	83.5054	16.4946		0.0162907		0.911095	0.121829
		1360	83.496	16.504		0.016311		0.911765	0.12195
		1359	83.5471	16.4529		0.0162002		0.912436	0.12158
		1358	83.5398	16.4602		0.0162161		0.913108	0.121684
		1357	83.5326	16.4674		0.0162318		0.91378	0.121788
		1356	83.537	16.463		0.0162221		0.914454	0.121796
		1355	83.5774	16.4226		0.0161348		0.915129	0.121513
		1354	83.4991	16.5009		0.0163043		0.915805	0.122195
		1353	83.556	16.444		0.0161811		0.916482	0.121777
		1352	83.5528	16.4472		0.0161879		0.91716	0.121848
		1351	83.5553	16.4447		0.0161825		0.917839	0.121873
		1350	83.5013	16.4987		0.0162996		0.918519	0.122358
		1349	83.4963	16.5037		0.0163105		0.919199	0.122444
		1348	83.5314	16.4686		0.0162344		0.919881	0.122204
		1347	83.4821	16.5179		0.0163414		0.920564	0.122651
		1346	83.5176	16.4824		0.0162641		0.921248	0.122406
		1345	83.4739	16.5261		0.0163591		0.921933	0.122809
		1344	83.4723	16.5277		0.0163627		0.922619	0.122868
		1343	83.4821	16.5179		0.0163412		0.923306	0.122833
		1342	83.446	16.554		0.0164199		0.923994	0.123174
		1341	83.4425	16.5575		0.0164276		0.924683	0.123249
		1340	83.4528	16.5472		0.0164051		0.925373	0.123211
		1339	83.3991	16.6009		0.0165224		0.926064	0.123696
		1338	83.3951	16.6049		0.0165311		0.926756	0.123775
		1337	83.399	16.601		0.0165226		0.92745	0.12379
		1336	83.4057	16.5943		0.0165078		0.928144	0.12378
		1335	83.3927	16.6073		0.0165364		0.928839	0.123934
		1334	83.3805	16.6195		0.0165632		0.929535	0.124081
		1333	83.354	16.646		0.0166213		0.930233	0.124345
		1332	83.3788	16.6212		0.0165669		0.930931	0.124188
		1331	83.3457	16.6543		0.0166394		0.93163	0.124506
		1330	83.3541	16.6459		0.0166209		0.932331	0.124484
		1329	83.4001	16.5999		0.0165201		0.933032	0.124152
		1328	83.4002	16.5998		0.0165199		0.933735	0.124198
		1327	83.3774	16.6226		0.0165698		0.934439	0.124433
		1326	83.3493	16.6507		0.0166316		0.935143	0.124711
		1325	83.3779	16.6221		0.0165688		0.935849	0.124523
		1324	83.3542	16.6458		0.0166207		0.936556	0.124765
		1323	83.352	16.648		0.0166257		0.937264	0.124831
		1322	83.2719	16.7281		0.0168021		0.937973	0.125538
		1321	83.2791	16.7209		0.0167863		0.938683	0.125527
		1320	83.2932	16.7068		0.0167551		0.939394	0.125458
		1319	83.2302	16.7698		0.0168944		0.940106	0.126026
		1318	83.2336	16.7664		0.0168869		0.940819	0.126046
		1317	83.2441	16.7559		0.0168637		0.941534	0.126007
		1316	83.2056	16.7944		0.0169491		0.942249	0.126374
		1315	83.1774	16.8226		0.0170118		0.942966	0.126655
		1314	83.1856	16.8144		0.0169937		0.943683	0.126636
		1313	83.1182	16.8818		0.0171441		0.944402	0.127244
		1312	83.1474	16.8526		0.0170787		0.945122	0.127049
		1311	83.0967	16.9033		0.0171922		0.945843	0.127519
		1310	83.0906	16.9094		0.0172058		0.946565	0.127618
		1309	83.0934	16.9066		0.0171996		0.947288	0.127644
		1308	83.0542	16.9458		0.0172876		0.948012	0.128019
		1307	83.0305	16.9695		0.0173409		0.948738	0.128265
		1306	83.0079	16.9921		0.0173918		0.949464	0.128502
		1305	83.0393	16.9607		0.017321		0.950192	0.12829
		1304	82.9834	17.0166		0.0174473		0.95092	0.128806
		1303	82.9786	17.0214		0.0174579		0.95165	0.128895
		1302	82.964	17.036		0.0174911		0.952381	0.129067
		1301	82.9578	17.0422		0.017505		0.953113	0.129167
		1300	82.9169	17.0831		0.0175978		0.953846	0.129559
		1299	82.9307	17.0693		0.0175666		0.95458	0.129494
		1298	82.938	17.062		0.0175499		0.955316	0.129482
		1297	82.9052	17.0948		0.0176245		0.956052	0.129807
		1296	82.8596	17.1404		0.0177283		0.95679	0.130239
		1295	82.7978	17.2022		0.0178697		0.957529	0.130808
		1294	82.8677	17.1323		0.0177098		0.958269	0.130272
		1293	82.8111	17.1889		0.0178392		0.95901	0.130797
		1292	82.822	17.178		0.0178144		0.959752	0.130757
		1291	82.7764	17.2236		0.0179188		0.960496	0.13119
		1290	82.8111	17.1889		0.0178393		0.96124	0.13095
		1289	82.7748	17.2252		0.0179227		0.961986	0.131306
		1288	82.7147	17.2853		0.0180609		0.962733	0.131863
		1287	82.7204	17.2796		0.0180479		0.963481	0.131867
		1286	82.6837	17.3163		0.0181325		0.96423	0.132227
		1285	82.7296	17.2704		0.0180266		0.964981	0.131891
		1284	82.6608	17.3392		0.0181856		0.965732	0.132523
		1283	82.6102	17.3898		0.018303		0.966485	0.133002
		1282	82.6192	17.3808		0.0182822		0.967239	0.132978
		1281	82.5999	17.4001		0.0183272		0.967994	0.133194
		1280	82.5249	17.4751		0.0185023		0.96875	0.133881
		1279	82.5643	17.4357		0.0184101		0.969507	0.133599
		1278	82.5382	17.4618		0.0184712		0.970266	0.133873
		1277	82.5434	17.4566		0.0184589		0.971026	0.133881
		1276	82.5061	17.4939		0.0185463		0.971787	0.13425
		1275	82.4965	17.5035		0.0185689		0.972549	0.134384
		1274	82.4772	17.5228		0.0186142		0.973312	0.134601
		1273	82.4177	17.5823		0.0187543		0.974077	0.13516
		1272	82.4459	17.5541		0.0186877		0.974843	0.134972
		1271	82.3808	17.6192		0.0188415		0.97561	0.13558
		1270	82.4008	17.5992		0.0187943		0.976378	0.135463
		1269	82.3745	17.6255		0.0188564		0.977147	0.13574
		1268	82.3198	17.6802		0.0189862		0.977918	0.136261
		1267	82.3072	17.6928		0.0190163		0.97869	0.136422
		1266	82.3116	17.6884		0.0190057		0.979463	0.136438
		1265	82.2443	17.7557		0.0191664		0.980237	0.137068
		1264	82.2972	17.7028		0.01904		0.981013	0.136669
		1263	82.2349	17.7651		0.0191888		0.981789	0.137257
		1262	82.2443	17.7557		0.0191664		0.982567	0.137231
		1261	82.2468	17.7532		0.0191603		0.983347	0.137263
		1260	82.2441	17.7559		0.0191669		0.984127	0.137341
		1259	82.1806	17.8194		0.0193191		0.984909	0.13794
		1258	82.1573	17.8427		0.0193752		0.985692	0.138195
		1257	82.1126	17.8874		0.0194828		0.986476	0.138634
		1256	82.0947	17.9053		0.0195262		0.987261	0.138843
		1255	82.0897	17.9103		0.0195384		0.988048	0.138942
		1254	82.0183	17.9817		0.0197116		0.988836	0.139612
		1253	82.0284	17.9716		0.0196869		0.989625	0.13958
		1252	82.0248	17.9752		0.0196957		0.990415	0.139667
		1251	82.0138	17.9862		0.0197224		0.991207	0.139818
		1250	82.0099	17.9901		0.019732		0.992	0.139908
		1249	81.923	18.077		0.0199443		0.992794	0.140715
		1248	81.9211	18.0789		0.0199488		0.99359	0.140787
		1247	81.9309	18.0691		0.0199249		0.994387	0.140759
		1246	81.9059	18.0941		0.019986		0.995185	0.141031
		1245	81.8741	18.1259		0.0200643		0.995984	0.141364
		1244	81.8329	18.1671		0.0201656		0.996785	0.141777
		1243	81.8289	18.1711		0.0201756		0.997586	0.141869
		1242	81.8408	18.1592		0.0201462		0.99839	0.141823
		1241	81.7921	18.2079		0.0202666		0.999194	0.142303
		1240	81.7702	18.2298		0.0203207		1	0.142551
		1239	81.7683	18.2317		0.0203254		1.00081	0.142625
		1238	81.7224	18.2776		0.0204393		1.00162	0.143082
		1237	81.7212	18.2788		0.0204424		1.00243	0.14315
		1236	81.7042	18.2958		0.0204847		1.00324	0.143356
		1235	81.6639	18.3361		0.020585		1.00405	0.143765
		1234	81.6241	18.3759		0.0206848		1.00486	0.144171
		1233	81.6047	18.3953		0.0207333		1.00568	0.144399
		1232	81.6324	18.3676		0.0206639		1.00649	0.144215
		1231	81.6006	18.3994		0.0207436		1.00731	0.144552
		1230	81.5402	18.4598		0.0208956		1.00813	0.14514
		1229	81.5631	18.4369		0.0208378		1.00895	0.144998
		1228	81.5022	18.4978		0.0209913		1.00977	0.14559
		1227	81.482	18.518		0.0210425		1.01059	0.145827
		1226	81.4952	18.5048		0.0210091		1.01142	0.14577
		1225	81.4686	18.5314		0.0210764		1.01224	0.146063
		1224	81.4508	18.5492		0.0211216		1.01307	0.14628
		1223	81.4387	18.5613		0.0211522		1.0139	0.146445
		1222	81.3993	18.6007		0.0212523		1.01473	0.146851
		1221	81.3788	18.6212		0.0213045		1.01556	0.147092
		1220	81.3542	18.6458		0.0213674		1.01639	0.147369
		1219	81.3344	18.6656		0.0214181		1.01723	0.147604
		1218	81.303	18.697		0.0214984		1.01806	0.147942
		1217	81.2886	18.7114		0.0215353		1.0189	0.148129
		1216	81.266	18.734		0.0215936		1.01974	0.148391
		1215	81.2489	18.7511		0.0216373		1.02058	0.148602
		1214	81.2095	18.7905		0.0217391		1.02142	0.149012
		1213	81.2263	18.7737		0.0216957		1.02226	0.148925
		1212	81.1933	18.8067		0.0217809		1.0231	0.149279
		1211	81.1984	18.8016		0.0217678		1.02395	0.149295
		1210	81.1614	18.8386		0.0218634		1.02479	0.149685
		1209	81.1526	18.8474		0.0218863		1.02564	0.149825
		1208	81.0948	18.9052		0.0220363		1.02649	0.1504
		1207	81.0623	18.9377		0.0221209		1.02734	0.15075
		1206	81.0894	18.9106		0.0220504		1.02819	0.150572
		1205	81.0384	18.9616		0.0221835		1.02905	0.151089
		1204	81.0059	18.9941		0.0222686		1.0299	0.151441
		1203	80.9918	19.0082		0.0223056		1.03076	0.15163
		1202	80.9816	19.0184		0.0223322		1.03161	0.151783
		1201	80.9556	19.0444		0.0224005		1.03247	0.152079
		1200	80.9233	19.0767		0.0224854		1.03333	0.15243
		1199	80.9514	19.0486		0.0224115		1.0342	0.152243
		1198	80.9134	19.0866		0.0225116		1.03506	0.152646
		1197	80.8884	19.1116		0.0225777		1.03592	0.152934
		1196	80.8358	19.1642		0.0227168		1.03679	0.153468
		1195	80.8115	19.1885		0.0227812		1.03766	0.15375
		1194	80.8334	19.1666		0.0227233		1.03853	0.153619
		1193	80.8091	19.1909		0.0227878		1.0394	0.153901
		1192	80.7784	19.2216		0.0228695		1.04027	0.154241
		1191	80.7181	19.2819		0.0230301		1.04114	0.154847
		1190	80.701	19.299		0.023076		1.04202	0.155066
		1189	80.6673	19.3327		0.0231665		1.04289	0.155435
		1188	80.6501	19.3499		0.0232127		1.04377	0.155656
		1187	80.6564	19.3436		0.0231956		1.04465	0.155664
		1186	80.6184	19.3816		0.0232979		1.04553	0.156073
		1185	80.608	19.392		0.0233257		1.04641	0.156232
		1184	80.5392	19.4608		0.0235117		1.0473	0.15692
		1183	80.5467	19.4533		0.0234914		1.04818	0.156918
		1182	80.5328	19.4672		0.023529		1.04907	0.15711
		1181	80.5163	19.4837		0.0235737		1.04996	0.157326
		1180	80.4888	19.5112		0.0236485		1.05085	0.157642
		1179	80.4603	19.5397		0.023726		1.05174	0.157967
		1178	80.4468	19.5532		0.0237627		1.05263	0.158156
		1177	80.4444	19.5556		0.0237692		1.05353	0.158245
		1176	80.413	19.587		0.0238551		1.05442	0.158598
		1175	80.4273	19.5727		0.0238158		1.05532	0.158535
		1174	80.3567	19.6433		0.0240091		1.05622	0.159245
		1173	80.3436	19.6564		0.0240452		1.05712	0.159432
		1172	80.3521	19.6479		0.0240218		1.05802	0.159423
		1171	80.3008	19.6992		0.0241627		1.05892	0.159958
		1170	80.2402	19.7598		0.0243301		1.05983	0.160579
		1169	80.2361	19.7639		0.0243413		1.06074	0.160685
		1168	80.279	19.721		0.0242228		1.06164	0.160362
		1167	80.249	19.751		0.0243057		1.06255	0.160705
		1166	80.1582	19.8418		0.0245576		1.06346	0.161605
		1165	80.1853	19.8147		0.0244821		1.06438	0.161426
		1164	80.1363	19.8637		0.0246184		1.06529	0.161944
		1163	80.0988	19.9012		0.0247232		1.06621	0.162358
		1162	80.0578	19.9422		0.0248379		1.06713	0.162804
		1161	80.1003	19.8997		0.0247189		1.06804	0.162484
		1160	80.0939	19.9061		0.0247368		1.06897	0.162612
		1159	80.0261	19.9739		0.0249267		1.06989	0.163306
		1158	79.9898	20.0102		0.0250287		1.07081	0.16371
		1157	79.9795	20.0205		0.0250577		1.07174	0.163876
		1156	79.9231	20.0769		0.0252169		1.07266	0.164467
		1155	79.9515	20.0485		0.0251365		1.07359	0.164275
		1154	79.9113	20.0887		0.0252502		1.07452	0.164718
		1153	79.8929	20.1071		0.0253025		1.07546	0.16496
		1152	79.847	20.153		0.0254325		1.07639	0.165455
		1151	79.8452	20.1548		0.0254377		1.07732	0.165543
		1150	79.8345	20.1655		0.0254681		1.07826	0.165714
		1149	79.8144	20.1856		0.0255255		1.0792	0.165973
		1148	79.7777	20.2223		0.0256301		1.08014	0.166385
		1147	79.7788	20.2212		0.0256268		1.08108	0.166447
		1146	79.7511	20.2489		0.0257061		1.08202	0.166777
		1145	79.7475	20.2525		0.0257163		1.08297	0.166883
		1144	79.6752	20.3248		0.0259237		1.08392	0.167628
		1143	79.6979	20.3021		0.0258586		1.08486	0.167491
		1142	79.662	20.338		0.0259619		1.08581	0.167898
		1141	79.6231	20.3769		0.0260741		1.08677	0.168334
		1140	79.6317	20.3683		0.0260491		1.08772	0.168327
		1139	79.6026	20.3974		0.0261333		1.08867	0.168673
		1138	79.5736	20.4264		0.0262172		1.08963	0.169018
		1137	79.563	20.437		0.0262477		1.09059	0.169191
		1136	79.5667	20.4333		0.026237		1.09155	0.169231
		1135	79.5203	20.4797		0.0263717		1.09251	0.169739
		1134	79.4994	20.5006		0.0264326		1.09347	0.17001
		1133	79.4767	20.5233		0.0264988		1.09444	0.170298
		1132	79.4421	20.5579		0.0265997		1.09541	0.170697
		1131	79.4238	20.5762		0.0266534		1.09637	0.170945
		1130	79.4496	20.5504		0.0265778		1.09735	0.170778
		1129	79.3677	20.6323		0.0268177		1.09832	0.171623
		1128	79.3551	20.6449		0.0268548		1.09929	0.171817
		1127	79.3719	20.6281		0.0268054		1.10027	0.171735
		1126	79.3816	20.6184		0.0267768		1.10124	0.17172
		1125	79.2648	20.7352		0.0271211		1.10222	0.172897
		1124	79.2981	20.7019		0.0270227		1.1032	0.17266
		1123	79.2931	20.7069		0.0270373		1.10419	0.172784
		1122	79.2569	20.7431		0.0271443		1.10517	0.173202
		1121	79.2617	20.7383		0.0271303		1.10616	0.173235
		1120	79.2126	20.7874		0.0272758		1.10714	0.173776
		1119	79.1982	20.8018		0.0273186		1.10813	0.17399
		1118	79.1452	20.8548		0.0274762		1.10912	0.174569
		1117	79.1675	20.8325		0.0274098		1.11012	0.174436
		1116	79.1373	20.8627		0.0274998		1.11111	0.174801
		1115	79.1383	20.8617		0.0274968		1.11211	0.17487
		1114	79.0709	20.9291		0.0276983		1.11311	0.175588
		1113	79.0957	20.9043		0.0276241		1.11411	0.175431
		1112	79.0545	20.9455		0.0277476		1.11511	0.175902
		1111	79.0171	20.9829		0.02786		1.11611	0.176337
		1110	79.0385	20.9615		0.0277957		1.11712	0.176213
		1109	78.9826	21.0174		0.0279639		1.11812	0.176825
		1108	78.9704	21.0296		0.0280007		1.11913	0.177021
		1107	78.9522	21.0478		0.0280555		1.12014	0.177274
		1106	78.9333	21.0667		0.0281127		1.12116	0.177535
		1105	78.8727	21.1273		0.0282963		1.12217	0.178195
		1104	78.8747	21.1253		0.0282904		1.12319	0.178257
		1103	78.8617	21.1383		0.0283297		1.12421	0.178461
		1102	78.8306	21.1694		0.0284245		1.12523	0.178841
		1101	78.8083	21.1917		0.0284925		1.12625	0.179136
		1100	78.766	21.234		0.0286217		1.12727	0.179623
		1099	78.7628	21.2372		0.0286314		1.1283	0.179735
		1098	78.7648	21.2352		0.0286252		1.12933	0.179798
		1097	78.7091	21.2909		0.028796		1.13036	0.180415
		1096	78.705	21.295		0.0288087		1.13139	0.180537
		1095	78.6899	21.3101		0.0288551		1.13242	0.180765
		1094	78.65	21.35		0.0289778		1.13346	0.181232
		1093	78.636	21.364		0.029021		1.13449	0.18145
		1092	78.5732	21.4268		0.0292152		1.13553	0.182139
		1091	78.5809	21.4191		0.0291914		1.13657	0.182149
		1090	78.5546	21.4454		0.029273		1.13761	0.182487
		1089	78.5451	21.4549		0.0293026		1.13866	0.182663
		1088	78.4562	21.5438		0.0295792		1.13971	0.183607
		1087	78.5008	21.4992		0.0294403		1.14075	0.18326
		1086	78.4659	21.5341		0.029549		1.1418	0.183682
		1085	78.4545	21.5455		0.0295846		1.14286	0.183878
		1084	78.4374	21.5626		0.029638		1.14391	0.184128
		1083	78.3904	21.6096		0.0297851		1.14497	0.18467
		1082	78.3953	21.6047		0.0297699		1.14603	0.184708
		1081	78.3427	21.6573		0.0299352		1.14709	0.185306
		1080	78.2972	21.7028		0.0300783		1.14815	0.185834
		1079	78.2897	21.7103		0.030102		1.14921	0.185994
		1078	78.2671	21.7329		0.0301735		1.15028	0.186301
		1077	78.202	21.798		0.0303797		1.15135	0.187023
		1076	78.2463	21.7537		0.0302394		1.15242	0.186677
		1075	78.1887	21.8113		0.0304221		1.15349	0.187327
		1074	78.1806	21.8194		0.030448		1.15456	0.187494
		1073	78.1761	21.8239		0.030462		1.15564	0.187625
		1072	78.1322	21.8678		0.0306019		1.15672	0.188143
		1071	78.1136	21.8864		0.0306614		1.1578	0.188414
		1070	78.086	21.914		0.0307495		1.15888	0.188772
		1069	78.0772	21.9228		0.0307778		1.15996	0.188947
		1068	78.0021	21.9979		0.0310188		1.16105	0.189774
		1067	78.0103	21.9897		0.0309924		1.16214	0.189783
		1066	78.0034	21.9966		0.0310147		1.16323	0.18994
		1065	77.9443	22.0557		0.0312054		1.16432	0.190612
		1064	77.9508	22.0492		0.0311843		1.16541	0.190637
		1063	77.8773	22.1227		0.0314221		1.16651	0.191453
		1062	77.8904	22.1096		0.0313796		1.16761	0.191413
		1061	77.913	22.087		0.0313065		1.16871	0.19128
		1060	77.8906	22.1094		0.031379		1.16981	0.191592
		1059	77.8183	22.1817		0.0316137		1.17092	0.192398
		1058	77.7476	22.2524		0.0318448		1.17202	0.193191
		1057	77.7912	22.2088		0.0317021		1.17313	0.192849
		1056	77.7286	22.2714		0.031907		1.17424	0.193563
		1055	77.7232	22.2768		0.0319245		1.17536	0.193708
		1054	77.717	22.283		0.031945		1.17647	0.193862
		1053	77.6972	22.3028		0.0320099		1.17759	0.194151
		1052	77.6541	22.3459		0.0321515		1.17871	0.194672
		1051	77.6306	22.3694		0.0322288		1.17983	0.194999
		1050	77.5838	22.4162		0.0323836		1.18095	0.195559
		1049	77.5754	22.4246		0.0324113		1.18208	0.195736
		1048	77.5542	22.4458		0.0324815		1.18321	0.196042
		1047	77.5358	22.4642		0.0325423		1.18434	0.196319
		1046	77.5085	22.4915		0.0326332		1.18547	0.196687
		1045	77.4917	22.5083		0.0326889		1.1866	0.196949
		1044	77.4449	22.5551		0.0328447		1.18774	0.197512
		1043	77.429	22.571		0.0328979		1.18888	0.197767
		1042	77.4114	22.5886		0.0329567		1.19002	0.198038
		1041	77.3994	22.6006		0.0329967		1.19116	0.198253
		1040	77.3416	22.6584		0.0331907		1.19231	0.198931
		1039	77.3667	22.6333		0.0331065		1.19346	0.198774
		1038	77.3154	22.6846		0.0332786		1.19461	0.199386
		1037	77.2757	22.7243		0.0334124		1.19576	0.199883
		1036	77.2555	22.7445		0.0334806		1.19691	0.200183
		1035	77.283	22.717		0.0333878		1.19807	0.200002
		1034	77.2233	22.7767		0.0335894		1.19923	0.200702
		1033	77.1965	22.8035		0.0336801		1.20039	0.20107
		1032	77.186	22.814		0.0337157		1.20155	0.201274
		1031	77.146	22.854		0.0338519		1.20272	0.201778
		1030	77.1361	22.8639		0.0338856		1.20388	0.201976
		1029	77.1003	22.8997		0.0340076		1.20505	0.202438
		1028	77.0556	22.9444		0.0341603		1.20623	0.20299
		1027	77.0274	22.9726		0.0342568		1.2074	0.203376
		1026	76.989	23.011		0.0343883		1.20858	0.203865
		1025	76.97	23.03		0.0344537		1.20976	0.204158
		1024	76.9749	23.0251		0.0344369		1.21094	0.204208
		1023	76.9672	23.0328		0.0344632		1.21212	0.204386
		1022	76.9183	23.0817		0.0346317		1.21331	0.204985
		1021	76.9085	23.0915		0.0346658		1.2145	0.205186
		1020	76.8604	23.1396		0.0348321		1.21569	0.205779
		1019	76.8168	23.1832		0.0349832		1.21688	0.206326
		1018	76.796	23.204		0.0350556		1.21807	0.206641
		1017	76.7546	23.2454		0.0351997		1.21927	0.207167
		1016	76.7987	23.2013		0.0350463		1.22047	0.206816
		1015	76.7508	23.2492		0.035213		1.22167	0.20741
		1014	76.7203	23.2797		0.0353196		1.22288	0.207826
		1013	76.6978	23.3022		0.0353982		1.22409	0.20816
		1012	76.6612	23.3388		0.0355265		1.2253	0.20864
		1011	76.6397	23.3603		0.0356019		1.22651	0.208964
		1010	76.6406	23.3594		0.0355988		1.22772	0.209059
		1009	76.589	23.411		0.0357803		1.22894	0.209695
		1008	76.545	23.455		0.0359355		1.23016	0.210253
		1007	76.5524	23.4476		0.0359095		1.23138	0.210281
		1006	76.5197	23.4803		0.0360252		1.2326	0.210725
		1005	76.4723	23.5277		0.036193		1.23383	0.21132
		1004	76.4363	23.5637		0.036321		1.23506	0.211799
		1003	76.42	23.58		0.0363791		1.23629	0.212073
		1002	76.3941	23.6059		0.0364714		1.23752	0.212448
		1001	76.3666	23.6334		0.0365695		1.23876	0.21284
		1000	76.3743	23.6257		0.0365419		1.24	0.212866
		999	76.31	23.69		0.0367721		1.24124	0.213642
		998	76.2773	23.7227		0.0368895		1.24248	0.21409
		997	76.2822	23.7178		0.0368718		1.24373	0.214146
		996	76.2467	23.7533		0.0369997		1.24498	0.214625
		995	76.255	23.745		0.0369697		1.24623	0.214646
		994	76.2279	23.7721		0.0370672		1.24748	0.215037
		993	76.1675	23.8325		0.0372854		1.24874	0.215777
		992	76.1641	23.8359		0.0372979		1.25	0.215922
		991	76.1097	23.8903		0.0374949		1.25126	0.216601
		990	76.0846	23.9154		0.0375863		1.25253	0.216974
		989	76.056	23.944		0.0376903		1.25379	0.217384
		988	76.0366	23.9634		0.037761		1.25506	0.217698
		987	76.0279	23.9721		0.0377927		1.25633	0.217899
		986	76.0003	23.9997		0.0378935		1.25761	0.218301
		985	75.9797	24.0203		0.0379691		1.25888	0.218629
		984	75.9838	24.0162		0.0379539		1.26016	0.218696
		983	75.9521	24.0479		0.0380701		1.26144	0.219142
		982	75.9067	24.0933		0.0382368		1.26273	0.219733
		981	75.8818	24.1182		0.0383285		1.26402	0.220109
		980	75.8704	24.1296		0.0383705		1.26531	0.220342
		979	75.8448	24.1552		0.0384648		1.2666	0.220725
		978	75.8096	24.1904		0.038595		1.26789	0.221211
		977	75.7669	24.2331		0.0387533		1.26919	0.221778
		976	75.752	24.248		0.0388084		1.27049	0.222049
		975	75.7183	24.2817		0.0389339		1.27179	0.222522
		974	75.7193	24.2807		0.03893		1.2731	0.222625
		973	75.6775	24.3225		0.0390858		1.27441	0.223184
		972	75.6339	24.3661		0.0392487		1.27572	0.223764
		971	75.6135	24.3865		0.0393249		1.27703	0.224096
		970	75.6085	24.3915		0.0393439		1.27835	0.224266
		969	75.5787	24.4213		0.0394555		1.27967	0.2247
		968	75.5688	24.4312		0.0394928		1.28099	0.224922
		967	75.5153	24.4847		0.039694		1.28232	0.225611
		966	75.5307	24.4693		0.0396359		1.28364	0.225562
		965	75.453	24.547		0.0399292		1.28497	0.226513
		964	75.4725	24.5275		0.0398553		1.28631	0.22642
		963	75.4224	24.5776		0.040045		1.28764	0.227076
		962	75.4145	24.5855		0.0400752		1.28898	0.22728
		961	75.3771	24.6229		0.040217		1.29032	0.2278
		960	75.3349	24.6651		0.0403774		1.29167	0.228373
		959	75.3368	24.6632		0.0403703		1.29301	0.228472
		958	75.276	24.724		0.0406023		1.29436	0.229247
		957	75.2854	24.7146		0.0405664		1.29572	0.229265
		956	75.2484	24.7516		0.0407079		1.29707	0.229785
		955	75.2045	24.7955		0.0408762		1.29843	0.23038
		954	75.1525	24.8475		0.0410762		1.29979	0.231064
		953	75.1549	24.8451		0.041067		1.30115	0.231159
		952	75.1511	24.8489		0.0410816		1.30252	0.231322
		951	75.1174	24.8826		0.0412118		1.30389	0.23181
		950	75.1067	24.8933		0.0412532		1.30526	0.232048
		949	75.0573	24.9427		0.0414442		1.30664	0.232707
		948	75.0282	24.9718		0.0415571		1.30802	0.233147
		947	75.0261	24.9739		0.0415652		1.3094	0.233293
		946	74.9588	25.0412		0.0418272		1.31078	0.23415
		945	74.912	25.088		0.0420098		1.31217	0.234785
		944	74.9281	25.0719		0.0419468		1.31356	0.234733
		943	74.8902	25.1098		0.042095		1.31495	0.235272
		942	74.8525	25.1475		0.0422428		1.31635	0.23581
		941	74.8128	25.1872		0.0423987		1.31775	0.23637
		940	74.7971	25.2029		0.0424607		1.31915	0.236669
		939	74.8091	25.1909		0.0424133		1.32055	0.236662
		938	74.7521	25.2479		0.0426379		1.32196	0.237415
		937	74.7742	25.2258		0.0425508		1.32337	0.237298
		936	74.7246	25.2754		0.0427466		1.32479	0.237971
		935	74.7226	25.2774		0.0427547		1.3262	0.238121
		934	74.6852	25.3148		0.0429029		1.32762	0.238661
		933	74.64	25.36		0.0430822		1.32905	0.239287
		932	74.659	25.341		0.0430066		1.33047	0.239205
		931	74.5938	25.4062		0.043266		1.3319	0.240054
		930	74.5324	25.4676		0.0435112		1.33333	0.240863
		929	74.5055	25.4945		0.0436188		1.33477	0.24129
		928	74.5071	25.4929		0.0436125		1.33621	0.241403
		927	74.4451	25.5549		0.0438614		1.33765	0.242221
		926	74.4522	25.5478		0.0438327		1.33909	0.242273
		925	74.4377	25.5623		0.043891		1.34054	0.242565
		924	74.3636	25.6364		0.0441899		1.34199	0.243521
		923	74.365	25.635		0.0441843		1.34345	0.243637
		922	74.3442	25.6558		0.0442685		1.3449	0.244002
		921	74.2911	25.7089		0.0444835		1.34636	0.244726
		920	74.2781	25.7219		0.0445365		1.34783	0.245005
		919	74.2524	25.7476		0.0446407		1.34929	0.245425
		918	74.2018	25.7982		0.044847		1.35076	0.246125
		917	74.1967	25.8033		0.0448678		1.35224	0.246317
		916	74.1902	25.8098		0.0448943		1.35371	0.246524
		915	74.098	25.902		0.0452721		1.35519	0.247694
		914	74.119	25.881		0.0451857		1.35667	0.247593
		913	74.0476	25.9524		0.0454793		1.35816	0.248532
		912	74.0173	25.9827		0.0456045		1.35965	0.24901
		911	73.9625	26.0375		0.0458308		1.36114	0.249764
		910	73.978	26.022		0.0457667		1.36264	0.249727
		909	73.9722	26.0278		0.0457905		1.36414	0.249929
		908	73.9359	26.0641		0.0459411		1.36564	0.250477
		907	73.9011	26.0989		0.0460855		1.36714	0.251009
		906	73.8558	26.1442		0.0462739		1.36865	0.25166
		905	73.8546	26.1454		0.046279		1.37017	0.251813
		904	73.8187	26.1813		0.0464286		1.37168	0.252359
		903	73.8073	26.1927		0.0464764		1.3732	0.252629
		902	73.7755	26.2245		0.0466095		1.37472	0.253131
		901	73.7311	26.2689		0.0467953		1.37625	0.253775
		900	73.7067	26.2933		0.046898		1.37778	0.254195
		899	73.6687	26.3313		0.0470578		1.37931	0.254769
		898	73.6748	26.3252		0.0470323		1.38085	0.254842
		897	73.6532	26.3468		0.047123		1.38239	0.25523
		896	73.5966	26.4034		0.0473622		1.38393	0.256019
		895	73.5777	26.4223		0.0474421		1.38547	0.256378
		894	73.505	26.495		0.0477507		1.38702	0.257355
		893	73.4867	26.5133		0.0478288		1.38858	0.257709
		892	73.4743	26.5257		0.0478816		1.39013	0.257996
		891	73.4416	26.5584		0.0480213		1.39169	0.258517
		890	73.3974	26.6026		0.0482102		1.39326	0.25917
		889	73.4029	26.5971		0.0481865		1.39483	0.259252
		888	73.3595	26.6405		0.0483726		1.3964	0.259899
		887	73.3243	26.6757		0.0485235		1.39797	0.26045
		886	73.2974	26.7026		0.0486394		1.39955	0.260908
		885	73.2731	26.7269		0.0487441		1.40113	0.261337
		884	73.2286	26.7714		0.0489365		1.40271	0.262
		883	73.2223	26.7777		0.0489638		1.4043	0.262221
		882	73.1795	26.8205		0.0491489		1.4059	0.262865
		881	73.1095	26.8905		0.049453		1.40749	0.263827
		880	73.1302	26.8698		0.0493632		1.40909	0.263737
		879	73.1183	26.8817		0.0494147		1.41069	0.264025
		878	73.0855	26.9145		0.0495578		1.4123	0.264557
		877	73.0277	26.9723		0.0498101		1.41391	0.265381
		876	73.018	26.982		0.0498528		1.41553	0.265646
		875	72.9599	27.0401		0.0501077		1.41714	0.266477
		874	72.9216	27.0784		0.0502761		1.41876	0.267077
		873	72.9057	27.0943		0.0503457		1.42039	0.267414
		872	72.8438	27.1562		0.0506193		1.42202	0.268294
		871	72.891	27.109		0.0504106		1.42365	0.267894
		870	72.8523	27.1477		0.0505818		1.42529	0.268503
		869	72.8227	27.1773		0.0507128		1.42693	0.269005
		868	72.7511	27.2489		0.0510302		1.42857	0.270001
		867	72.7177	27.2823		0.0511791		1.43022	0.27055
		866	72.7215	27.2785		0.0511622		1.43187	0.270662
		865	72.6509	27.3491		0.051477		1.43353	0.27165
		864	72.6655	27.3345		0.0514118		1.43519	0.271635
		863	72.6419	27.3581		0.0515177		1.43685	0.272072
		862	72.5791	27.4209		0.0517988		1.43852	0.272971
		861	72.5933	27.4067		0.0517354		1.44019	0.272963
		860	72.5608	27.4392		0.0518814		1.44186	0.273506
		859	72.508	27.492		0.052119		1.44354	0.274291
		858	72.4478	27.5522		0.0523909		1.44522	0.275166
		857	72.4284	27.5716		0.0524787		1.44691	0.275557
		856	72.4182	27.5818		0.0525251		1.4486	0.27584
		855	72.3391	27.6609		0.0528844		1.45029	0.276944
		854	72.3328	27.6672		0.0529133		1.45199	0.277182
		853	72.2983	27.7017		0.0530709		1.45369	0.277757
		852	72.288	27.712		0.0531179		1.4554	0.278043
		851	72.2417	27.7583		0.0533295		1.45711	0.27876
		850	72.4167	27.5833		0.0525322		1.45882	0.276831
		849	72.3578	27.6422		0.0527997		1.46054	0.277698
		848	72.3652	27.6348		0.0527656		1.46226	0.277772
		847	72.326	27.674		0.0529445		1.46399	0.278407
		846	72.3438	27.6562		0.0528632		1.46572	0.278357
		845	72.2801	27.7199		0.0531537		1.46746	0.279286
		844	72.2205	27.7795		0.0534267		1.46919	0.280168
		843	72.1506	27.8494		0.0537478		1.47094	0.281175
		842	72.433	27.567		0.0524581		1.47268	0.277946
		841	72.2416	27.7584		0.0533301		1.47444	0.280414
		840	72.0874	27.9126		0.0540396		1.47619	0.282441
		839	72.21	27.79		0.0534748		1.47795	0.281128
		838	72.1414	27.8586		0.0537904		1.47971	0.282125
		837	72.2273	27.7727		0.0533956		1.48148	0.281255
		836	71.9392	28.0608		0.0547273		1.48325	0.284911
		835	71.9214	28.0786		0.0548105		1.48503	0.285298
		834	72.024	27.976		0.054333		1.48681	0.284223
		833	72.0322	27.9678		0.0542952		1.4886	0.284295
		832	71.968	28.032		0.054593		1.49038	0.285245
		831	71.8448	28.1552		0.0551684		1.49218	0.286917
		830	71.9184	28.0816		0.0548244		1.49398	0.286193
		829	71.9604	28.0396		0.0546288		1.49578	0.285854
		828	71.8348	28.1652		0.0552155		1.49758	0.287558
		827	71.87	28.13		0.0550506		1.4994	0.287302
		826	71.6844	28.3156		0.0559238		1.50121	0.289747
		825	71.6616	28.3384		0.0560317		1.50303	0.290202
		824	71.7283	28.2717		0.0557164		1.50485	0.28956
		823	71.6998	28.3002		0.055851		1.50668	0.290086
		822	71.6194	28.3806		0.056232		1.50852	0.291251
		821	71.6253	28.3747		0.0562039		1.51035	0.291355
		820	71.586	28.414		0.0563907		1.5122	0.292017
		819	71.5847	28.4153		0.056397		1.51404	0.292211
		818	71.4857	28.5143		0.0568689		1.51589	0.293611
		817	71.4778	28.5222		0.0569069		1.51775	0.293888
		816	71.5192	28.4808		0.0567088		1.51961	0.293556
		815	71.405	28.595		0.0572563		1.52147	0.295151
		814	71.4612	28.5388		0.0569863		1.52334	0.294635
		813	71.4246	28.5754		0.0571619		1.52522	0.29527
		812	71.4516	28.5484		0.0570325		1.52709	0.295117
		811	71.3758	28.6242		0.0573968		1.52898	0.29624
		810	71.3113	28.6887		0.0577079		1.53086	0.297225
		809	71.1709	28.8291		0.0583888		1.53276	0.299159
		808	71.2396	28.7604		0.058055		1.53465	0.298487
		807	71.1149	28.8851		0.058662		1.53656	0.300229
		806	71.1597	28.8403		0.0584434		1.53846	0.299855
		805	71.0929	28.9071		0.0587696		1.54037	0.300877
		804	71.0706	28.9294		0.0588789		1.54229	0.301344
		803	71.0887	28.9113		0.0587902		1.54421	0.301304
		802	71.0597	28.9403		0.0589323		1.54613	0.301856
		801	70.9925	29.0075		0.0592624		1.54806	0.302889
		800	70.9765	29.0235		0.0593409		1.55	0.303279
		799	70.9235	29.0765		0.0596026		1.55194	0.304138
		798	70.8876	29.1124		0.0597798		1.55388	0.30478
		797	70.8705	29.1295		0.0598647		1.55583	0.305188
		796	70.8602	29.1398		0.0599155		1.55779	0.305509
		795	70.8326	29.1674		0.0600526		1.55975	0.306051
		794	70.7905	29.2095		0.0602619		1.56171	0.306776
		793	70.7222	29.2778		0.0606025		1.56368	0.307836
		792	70.7301	29.2699		0.0605629		1.56566	0.30793
		791	70.6423	29.3577		0.0610027		1.56764	0.309241
		790	70.6225	29.3775		0.061102		1.56962	0.309688
		789	70.6381	29.3619		0.0610239		1.57161	0.309687
		788	70.5844	29.4156		0.0612938		1.5736	0.310568
		787	70.6209	29.3791		0.0611102		1.5756	0.310299
		786	70.5795	29.4205		0.0613187		1.57761	0.311026
		785	70.5002	29.4998		0.0617187		1.57962	0.312237
		784	70.4452	29.5548		0.0619974		1.58163	0.313141
		783	70.4638	29.5362		0.0619032		1.58365	0.313102
		782	70.4343	29.5657		0.0620529		1.58568	0.313681
		781	70.4407	29.5593		0.0620205		1.58771	0.3138
		780	70.3526	29.6474		0.0624687		1.58974	0.315134
		779	70.3022	29.6978		0.0627263		1.59178	0.315985
		778	70.2964	29.7036		0.062756		1.59383	0.316263
		777	70.2358	29.7642		0.0630666		1.59588	0.317249
		776	70.2256	29.7744		0.0631191		1.59794	0.317585
		775	70.1972	29.8028		0.0632651		1.6	0.318157
		774	70.1296	29.8704		0.0636139		1.60207	0.319239
		773	70.1322	29.8678		0.0636		1.60414	0.319411
		772	70.0327	29.9673		0.0641157		1.60622	0.320911
		771	70.0705	29.9295		0.0639193		1.6083	0.320627
		770	69.9823	30.0177		0.0643779		1.61039	0.321984
		769	69.9765	30.0235		0.0644083		1.61248	0.322269
		768	69.9644	30.0356		0.0644711		1.61458	0.322636
		767	69.8915	30.1085		0.0648519		1.61669	0.323798
		766	69.9257	30.0743		0.0646731		1.6188	0.323563
		765	69.851	30.149		0.0650642		1.62092	0.324752
		764	69.7812	30.2188		0.0654314		1.62304	0.32588
		763	69.8181	30.1819		0.0652373		1.62516	0.325609
		762	69.7241	30.2759		0.0657327		1.6273	0.327057
		761	69.7984	30.2016		0.0653408		1.62943	0.326295
		760	69.6773	30.3227		0.0659803		1.63158	0.328104
		759	69.6633	30.3367		0.0660545		1.63373	0.328504
		758	69.632	30.368		0.0662208		1.63588	0.329135
		757	69.6016	30.3984		0.0663823		1.63804	0.329753
		756	69.571	30.429		0.0665455		1.64021	0.330377
		755	69.5439	30.4561		0.0666896		1.64238	0.330953
		754	69.5239	30.4761		0.0667969		1.64456	0.331439
		753	69.4449	30.5551		0.0672198		1.64675	0.332707
		752	69.4124	30.5876		0.0673941		1.64894	0.33336
		751	69.4284	30.5716		0.0673084		1.65113	0.333369
		750	69.3235	30.6765		0.0678735		1.65333	0.334989
		749	69.3326	30.6674		0.0678244		1.65554	0.335091
		748	69.2819	30.7181		0.0680989		1.65775	0.335993
		747	69.2742	30.7258		0.0681404		1.65997	0.33632
		746	69.2246	30.7754		0.0684098		1.6622	0.33721
		745	69.2215	30.7785		0.0684265		1.66443	0.337478
		744	69.1162	30.8838		0.0690002		1.66667	0.339117
		743	69.0914	30.9086		0.0691359		1.66891	0.339679
		742	69.1243	30.8757		0.0689559		1.67116	0.339465
		741	69.0281	30.9719		0.069483		1.67341	0.34099
		740	69.0396	30.9604		0.0694201		1.67568	0.341065
		739	69.0003	30.9997		0.069636		1.67794	0.341826
		738	68.9552	31.0448		0.0698843		1.68022	0.342667
		737	68.933	31.067		0.0700068		1.6825	0.3432
		736	68.9163	31.0837		0.0700992		1.68478	0.34366
		735	68.8607	31.1393		0.0704071		1.68707	0.344648
		734	68.852	31.148		0.0704551		1.68937	0.345
		733	68.7984	31.2016		0.0707532		1.69168	0.345965
		732	68.8234	31.1766		0.070614		1.69399	0.34586
		731	68.7084	31.2916		0.0712549		1.69631	0.347664
		730	68.7545	31.2455		0.0709978		1.69863	0.347274
		729	68.6692	31.3308		0.0714743		1.70096	0.348676
		728	68.6345	31.3655		0.0716692		1.7033	0.349391
		727	68.6033	31.3967		0.0718446		1.70564	0.350059
		726	68.5458	31.4542		0.0721681		1.70799	0.351087
		725	68.5327	31.4673		0.0722423		1.71034	0.35151
		724	68.5188	31.4812		0.0723209		1.71271	0.351944
		723	68.4878	31.5122		0.0724962		1.71508	0.352614
		722	68.4487	31.5513		0.0727173		1.71745	0.353396
		721	68.4172	31.5828		0.0728962		1.71983	0.354075
		720	68.3635	31.6365		0.0732021		1.72222	0.355064
		719	68.3054	31.6946		0.0735335		1.72462	0.356114
		718	68.3253	31.6747		0.0734197		1.72702	0.356086
		717	68.2346	31.7654		0.0739391		1.72943	0.357592
		716	68.2496	31.7504		0.0738528		1.73184	0.357633
		715	68.2317	31.7683		0.0739555		1.73427	0.358132
		714	68.1307	31.8693		0.0745371		1.73669	0.359789
		713	68.1184	31.8816		0.0746083		1.73913	0.360213
		712	68.0577	31.9423		0.074959		1.74157	0.361312
		711	68.0314	31.9686		0.0751118		1.74402	0.361935
		710	68.0899	31.9101		0.074773		1.74648	0.361372
		709	67.931	32.069		0.0756962		1.74894	0.363852
		708	67.935	32.065		0.0756724		1.75141	0.364052
		707	67.9273	32.0727		0.0757176		1.75389	0.364418
		706	67.8686	32.1314		0.0760609		1.75637	0.365502
		705	67.8324	32.1676		0.076273		1.75887	0.36627
		704	67.8113	32.1887		0.0763965		1.76136	0.366827
		703	67.7775	32.2225		0.0765952		1.76387	0.367565
		702	67.7293	32.2707		0.0768796		1.76638	0.368509
		701	67.6555	32.3445		0.0773159		1.7689	0.369816
		700	67.6637	32.3363		0.0772669		1.77143	0.369963
		699	67.6243	32.3757		0.0775006		1.77396	0.370787
		698	67.5775	32.4225		0.077779		1.7765	0.371719
		697	67.5216	32.4784		0.0781115		1.77905	0.372779
		696	67.511	32.489		0.0781752		1.78161	0.373199
		695	67.4326	32.5674		0.078644		1.78417	0.374586
		694	67.427	32.573		0.0786778		1.78674	0.374936
		693	67.4023	32.5977		0.0788261		1.78932	0.37556
		692	67.3781	32.6219		0.0789715		1.79191	0.376178
		691	67.2828	32.7172		0.0795459		1.7945	0.377816
		690	67.3138	32.6862		0.0793585		1.7971	0.377644
		689	67.2781	32.7219		0.0795741		1.79971	0.378431
		688	67.199	32.801		0.0800537		1.80233	0.379846
		687	67.2049	32.7951		0.0800176		1.80495	0.380036
		686	67.1533	32.8467		0.0803314		1.80758	0.381058
		685	67.0812	32.9188		0.0807714		1.81022	0.382379
		684	67.082	32.918		0.0807665		1.81287	0.382647
		683	67.0035	32.9965		0.0812474		1.81552	0.384065
		682	66.9964	33.0036		0.0812905		1.81818	0.384449
		681	66.9671	33.0329		0.0814707		1.82085	0.385157
		680	66.9362	33.0638		0.0816608		1.82353	0.38589
		679	66.8559	33.1441		0.0821569		1.82622	0.387345
		678	66.8651	33.1349		0.0820996		1.82891	0.387495
		677	66.8363	33.1637		0.0822778		1.83161	0.388202
		676	66.7629	33.2371		0.0827336		1.83432	0.389564
		675	66.7766	33.2234		0.0826481		1.83704	0.389651
		674	66.659	33.341		0.083381		1.83976	0.391665
		673	66.6595	33.3405		0.0833779		1.8425	0.391948
		672	66.6045	33.3955		0.0837226		1.84524	0.39305
		671	66.567	33.433		0.0839581		1.84799	0.393895
		670	66.5352	33.4648		0.0841577		1.85075	0.394658
		669	66.507	33.493		0.0843357		1.85351	0.39537
		668	66.4367	33.5633		0.0847794		1.85629	0.396705
		667	66.4152	33.5848		0.0849156		1.85907	0.397321
		666	66.388	33.612		0.085088		1.86186	0.398023
		665	66.3935	33.6065		0.0850532		1.86466	0.39824
		664	66.2877	33.7123		0.0857265		1.86747	0.400115
		663	66.2672	33.7328		0.0858572		1.87029	0.400721
		662	66.225	33.775		0.086127		1.87311	0.401653
		661	66.211	33.789		0.0862167		1.87595	0.402166
		660	66.1694	33.8306		0.0864835		1.87879	0.403093
		659	66.1104	33.8896		0.0868625		1.88164	0.404282
		658	66.07	33.93		0.0871229		1.8845	0.405195
		657	66.0577	33.9423		0.0872023		1.88737	0.405688
		656	66.021	33.979		0.08744		1.89024	0.40655
		655	65.975	34.025		0.0877376		1.89313	0.407552
		654	65.9144	34.0856		0.0881315		1.89602	0.408778
		653	65.8739	34.1261		0.0883957		1.89893	0.409704
		652	65.8228	34.1772		0.088729		1.90184	0.41079
		651	65.8178	34.1822		0.088762		1.90476	0.411182
		650	65.7617	34.2383		0.0891295		1.90769	0.412349
		649	65.7559	34.2441		0.0891677		1.91063	0.412755
		648	65.6606	34.3394		0.0897944		1.91358	0.414522
		647	65.6411	34.3589		0.0899234		1.91654	0.41514
		646	65.5966	34.4034		0.0902177		1.9195	0.416141
		645	65.5675	34.4325		0.0904102		1.92248	0.416907
		644	65.5169	34.4831		0.0907465		1.92547	0.418006
		643	65.4919	34.5081		0.090913		1.92846	0.418715
		642	65.4246	34.5754		0.0913615		1.93146	0.420073
		641	65.4308	34.5692		0.0913201		1.93448	0.420305
		640	65.356	34.644		0.0918205		1.9375	0.421785
		639	65.3335	34.6665		0.0919718		1.94053	0.422462
		638	65.2752	34.7248		0.0923635		1.94357	0.423692
		637	65.2592	34.7408		0.0924712		1.94662	0.424272
		636	65.2046	34.7954		0.0928402		1.94969	0.425452
		635	65.1673	34.8327		0.0930922		1.95276	0.426364
		634	65.1078	34.8922		0.093496		1.95584	0.427625
		633	65.0616	34.9384		0.0938104		1.95893	0.428681
		632	64.9982	35.0018		0.0942428		1.96203	0.430008
		631	65.0221	34.9779		0.0940795		1.96513	0.429975
		630	64.9312	35.0688		0.0947018		1.96825	0.431737
		629	64.9262	35.0738		0.0947359		1.97138	0.432158
		628	64.8785	35.1215		0.0950638		1.97452	0.43325
		627	64.8549	35.1451		0.0952261		1.97767	0.433965
		626	64.7879	35.2121		0.0956887		1.98083	0.435365
		625	64.7494	35.2506		0.0959552		1.984	0.43632
		624	64.6638	35.3362		0.096549		1.98718	0.438018
		623	64.6605	35.3395		0.0965719		1.99037	0.438422
		622	64.6182	35.3818		0.0968668		1.99357	0.439444
		621	64.5796	35.4204		0.0971364		1.99678	0.440409
		620	64.5385	35.4615		0.0974236		2	0.441415
		619	64.4934	35.5066		0.0977404		2.00323	0.442489
		618	64.4515	35.5485		0.0980349		2.00647	0.443514
		617	64.4088	35.5912		0.0983357		2.00972	0.444553
		616	64.3653	35.6347		0.0986428		2.01299	0.445608
		615	64.3522	35.6478		0.0987355		2.01626	0.44618
		614	64.2677	35.7323		0.0993346		2.01954	0.447896
		613	64.2351	35.7649		0.0995665		2.02284	0.448784
		612	64.1854	35.8146		0.0999203		2.02614	0.449948
		611	64.1355	35.8645		0.100277		2.02946	0.451119
		610	64.1105	35.8895		0.100456		2.03279	0.451891
		609	64.0794	35.9206		0.100679		2.03612	0.452764
		608	64.0278	35.9722		0.10105		2.03947	0.45397
		607	63.98	36.02		0.101394		2.04283	0.455117
		606	63.9644	36.0356		0.101507		2.0462	0.455746
		605	63.9184	36.0816		0.101839		2.04959	0.456867
		604	63.9076	36.0924		0.101917		2.05298	0.457421
		603	63.8108	36.1892		0.10262		2.05638	0.459376
		602	63.7577	36.2423		0.103008		2.0598	0.460626
		601	63.7025	36.2975		0.103411		2.06323	0.46191
		600	63.7007	36.2993		0.103424		2.06667	0.462323
		599	63.6406	36.3594		0.103865		2.07012	0.463695
		598	63.5706	36.4294		0.10438		2.07358	0.465231
		597	63.5279	36.4721		0.104695		2.07705	0.466323
		596	63.5222	36.4778		0.104737		2.08054	0.466807
		595	63.4792	36.5208		0.105056		2.08403	0.46791
		594	63.4285	36.5715		0.105432		2.08754	0.469141
		593	63.4088	36.5912		0.105578		2.09106	0.469862
		592	63.3116	36.6884		0.106303		2.09459	0.47187
		591	63.2957	36.7043		0.106421		2.09814	0.472532
		590	63.2361	36.7639		0.106868		2.10169	0.473924
		589	63.2112	36.7888		0.107055		2.10526	0.474741
		588	63.1539	36.8461		0.107487		2.10884	0.476102
		587	63.0956	36.9044		0.107927		2.11244	0.477482
		586	63.0675	36.9325		0.108139		2.11604	0.478358
		585	63.0379	36.9621		0.108363		2.11966	0.479262
		584	62.9624	37.0376		0.108937		2.12329	0.480941
		583	62.9191	37.0809		0.109267		2.12693	0.482082
		582	62.8909	37.1091		0.109482		2.13058	0.482971
		581	62.8458	37.1542		0.109827		2.13425	0.484147
		580	62.8038	37.1962		0.11015		2.13793	0.485276
		579	62.7336	37.2664		0.110689		2.14162	0.486882
		578	62.6941	37.3059		0.110994		2.14533	0.487974
		577	62.6524	37.3476		0.111316		2.14905	0.489105
		576	62.5935	37.4065		0.111772		2.15278	0.490531
		575	62.5935	37.4065		0.111773		2.15652	0.490959
		574	62.5477	37.4523		0.112128		2.16028	0.492166
		573	62.4645	37.5355		0.112777		2.16405	0.494019
		572	62.3973	37.6027		0.113303		2.16783	0.495603
		571	62.4036	37.5964		0.113254		2.17163	0.495929
		570	62.3176	37.6824		0.113929		2.17544	0.497841
		569	62.2822	37.7178		0.114209		2.17926	0.49889
		568	62.2026	37.7974		0.114838		2.1831	0.500702
		567	62.1754	37.8246		0.115054		2.18695	0.501615
		566	62.1534	37.8466		0.115228		2.19081	0.502437
		565	62.0928	37.9072		0.11571		2.19469	0.503932
		564	62.0415	37.9585		0.11612		2.19858	0.505272
		563	61.9576	38.0424		0.116792		2.20249	0.507181
		562	61.9298	38.0702		0.117015		2.20641	0.508117
		561	61.9022	38.0978		0.117237		2.21034	0.509052
		560	61.8834	38.1166		0.117389		2.21429	0.509836
		559	61.7631	38.2369		0.11836		2.21825	0.512398
		558	61.7537	38.2463		0.118436		2.22222	0.513022
		557	61.7171	38.2829		0.118734		2.22621	0.514127
		556	61.648	38.352		0.119296		2.23022	0.515806
		555	61.6132	38.3868		0.119581		2.23423	0.516887
		554	61.5391	38.4609		0.120187		2.23827	0.518662
		553	61.5297	38.4703		0.120264		2.24231	0.519297
		552	61.4191	38.5809		0.121175		2.24638	0.521732
		551	61.4342	38.5658		0.12105		2.25045	0.521936
		550	61.3666	38.6334		0.121608		2.25455	0.523613
		549	61.3152	38.6848		0.122034		2.25865	0.525007
		548	61.2854	38.7146		0.122282		2.26277	0.526019
		547	61.1987	38.8013		0.123004		2.26691	0.528052
		546	61.1699	38.8301		0.123245		2.27106	0.529053
		545	61.1293	38.8707		0.123585		2.27523	0.530268
		544	61.0832	38.9168		0.123971		2.27941	0.531583
		543	61.0486	38.9514		0.124262		2.28361	0.532697
		542	60.9834	39.0166		0.124812		2.28782	0.534367
		541	60.9303	39.0697		0.125262		2.29205	0.535824
		540	60.8657	39.1343		0.125809		2.2963	0.537489
		539	60.8352	39.1648		0.126068		2.30056	0.538541
		538	60.7807	39.2193		0.126533		2.30483	0.540035
		537	60.7439	39.2561		0.126847		2.30912	0.541207
		536	60.6913	39.3087		0.127298		2.31343	0.542674
		535	60.6165	39.3835		0.127941		2.31776	0.544551
		534	60.5756	39.4244		0.128293		2.3221	0.54581
		533	60.5525	39.4475		0.128492		2.32645	0.546746
		532	60.4727	39.5273		0.129183		2.33083	0.548729
		531	60.4339	39.5661		0.12952		2.33522	0.549961
		530	60.3539	39.6461		0.130217		2.33962	0.551959
		529	60.323	39.677		0.130486		2.34405	0.553051
		528	60.2535	39.7465		0.131094		2.34848	0.554862
		527	60.208	39.792		0.131495		2.35294	0.556237
		526	60.1628	39.8372		0.131892		2.35741	0.557606
		525	60.0773	39.9227		0.132647		2.3619	0.559732
		524	60.0149	39.9851		0.133201		2.36641	0.561434
		523	59.9704	40.0296		0.133596		2.37094	0.562803
		522	59.9482	40.0518		0.133794		2.37548	0.56376
		521	59.8657	40.1343		0.134532		2.38004	0.565855
		520	59.7765	40.2235		0.135332		2.38462	0.56808
		519	59.7668	40.2332		0.135419		2.38921	0.56881
		518	59.697	40.303		0.136048		2.39382	0.570679
		517	59.6571	40.3429		0.136409		2.39845	0.571988
		516	59.6157	40.3843		0.136784		2.4031	0.573329
		515	59.532	40.468		0.137545		2.40777	0.575479
		514	59.4808	40.5192		0.138011		2.41245	0.577014
		513	59.4068	40.5932		0.138688		2.41715	0.578991
		512	59.3614	40.6386		0.139105		2.42188	0.580426
		511	59.3068	40.6932		0.139607		2.42661	0.582042
		510	59.2733	40.7267		0.139917		2.43137	0.583258
		509	59.188	40.812		0.140705		2.43615	0.585473
		508	59.1654	40.8346		0.140915		2.44094	0.586486
		507	59.0822	40.9178		0.14169		2.44576	0.588676
		506	59.0156	40.9844		0.142312		2.45059	0.59055
		505	58.9641	41.0359		0.142794		2.45545	0.592134
		504	58.868	41.132		0.143698		2.46032	0.594595
		503	58.872	41.128		0.14366		2.46521	0.595107
		502	58.7908	41.2092		0.144427		2.47012	0.597287
		501	58.7532	41.2468		0.144783		2.47505	0.598619
		500	58.6747	41.3253		0.145529		2.48	0.600759
		499	58.6116	41.3884		0.146132		2.48497	0.602606
		498	58.5587	41.4413		0.146637		2.48996	0.604252
		497	58.4963	41.5037		0.147237		2.49497	0.606096
		496	58.4348	41.5652		0.147828		2.5	0.607923
		495	58.3643	41.6357		0.14851		2.50505	0.609939
		494	58.2915	41.7085		0.149216		2.51012	0.612005
		493	58.2334	41.7666		0.149781		2.51521	0.613784
		492	58.1775	41.8225		0.150326		2.52033	0.615524
		491	58.1021	41.8979		0.151065		2.52546	0.617664
		490	58.0525	41.9475		0.151552		2.53061	0.619289
		489	57.9805	42.0195		0.152262		2.53579	0.621373
		488	57.9596	42.0404		0.152468		2.54098	0.62243
		487	57.8387	42.1613		0.153666		2.5462	0.625511
		486	57.7747	42.2253		0.154305		2.55144	0.627455
		485	57.7143	42.2857		0.154908		2.5567	0.629328
		484	57.6469	42.3531		0.155584		2.56198	0.631351
		483	57.6001	42.3999		0.156055		2.56729	0.63296
		482	57.5177	42.4823		0.156886		2.57261	0.635301
		481	57.4544	42.5456		0.157528		2.57796	0.637261
		480	57.3974	42.6026		0.158106		2.58333	0.639093
		479	57.2868	42.7132		0.159235		2.58873	0.64204
		478	57.2697	42.7303		0.15941		2.59414	0.643065
		477	57.1753	42.8247		0.16038		2.59958	0.645694
		476	57.0889	42.9111		0.161272		2.60504	0.648167
		475	57.0527	42.9473		0.161646		2.61053	0.649601
		474	56.9482	43.0518		0.162732		2.61603	0.652466
		473	56.8848	43.1152		0.163394		2.62156	0.654483
		472	56.8177	43.1823		0.164096		2.62712	0.656582
		471	56.7367	43.2633		0.164948		2.6327	0.658983
		470	56.7111	43.2889		0.165217		2.6383	0.660221
		469	56.598	43.402		0.166414		2.64392	0.663314
		468	56.4866	43.5134		0.167599		2.64957	0.666383
		467	56.4593	43.5407		0.16789		2.65525	0.667675
		466	56.395	43.605		0.168578		2.66094	0.669759
		465	56.3055	43.6945		0.16954		2.66667	0.672389
		464	56.2357	43.7643		0.170294		2.67241	0.674608
		463	56.128	43.872		0.171461		2.67819	0.677646
		462	56.0785	43.9215		0.171999		2.68398	0.679443
		461	55.9723	44.0277		0.17316		2.6898	0.682471
		460	55.9216	44.0784		0.173717		2.69565	0.68431
		459	55.8161	44.1839		0.174879		2.70153	0.687343
		458	55.768	44.232		0.175412		2.70742	0.68914
		457	55.6461	44.3539		0.176766		2.71335	0.692552
		456	55.57	44.43		0.177616		2.7193	0.694975
		455	55.49	44.51		0.178513		2.72527	0.697493
		454	55.4433	44.5567		0.179039		2.73128	0.699289
		453	55.3304	44.6696		0.180315		2.73731	0.702551
		452	55.2477	44.7523		0.181254		2.74336	0.705156
		451	55.1632	44.8368		0.182218		2.74945	0.707812
		450	55.0788	44.9212		0.183184		2.75556	0.710474
		449	54.9765	45.0235		0.184362		2.76169	0.713548
		448	54.87	45.13		0.185595		2.76786	0.716729
		447	54.8272	45.1728		0.186092		2.77405	0.71849
		446	54.6999	45.3001		0.187578		2.78027	0.722162
		445	54.6529	45.3471		0.188129		2.78652	0.724034
		444	54.53	45.47		0.189576		2.79279	0.727631
		443	54.4778	45.5222		0.190194		2.7991	0.729638
		442	54.3542	45.6458		0.191663		2.80543	0.733278
		441	54.2409	45.7591		0.193018		2.81179	0.7367
		440	54.1653	45.8347		0.193927		2.81818	0.739271
		439	54.0531	45.9469		0.195282		2.8246	0.742694
		438	53.9428	46.0572		0.196622		2.83105	0.746088
		437	53.8584	46.1416		0.197652		2.83753	0.748895
		436	53.7643	46.2357		0.198807		2.84404	0.75194
		435	53.6438	46.3562		0.200294		2.85057	0.755614
		434	53.5642	46.4358		0.20128		2.85714	0.758344
		433	53.4155	46.5845		0.203135		2.86374	0.76271
		432	53.3204	46.6796		0.20433		2.87037	0.765835
		431	53.2239	46.7761		0.205547		2.87703	0.769003
		430	53.0697	46.9303		0.207505		2.88372	0.773554
		429	53.0101	46.9899		0.208267		2.89044	0.775876
		428	52.8453	47.1547		0.210385		2.8972	0.780722
		427	52.729	47.271		0.21189		2.90398	0.784426
		426	52.5925	47.4075		0.213668		2.9108	0.788635
		425	52.4731	47.5269		0.215234		2.91765	0.79245
		424	52.3407	47.6593		0.216983		2.92453	0.796601
		423	52.2262	47.7738		0.218505		2.93144	0.800334
		422	52.0951	47.9049		0.220259		2.93839	0.804491
		421	51.9309	48.0691		0.222473		2.94537	0.809484
		420	51.8112	48.1888		0.224099		2.95238	0.813404
		419	51.6044	48.3956		0.226932		2.95943	0.819505
		418	51.4799	48.5201		0.228652		2.96651	0.823588
		417	51.3185	48.6815		0.2309		2.97362	0.828619
		416	51.1624	48.8376		0.233092		2.98077	0.833543
		415	51.0101	48.9899		0.235249		2.98795	0.838399
		414	50.845	49.155		0.237606		2.99517	0.843605
		413	50.6868	49.3132		0.239885		3.00242	0.848667
		412	50.4844	49.5156		0.242828		3.00971	0.854893
		411	50.3371	49.6629		0.244989		3.01703	0.859732
		410	50.1174	49.8826		0.248245		3.02439	0.866481
		409	49.9209	50.0791		0.251189		3.03178	0.872669
		408	49.693	50.307		0.254643		3.03922	0.879724
		407	49.441	50.559		0.258511		3.04668	0.887469
		406	49.2054	50.7946		0.262175		3.05419	0.894836
		405	48.9643	51.0357		0.265974		3.06173	0.902408
		404	48.7186	51.2814		0.269895		3.06931	0.91016
		403	48.3801	51.6199		0.275383		3.07692	0.920507
		402	48.0887	51.9113		0.280189		3.08458	0.929658
		401	47.806	52.194		0.284923		3.09227	0.938647
		400	47.4905	52.5095		0.290295		3.1	0.948638
		399	47.1079	52.8921		0.296932		3.10777	0.960623
		398	46.7655	53.2345		0.302993		3.11558	0.971596
		397	46.343	53.657		0.310626		3.12343	0.984996
		396	45.9908	54.0092		0.317127		3.13131	0.996506
		395	45.5172	54.4828		0.326072		3.13924	1.01174
		394	45.0563	54.9437		0.335005		3.14721	1.02681
		393	44.5491	55.4509		0.345103		3.15522	1.04349
		392	43.9932	56.0068		0.356505		3.16327	1.06194
		391	43.4346	56.5654		0.368328		3.17136	1.08079
		390	42.8141	57.1859		0.38191		3.17949	1.10194
		389	42.1037	57.8963		0.398062		3.18766	1.12645
		388	41.4114	58.5886		0.414455		3.19588	1.15089
		387	40.6101	59.3899		0.434272		3.20413	1.1796
		386	39.7852	60.2148		0.455676		3.21244	1.20989
		385	38.9029	61.0971		0.479766		3.22078	1.24307
		384	38.0088	61.9912		0.50553		3.22917	1.27767
		383	37.0088	62.9912		0.536074		3.2376	1.31742
		382	35.9994	64.0006		0.568909		3.24607	1.35894
		381	34.9478	65.0522		0.605444		3.25459	1.40374
		380	33.7982	66.2018		0.648359		3.26316	1.45454
		379	32.69	67.31		0.692972		3.27177	1.50574
		378	31.5171	68.4829		0.744025		3.28042	1.56228
		377	30.2664	69.7336		0.80333		3.28912	1.6255
		376	29.0355	70.9645		0.867206		3.29787	1.69113
		375	27.8153	72.1847		0.93665		3.30667	1.75988
		374	26.4973	73.5027		1.01947		3.31551	1.83849
		373	25.2738	74.7262		1.1047		3.3244	1.91637
		372	24.0278	75.9722		1.20106		3.33333	2.00088
		371	22.8005	77.1995		1.30694		3.34232	2.09003
		370	21.2038	78.7962		1.46409		3.35135	2.2151
		369	20.0755	79.9245		1.59098		3.36043	2.31222
		368	18.9689	81.0311		1.73073		3.36957	2.41491
		367	17.8855	82.1145		1.88499		3.37875	2.52367
		366	16.8479	83.1521		2.05196		3.38798	2.63666
		365	15.8222	84.1778		2.23923		3.39726	2.75812
		364	14.8579	85.1421		2.43949		3.40659	2.88277
		363	13.9339	86.0661		2.65804		3.41598	3.01327
		362	13.0535	86.9465		2.89565		3.42541	3.14941
		361	12.2527	87.7473		3.14199		3.4349	3.28518
		360	11.4676	88.5324		3.41746		3.44444	3.43093
		359	10.7724	89.2276		3.69537		3.45404	3.57267
		358	10.0945	89.9055		4.00369		3.46369	3.72391
		357	9.47211	90.5279		4.32602		3.47339	3.87633
		356	8.89005	91.1099		4.66871		3.48315	4.03259
		355	8.40115	91.5988		4.99357		3.49296	4.1764
		354	7.9361	92.0639		5.34		3.50282	4.32494
		353	7.50819	92.4918		5.69694		3.51275	4.47347
		352	7.14987	92.8501		6.02889		3.52273	4.60849
		351	6.82885	93.1711		6.35603		3.53276	4.7386
		350	6.51477	93.4852		6.70744		3.54286	4.87478
		349	6.256	93.744		7.0236		3.55301	4.99549
		348	6.01839	93.9816		7.33796		3.56322	5.11339
		347	5.81349	94.1865		7.62976		3.57349	5.22158
		346	5.63708	94.3629		7.89803		3.58382	5.32025
		345	5.45968	94.5403		8.18535		3.5942	5.424
		344	5.30984	94.6902		8.44302		3.60465	5.51671
		343	5.16644	94.8336		8.70368		3.61516	5.60938
		342	5.03513	94.9649		8.9554		3.62573	5.69823
		341	4.93395	95.0661		9.15853		3.63636	5.77094
		340	4.81143	95.1886		9.41598		3.64706	5.86009
		339	4.71349	95.2865		9.63143		3.65782	5.93549
		338	4.63699	95.363		9.80604		3.66864	5.9979
		337	4.54723	95.4528		10.0184		3.67953	6.07149
		336	4.47366	95.5263		10.1989		3.69048	6.13505
		335	4.40701	95.593		10.3676		3.70149	6.1948
		334	4.33579	95.6642		10.5536		3.71257	6.25948
		333	4.2862	95.7138		10.6868		3.72372	6.3083
		332	4.22557	95.7744		10.8538		3.73494	6.36697
		331	4.18595	95.814		10.9657		3.74622	6.40937
		330	4.14757	95.8524		11.076		3.75758	6.45127
		329	4.10847	95.8915		11.1905		3.769	6.49438
		328	4.08645	95.9136		11.256		3.78049	6.52328
		327	4.06136	95.9386		11.3315		3.79205	6.55512
		326	4.04751	95.9525		11.3735		3.80368	6.57732
		325	4.02695	95.9731		11.4365		3.81538	6.60565
		324	4.01468	95.9853		11.4744		3.82716	6.62679
		323	4.0069	95.9931		11.4985		3.83901	6.64401
		322	3.99254	96.0075		11.5433		3.85093	6.66727
		321	3.98544	96.0146		11.5656		3.86293	6.68409
		320	3.96935	96.0306		11.6164		3.875	6.70921
		319	3.97298	96.027		11.6049		3.88715	6.71639
		318	3.98165	96.0183		11.5775		3.89937	6.719
		317	3.97676	96.0232		11.5929		3.91167	6.73406
		316	3.97786	96.0221		11.5895		3.92405	6.74372
		315	3.9764	96.0236		11.5941		3.93651	6.75576
		314	3.97597	96.024		11.5954		3.94904	6.76689
		313	3.97245	96.0276		11.6066		3.96166	6.78096
		312	3.97185	96.0281		11.6085		3.97436	6.79237
		311	3.96874	96.0313		11.6183		3.98714	6.80616
		310	3.98109	96.0189		11.5793		4	6.80567
		309	3.98009	96.0199		11.5824		4.01294	6.81759
		308	3.98475	96.0152		11.5678		4.02597	6.82434
		307	3.98131	96.0187		11.5786		4.03909	6.83864
		306	3.98185	96.0182		11.5769		4.05229	6.8493
		305	3.99065	96.0093		11.5492		4.06557	6.85231
		304	3.98144	96.0186		11.5782		4.07895	6.87218
		303	3.99506	96.0049		11.5354		4.09241	6.87078
		302	4.00441	95.9956		11.5063		4.10596	6.87346
		301	4.00805	95.992		11.4949		4.1196	6.88145
		300	4.00369	95.9963		11.5085		4.13333	6.89699
		299	4.00868	95.9913		11.493		4.14716	6.90386
		298	4.01908	95.9809		11.4607		4.16107	6.90571
		297	4.00955	95.9904		11.4903		4.17508	6.92625
		296	4.01727	95.9827		11.4664		4.18919	6.93072
		295	4.01809	95.9819		11.4638		4.20339	6.94167
		294	4.01043	95.9896		11.4875		4.21769	6.96065
		293	4.01923	95.9808		11.4603		4.23208	6.96426
		292	4.01343	95.9866		11.4783		4.24658	6.98165
		291	4.02178	95.9782		11.4524		4.26117	6.98574
		290	4.02896	95.971		11.4303		4.27586	6.99102
		289	4.02075	95.9793		11.4556		4.29066	7.01085
		288	4.02269	95.9773		11.4496		4.30556	7.02117
		287	4.02453	95.9755		11.4439		4.32056	7.03164
		286	4.02795	95.972		11.4334		4.33566	7.04069
		285	4.02481	95.9752		11.4431		4.35088	7.05603
		284	4.01799	95.982		11.4641		4.3662	7.07492
		283	4.0243	95.9757		11.4446		4.38163	7.08138
		282	4.01754	95.9825		11.4655		4.39716	7.1004
		281	4.00773	95.9923		11.4959		4.41281	7.12245
		280	4.00502	95.995		11.5043		4.42857	7.13776
		279	4.00018	95.9998		11.5195		4.44444	7.15526
		278	3.99989	96.0001		11.5203		4.46043	7.16837
		277	3.98453	96.0155		11.5685		4.47653	7.1963
		276	3.98507	96.0149		11.5667		4.49275	7.20877
		275	3.97993	96.0201		11.5829		4.50909	7.22692
		274	3.97507	96.0249		11.5983		4.52555	7.24491
		273	3.96804	96.032		11.6205		4.54212	7.26511
		272	3.95595	96.044		11.659		4.55882	7.2905
		271	3.95706	96.0429		11.6554		4.57565	7.30281
		270	3.93509	96.0649		11.7259		4.59259	7.33841
		269	3.93845	96.0615		11.715		4.60967	7.34862
		268	3.91372	96.0863		11.7951		4.62687	7.38744
		267	3.90302	96.097		11.8301		4.64419	7.41224
		266	3.90515	96.0948		11.8231		4.66165	7.42396
		265	3.88046	96.1195		11.9054		4.67925	7.4638
		264	3.88469	96.1153		11.8905		4.69697	7.47324
		263	3.85817	96.1418		11.9788		4.71483	7.51518
		262	3.85772	96.1423		11.9803		4.73282	7.52998
		261	3.83988	96.1601		12.0404		4.75096	7.5633
		260	3.83164	96.1684		12.0684		4.76923	7.58663
		259	3.82776	96.1722		12.0816		4.78764	7.60542
		258	3.8084	96.1916		12.1479		4.8062	7.64102
		257	3.79275	96.2073		12.202		4.8249	7.6729
		256	3.77968	96.2203		12.2475		4.84375	7.7022
		255	3.75862	96.2414		12.3215		4.86275	7.74056
		254	3.74757	96.2524		12.3607		4.88189	7.76811
		253	3.73603	96.264		12.4019		4.90119	7.79641
		252	3.72573	96.2743		12.4388		4.92063	7.82348
		251	3.69913	96.3009		12.5352		4.94024	7.86936
		250	3.67675	96.3233		12.6173		4.96	7.91087
		249	3.66485	96.3351		12.6614		4.97992	7.94058
		248	3.64681	96.3532		12.7289		5	7.97775
		247	3.63294	96.3671		12.7811		5.02024	8.01026
		246	3.61766	96.3823		12.8392		5.04065	8.04474
		245	3.60014	96.3999		12.9063		5.06122	8.08218
		244	3.58395	96.416		12.969		5.08197	8.11838
		243	3.57313	96.4269		13.0112		5.10288	8.14829
		242	3.54931	96.4507		13.105		5.12397	8.19449
		241	3.53362	96.4664		13.1675		5.14523	8.23103
		240	3.52278	96.4772		13.211		5.16667	8.26177
		239	3.50191	96.4981		13.2954		5.18828	8.30544
		238	3.4873	96.5127		13.3552		5.21008	8.34157
		237	3.46713	96.5329		13.4385		5.23207	8.38517
		236	3.44751	96.5525		13.5205		5.25424	8.42852
		235	3.42583	96.5742		13.6121		5.2766	8.475
		234	3.42059	96.5794		13.6345		5.29915	8.50007
		233	3.37878	96.6212		13.8151		5.32189	8.57452
		232	3.35758	96.6424		13.9085		5.34483	8.62198
		231	3.32923	96.6708		14.0351		5.36797	8.67986
		230	3.30268	96.6973		14.1558		5.3913	8.73603
		229	3.27686	96.7231		14.2749		5.41485	8.79184
		228	3.25273	96.7473		14.388		5.4386	8.84593
		227	3.22268	96.7773		14.5311		5.46256	8.90937
		226	3.19635	96.8037		14.6588		5.48673	8.96821
		225	3.1561	96.8439		14.8581		5.51111	9.04901
		224	3.11844	96.8816		15.0492		5.53571	9.12733
		223	3.10041	96.8996		15.1424		5.56054	9.17605
		222	3.06282	96.9372		15.3402		5.58559	9.25657
		221	3.03265	96.9673		15.5024		5.61086	9.3264
		220	3.00343	96.9966		15.6627		5.63636	9.39578
		219	2.97541	97.0246		15.8193		5.6621	9.46417
		218	2.95496	97.045		15.9355		5.68807	9.52062
		217	2.92393	97.0761		16.1149		5.71429	9.5961
		216	2.8903	97.1097		16.3137		5.74074	9.67743
		215	2.88053	97.1195		16.3723		5.76744	9.71732
		214	2.86638	97.1336		16.4579		5.79439	9.76543
		213	2.84427	97.1557		16.5934		5.8216	9.82853
		212	2.82883	97.1712		16.6893		5.84906	9.88011
		211	2.82079	97.1792		16.7396		5.87678	9.91841
		210	2.8196	97.1804		16.7471		5.90476	9.94423
		209	2.80226	97.1977		16.8568		5.93301	10.0006
		208	2.80109	97.1989		16.8642		5.96154	10.0268
		207	2.81458	97.1854		16.7787		5.99034	10.0255
		206	2.8106	97.1894		16.8038		6.01942	10.0573
		205	2.84167	97.1583		16.6095		6.04878	10.0233
		204	2.85925	97.1407		16.5014		6.07843	10.0151
		203	2.86357	97.1364		16.4751		6.10837	10.0318
		202	2.85998	97.14		16.4969		6.13861	10.0632
		201	2.85913	97.1409		16.5021		6.16915	10.0898
		200	2.89569	97.1043		16.2815		6.2	10.0472

## Sheet: Eg TBT-Pt0.1
			TBT-Pt0.1			KM		E
		1500	78.1674	21.8326		0.0304899		0.826667	0.158761
		1499	78.1534	21.8466		0.0305346		0.827218	0.15893
		1498	78.0978	21.9022		0.030712		0.82777	0.159444
		1497	78.0819	21.9181		0.0307628		0.828323	0.159629
		1496	78.0472	21.9528		0.0308741		0.828877	0.159971
		1495	78.0323	21.9677		0.0309217		0.829431	0.160148
		1494	78.0087	21.9913		0.0309978		0.829987	0.160399
		1493	77.9654	22.0346		0.031137		0.830543	0.160812
		1492	77.9906	22.0094		0.031056		0.831099	0.160657
		1491	77.9586	22.0414		0.031159		0.831657	0.160977
		1490	77.9097	22.0903		0.0313171		0.832215	0.161439
		1489	77.8904	22.1096		0.0313797		0.832774	0.161655
		1488	77.835	22.165		0.0315597		0.833333	0.162172
		1487	77.8341	22.1659		0.0315626		0.833894	0.162234
		1486	77.8182	22.1818		0.0316142		0.834455	0.162421
		1485	77.7637	22.2363		0.0317921		0.835017	0.162932
		1484	77.7317	22.2683		0.0318966		0.83558	0.163255
		1483	77.6998	22.3002		0.0320012		0.836143	0.163577
		1482	77.6877	22.3123		0.0320411		0.836707	0.163735
		1481	77.6873	22.3127		0.0320424		0.837272	0.163793
		1480	77.6357	22.3643		0.0322123		0.837838	0.164282
		1479	77.5906	22.4094		0.0323611		0.838404	0.164717
		1478	77.5989	22.4011		0.0323336		0.838972	0.164703
		1477	77.544	22.456		0.0325153		0.83954	0.165221
		1476	77.4849	22.5151		0.0327114		0.840108	0.165774
		1475	77.5089	22.4911		0.0326318		0.840678	0.165629
		1474	77.4967	22.5033		0.0326724		0.841248	0.165788
		1473	77.4485	22.5515		0.0328326		0.841819	0.16625
		1472	77.4349	22.5651		0.0328782		0.842391	0.166422
		1471	77.3558	22.6442		0.0331431		0.842964	0.167148
		1470	77.3824	22.6176		0.0330539		0.843537	0.16698
		1469	77.3004	22.6996		0.0333292		0.844112	0.167731
		1468	77.3115	22.6885		0.0332918		0.844687	0.167694
		1467	77.2665	22.7335		0.0334434		0.845262	0.168132
		1466	77.2424	22.7576		0.0335249		0.845839	0.168394
		1465	77.1993	22.8007		0.0336708		0.846416	0.168818
		1464	77.1664	22.8336		0.0337823		0.846995	0.169155
		1463	77.1517	22.8483		0.0338323		0.847573	0.169338
		1462	77.1309	22.8691		0.033903		0.848153	0.169573
		1461	77.0867	22.9133		0.0340538		0.848734	0.170008
		1460	77.0559	22.9441		0.0341589		0.849315	0.170328
		1459	77.0333	22.9667		0.0342365		0.849897	0.17058
		1458	77.0063	22.9937		0.0343291		0.85048	0.170869
		1457	76.9842	23.0158		0.0344048		0.851064	0.171116
		1456	77.0116	22.9884		0.0343108		0.851648	0.170941
		1455	76.9565	23.0435		0.0345001		0.852234	0.171471
		1454	76.9221	23.0779		0.0346188		0.85282	0.171824
		1453	76.8966	23.1034		0.0347069		0.853407	0.172102
		1452	76.9152	23.0848		0.0346425		0.853994	0.172001
		1451	76.8216	23.1784		0.0349665		0.854583	0.172863
		1450	76.8821	23.1179		0.0347569		0.855172	0.172404
		1449	76.8246	23.1754		0.034956		0.855763	0.172957
		1448	76.7909	23.2091		0.0350735		0.856354	0.173307
		1447	76.792	23.208		0.0350694		0.856945	0.173357
		1446	76.7903	23.2097		0.0350755		0.857538	0.173432
		1445	76.7564	23.2436		0.0351935		0.858131	0.173783
		1444	76.7576	23.2424		0.0351892		0.858726	0.173833
		1443	76.743	23.257		0.0352403		0.859321	0.174019
		1442	76.7001	23.2999		0.0353901		0.859917	0.174449
		1441	76.7289	23.2711		0.0352896		0.860514	0.174262
		1440	76.7033	23.2967		0.0353788		0.861111	0.174542
		1439	76.7072	23.2928		0.0353654		0.86171	0.17457
		1438	76.6707	23.3293		0.0354932		0.862309	0.174946
		1437	76.6931	23.3069		0.0354147		0.862909	0.174813
		1436	76.6692	23.3308		0.0354985		0.86351	0.175081
		1435	76.6436	23.3564		0.0355883		0.864111	0.175363
		1434	76.6081	23.3919		0.0357129		0.864714	0.175731
		1433	76.6255	23.3745		0.0356518		0.865318	0.175642
		1432	76.5839	23.4161		0.0357981		0.865922	0.176063
		1431	76.6026	23.3974		0.0357324		0.866527	0.175963
		1430	76.5779	23.4221		0.0358193		0.867133	0.176239
		1429	76.5228	23.4772		0.0360141		0.86774	0.176779
		1428	76.5543	23.4457		0.0359025		0.868347	0.176567
		1427	76.5201	23.4799		0.0360236		0.868956	0.176926
		1426	76.4638	23.5362		0.0362231		0.869565	0.177478
		1425	76.4346	23.5654		0.0363271		0.870175	0.177795
		1424	76.4684	23.5316		0.0362067		0.870787	0.177562
		1423	76.452	23.548		0.0362653		0.871398	0.177768
		1422	76.3867	23.6133		0.0364978		0.872011	0.1784
		1421	76.333	23.667		0.0366897		0.872625	0.178931
		1420	76.3564	23.6436		0.0366059		0.873239	0.17879
		1419	76.334	23.666		0.0366861		0.873855	0.179048
		1418	76.3294	23.6706		0.0367024		0.874471	0.179151
		1417	76.3159	23.6841		0.0367509		0.875088	0.179333
		1416	76.2949	23.7051		0.0368263		0.875706	0.17958
		1415	76.2935	23.7065		0.0368313		0.876325	0.179656
		1414	76.2541	23.7459		0.0369729		0.876945	0.180064
		1413	76.2496	23.7504		0.0369892		0.877565	0.180168
		1412	76.2092	23.7908		0.0371346		0.878187	0.180585
		1411	76.238	23.762		0.0370309		0.878809	0.180397
		1410	76.2032	23.7968		0.0371563		0.879433	0.180766
		1409	76.1413	23.8587		0.0373805		0.880057	0.181375
		1408	76.1843	23.8157		0.0372247		0.880682	0.181061
		1407	76.1666	23.8334		0.0372887		0.881308	0.181281
		1406	76.1503	23.8497		0.0373477		0.881935	0.181489
		1405	76.0798	23.9202		0.0376036		0.882562	0.182174
		1404	76.0964	23.9036		0.0375433		0.883191	0.182093
		1403	76.1103	23.8897		0.0374928		0.88382	0.182035
		1402	76.0698	23.9302		0.03764		0.884451	0.182457
		1401	76.0543	23.9457		0.0376967		0.885082	0.18266
		1400	76.0331	23.9669		0.0377738		0.885714	0.182912
		1399	76.0072	23.9928		0.0378684		0.886347	0.183206
		1398	76.031	23.969		0.0377814		0.886981	0.183061
		1397	75.964	24.036		0.0380266		0.887616	0.18372
		1396	75.9685	24.0315		0.03801		0.888252	0.183746
		1395	75.9401	24.0599		0.0381142		0.888889	0.184063
		1394	75.9402	24.0598		0.0381137		0.889527	0.184128
		1393	75.902	24.098		0.0382542		0.890165	0.184533
		1392	75.894	24.106		0.0382835		0.890805	0.18467
		1391	75.9029	24.0971		0.0382507		0.891445	0.184658
		1390	75.8946	24.1054		0.0382812		0.892086	0.184798
		1389	75.9004	24.0996		0.0382601		0.892729	0.184813
		1388	75.897	24.103		0.0382726		0.893372	0.18491
		1387	75.9025	24.0975		0.0382523		0.894016	0.184927
		1386	75.8978	24.1022		0.0382695		0.894661	0.185036
		1385	75.9084	24.0916		0.0382308		0.895307	0.185009
		1384	75.9147	24.0853		0.0382076		0.895954	0.18502
		1383	75.9178	24.0822		0.038196		0.896602	0.185058
		1382	75.9396	24.0604		0.0381158		0.89725	0.184931
		1381	75.9582	24.0418		0.0380478		0.8979	0.184833
		1380	76.0227	23.9773		0.0378117		0.898551	0.184325
		1379	76.0124	23.9876		0.0378494		0.899202	0.184484
		1378	76.0411	23.9589		0.0377446		0.899855	0.184295
		1377	76.0842	23.9158		0.0375878		0.900508	0.183979
		1376	76.1406	23.8594		0.037383		0.901163	0.183543
		1375	76.1761	23.8239		0.0372545		0.901818	0.183294
		1374	76.2126	23.7874		0.0371223		0.902475	0.183035
		1373	76.2435	23.7565		0.0370111		0.903132	0.182828
		1372	76.32	23.68		0.0367364		0.90379	0.182214
		1371	76.2653	23.7347		0.0369327		0.904449	0.182767
		1370	76.3911	23.6089		0.0364821		0.905109	0.181715
		1369	76.3483	23.6517		0.036635		0.905771	0.182162
		1368	76.3716	23.6284		0.0365515		0.906433	0.182021
		1367	76.4162	23.5838		0.0363926		0.907096	0.181691
		1366	76.4391	23.5609		0.0363112		0.90776	0.181554
		1365	76.4287	23.5713		0.0363479		0.908425	0.181712
		1364	76.4314	23.5686		0.0363384		0.909091	0.181755
		1363	76.4601	23.5399		0.0362365		0.909758	0.181567
		1362	76.4535	23.5465		0.0362599		0.910426	0.181692
		1361	76.4463	23.5537		0.0362855		0.911095	0.181823
		1360	76.4381	23.5619		0.0363147		0.911765	0.181963
		1359	76.4556	23.5444		0.0362523		0.912436	0.181873
		1358	76.415	23.585		0.0363967		0.913108	0.182302
		1357	76.4293	23.5707		0.0363458		0.91378	0.182242
		1356	76.4474	23.5526		0.0362814		0.914454	0.182147
		1355	76.4515	23.5485		0.0362668		0.915129	0.182178
		1354	76.3852	23.6148		0.0365029		0.915805	0.182837
		1353	76.4027	23.5973		0.0364407		0.916482	0.182749
		1352	76.408	23.592		0.0364219		0.91716	0.18277
		1351	76.4023	23.5977		0.0364421		0.917839	0.182888
		1350	76.3298	23.6702		0.0367011		0.918519	0.183605
		1349	76.332	23.668		0.0366933		0.919199	0.183653
		1348	76.3575	23.6425		0.0366019		0.919881	0.183492
		1347	76.3021	23.6979		0.0368005		0.920564	0.184058
		1346	76.3241	23.6759		0.0367217		0.921248	0.183929
		1345	76.3012	23.6988		0.0368036		0.921933	0.184202
		1344	76.248	23.752		0.036995		0.922619	0.184749
		1343	76.2668	23.7332		0.0369273		0.923306	0.184649
		1342	76.2198	23.7802		0.0370964		0.923994	0.18514
		1341	76.1873	23.8127		0.0372139		0.924683	0.185502
		1340	76.207	23.793		0.0371428		0.925373	0.185394
		1339	76.2051	23.7949		0.0371494		0.926064	0.18548
		1338	76.1682	23.8318		0.0372831		0.926756	0.185883
		1337	76.1569	23.8431		0.0373237		0.92745	0.186053
		1336	76.1134	23.8866		0.0374815		0.928144	0.186516
		1335	76.0917	23.9083		0.0375605		0.928839	0.186782
		1334	76.083	23.917		0.0375921		0.929535	0.186931
		1333	76.0522	23.9478		0.037704		0.930233	0.187279
		1332	76.0674	23.9326		0.0376488		0.930931	0.187212
		1331	76.0314	23.9686		0.0377799		0.93163	0.187608
		1330	76.0534	23.9466		0.0376998		0.932331	0.18748
		1329	76.0769	23.9231		0.0376143		0.933032	0.187338
		1328	76.0527	23.9473		0.0377022		0.933735	0.187627
		1327	76.0308	23.9692		0.0377824		0.934439	0.187897
		1326	76.0192	23.9808		0.0378245		0.935143	0.188073
		1325	76.0096	23.9904		0.0378596		0.935849	0.188231
		1324	75.9992	24.0008		0.0378976		0.936556	0.188396
		1323	76.0029	23.9971		0.0378841		0.937264	0.188434
		1322	75.9172	24.0828		0.0381985		0.937973	0.189286
		1321	75.8864	24.1136		0.0383116		0.938683	0.189638
		1320	75.8997	24.1003		0.0382626		0.939394	0.189588
		1319	75.8608	24.1392		0.0384058		0.940106	0.190015
		1318	75.8579	24.1421		0.0384165		0.940819	0.190113
		1317	75.8566	24.1434		0.0384215		0.941534	0.190198
		1316	75.7855	24.2145		0.0386842		0.942249	0.190919
		1315	75.7453	24.2547		0.0388335		0.942966	0.19136
		1314	75.7853	24.2147		0.0386852		0.943683	0.191067
		1313	75.7312	24.2688		0.038886		0.944402	0.191635
		1312	75.7191	24.2809		0.0389308		0.945122	0.191819
		1311	75.7027	24.2973		0.0389918		0.945843	0.192042
		1310	75.6855	24.3145		0.0390558		0.946565	0.192273
		1309	75.671	24.329		0.0391102		0.947288	0.19248
		1308	75.6209	24.3791		0.0392974		0.948012	0.193014
		1307	75.6022	24.3978		0.0393673		0.948738	0.19326
		1306	75.5442	24.4558		0.0395852		0.949464	0.193868
		1305	75.5545	24.4455		0.0395466		0.950192	0.193847
		1304	75.5053	24.4947		0.0397316		0.95092	0.194375
		1303	75.4505	24.5495		0.0399387		0.95165	0.194956
		1302	75.4596	24.5404		0.0399041		0.952381	0.194946
		1301	75.3951	24.6049		0.0401484		0.953113	0.195617
		1300	75.4089	24.5911		0.0400961		0.953846	0.195565
		1299	75.4001	24.5999		0.0401297		0.95458	0.195722
		1298	75.4131	24.5869		0.0400805		0.955316	0.195677
		1297	75.3423	24.6577		0.0403494		0.956052	0.196408
		1296	75.3147	24.6853		0.0404544		0.95679	0.196739
		1295	75.245	24.755		0.0407208		0.957529	0.197462
		1294	75.3025	24.6975		0.0405011		0.958269	0.197005
		1293	75.2599	24.7401		0.0406639		0.95901	0.197477
		1292	75.2506	24.7494		0.0406996		0.959752	0.19764
		1291	75.2164	24.7836		0.0408308		0.960496	0.198035
		1290	75.2091	24.7909		0.0408585		0.96124	0.198179
		1289	75.198	24.802		0.0409012		0.961986	0.198359
		1288	75.1192	24.8808		0.0412048		0.962733	0.199171
		1287	75.1182	24.8818		0.0412086		0.963481	0.199258
		1286	75.1156	24.8844		0.0412186		0.96423	0.19936
		1285	75.0988	24.9012		0.0412837		0.964981	0.199595
		1284	75.0941	24.9059		0.0413019		0.965732	0.199716
		1283	75.0233	24.9767		0.0415762		0.966485	0.200456
		1282	75.0322	24.9678		0.0415414		0.967239	0.200451
		1281	74.9957	25.0043		0.0416836		0.967994	0.200872
		1280	74.9519	25.0481		0.0418539		0.96875	0.20136
		1279	74.9122	25.0878		0.0420091		0.969507	0.201812
		1278	74.9293	25.0707		0.041942		0.970266	0.20173
		1277	74.9146	25.0854		0.0419996		0.971026	0.201947
		1276	74.8743	25.1257		0.0421572		0.971787	0.202405
		1275	74.8866	25.1134		0.0421093		0.972549	0.202369
		1274	74.8293	25.1707		0.042334		0.973312	0.202988
		1273	74.8179	25.1821		0.0423788		0.974077	0.203175
		1272	74.7751	25.2249		0.0425474		0.974843	0.203659
		1271	74.745	25.255		0.0426662		0.97561	0.204023
		1270	74.7084	25.2916		0.0428108		0.976378	0.204449
		1269	74.7339	25.2661		0.0427098		0.977147	0.204288
		1268	74.6987	25.3013		0.0428491		0.977918	0.204702
		1267	74.6401	25.3599		0.0430818		0.97869	0.205338
		1266	74.6345	25.3655		0.0431042		0.979463	0.205473
		1265	74.5724	25.4276		0.0433515		0.980237	0.206143
		1264	74.6134	25.3866		0.0431881		0.981013	0.205835
		1263	74.5876	25.4124		0.0432907		0.981789	0.206161
		1262	74.5604	25.4396		0.0433991		0.982567	0.206501
		1261	74.4932	25.5068		0.043668		0.983347	0.207222
		1260	74.5219	25.4781		0.043553		0.984127	0.207031
		1259	74.4983	25.5017		0.0436478		0.984909	0.207338
		1258	74.4522	25.5478		0.0438327		0.985692	0.207859
		1257	74.424	25.576		0.0439463		0.986476	0.208211
		1256	74.3901	25.6099		0.0440828		0.987261	0.208617
		1255	74.3712	25.6288		0.0441593		0.988048	0.208882
		1254	74.2976	25.7024		0.0444572		0.988836	0.209668
		1253	74.3102	25.6898		0.0444063		0.989625	0.209632
		1252	74.286	25.714		0.0445042		0.990415	0.209947
		1251	74.2591	25.7409		0.0446136		0.991207	0.210289
		1250	74.2781	25.7219		0.0445364		0.992	0.210191
		1249	74.198	25.802		0.0448627		0.992794	0.211044
		1248	74.2103	25.7897		0.0448123		0.99359	0.21101
		1247	74.207	25.793		0.044826		0.994387	0.211126
		1246	74.1298	25.8702		0.0451414		0.995185	0.211953
		1245	74.1611	25.8389		0.0450135		0.995984	0.211737
		1244	74.1044	25.8956		0.0452459		0.996785	0.212369
		1243	74.0907	25.9093		0.0453021		0.997586	0.212586
		1242	74.0547	25.9453		0.0454501		0.99839	0.213019
		1241	74.0054	25.9946		0.0456536		0.999194	0.213581
		1240	74.0232	25.9768		0.0455799		1	0.213494
		1239	73.9947	26.0053		0.0456974		1.00081	0.213856
		1238	73.9637	26.0363		0.0458259		1.00162	0.214243
		1237	73.9296	26.0704		0.045967		1.00243	0.214659
		1236	73.9296	26.0704		0.045967		1.00324	0.214746
		1235	73.8911	26.1089		0.0461268		1.00405	0.215206
		1234	73.8362	26.1638		0.0463556		1.00486	0.215826
		1233	73.8212	26.1788		0.0464182		1.00568	0.21606
		1232	73.8274	26.1726		0.0463925		1.00649	0.216087
		1231	73.8046	26.1954		0.0464876		1.00731	0.216397
		1230	73.7337	26.2663		0.0467846		1.00813	0.217175
		1229	73.7589	26.2411		0.0466789		1.00895	0.217018
		1228	73.7046	26.2954		0.0469067		1.00977	0.217635
		1227	73.6646	26.3354		0.0470749		1.01059	0.218114
		1226	73.6724	26.3276		0.0470422		1.01142	0.218127
		1225	73.6353	26.3647		0.0471985		1.01224	0.218578
		1224	73.5965	26.4035		0.0473627		1.01307	0.219048
		1223	73.5719	26.4281		0.0474668		1.0139	0.219378
		1222	73.5646	26.4354		0.0474976		1.01473	0.219539
		1221	73.5386	26.4614		0.0476082		1.01556	0.219884
		1220	73.5227	26.4773		0.0476758		1.01639	0.22013
		1219	73.4626	26.5374		0.0479316		1.01723	0.220811
		1218	73.4584	26.5416		0.0479496		1.01806	0.220943
		1217	73.4325	26.5675		0.04806		1.0189	0.221288
		1216	73.4044	26.5956		0.0481801		1.01974	0.221655
		1215	73.376	26.624		0.0483018		1.02058	0.222026
		1214	73.3499	26.6501		0.0484138		1.02142	0.222375
		1213	73.3581	26.6419		0.0483784		1.02226	0.222385
		1212	73.3179	26.6821		0.0485511		1.0231	0.222874
		1211	73.2931	26.7069		0.0486579		1.02395	0.223211
		1210	73.274	26.726		0.0487401		1.02479	0.223492
		1209	73.2638	26.7362		0.0487844		1.02564	0.223686
		1208	73.2298	26.7702		0.0489312		1.02649	0.224115
		1207	73.1969	26.8031		0.0490737		1.02734	0.224534
		1206	73.1911	26.8089		0.0490988		1.02819	0.224684
		1205	73.1265	26.8735		0.0493792		1.02905	0.225418
		1204	73.1075	26.8925		0.0494618		1.0299	0.225701
		1203	73.095	26.905		0.0495164		1.03076	0.225919
		1202	73.0818	26.9182		0.0495738		1.03161	0.226144
		1201	73.0177	26.9823		0.0498541		1.03247	0.226877
		1200	73.0335	26.9665		0.0497849		1.03333	0.226814
		1199	73.0391	26.9609		0.0497602		1.0342	0.226852
		1198	72.984	27.016		0.0500018		1.03506	0.227497
		1197	72.9876	27.0124		0.0499861		1.03592	0.227556
		1196	72.9147	27.0853		0.0503064		1.03679	0.228379
		1195	72.8879	27.1121		0.0504244		1.03766	0.228743
		1194	72.8568	27.1432		0.0505618		1.03853	0.22915
		1193	72.84	27.16		0.0506361		1.0394	0.229414
		1192	72.8178	27.1822		0.0507342		1.04027	0.229733
		1191	72.7727	27.2273		0.0509343		1.04114	0.230282
		1190	72.7266	27.2734		0.0511393		1.04202	0.230842
		1189	72.7157	27.2843		0.0511879		1.04289	0.231049
		1188	72.74	27.26		0.0510798		1.04377	0.230902
		1187	72.6787	27.3213		0.0513529		1.04465	0.231616
		1186	72.6515	27.3485		0.0514747		1.04553	0.231988
		1185	72.6279	27.3721		0.0515801		1.04641	0.232323
		1184	72.5856	27.4144		0.0517698		1.0473	0.232848
		1183	72.5508	27.4492		0.0519261		1.04818	0.233298
		1182	72.5582	27.4418		0.0518928		1.04907	0.233322
		1181	72.519	27.481		0.0520696		1.04996	0.233818
		1180	72.4705	27.5295		0.0522885		1.05085	0.234408
		1179	72.4588	27.5412		0.0523412		1.05174	0.234626
		1178	72.4142	27.5858		0.0525434		1.05263	0.235178
		1177	72.4107	27.5893		0.0525592		1.05353	0.235314
		1176	72.4006	27.5994		0.0526049		1.05442	0.235516
		1175	72.3812	27.6188		0.0526933		1.05532	0.235814
		1174	72.3512	27.6488		0.0528296		1.05622	0.236219
		1173	72.2907	27.7093		0.0531055		1.05712	0.236936
		1172	72.308	27.692		0.0530263		1.05802	0.236861
		1171	72.2499	27.7501		0.0532918		1.05892	0.237554
		1170	72.2345	27.7655		0.0533627		1.05983	0.237814
		1169	72.1743	27.8257		0.053639		1.06074	0.238531
		1168	72.1981	27.8019		0.0535294		1.06164	0.238389
		1167	72.1964	27.8036		0.0535375		1.06255	0.238509
		1166	72.0978	27.9022		0.0539913		1.06346	0.23962
		1165	72.1013	27.8987		0.0539754		1.06438	0.239688
		1164	72.0532	27.9468		0.0541976		1.06529	0.240284
		1163	72.0277	27.9723		0.0543157		1.06621	0.240649
		1162	72.0066	27.9934		0.0544136		1.06713	0.240969
		1161	71.9919	28.0081		0.0544821		1.06804	0.241225
		1160	71.9734	28.0266		0.0545682		1.06897	0.241519
		1159	71.923	28.077		0.0548027		1.06989	0.242142
		1158	71.9032	28.0968		0.0548952		1.07081	0.242451
		1157	71.859	28.141		0.055102		1.07174	0.243012
		1156	71.8165	28.1835		0.0553015		1.07266	0.243557
		1155	71.807	28.193		0.0553459		1.07359	0.24376
		1154	71.779	28.221		0.0554777		1.07452	0.244156
		1153	71.7624	28.2376		0.0555556		1.07546	0.244433
		1152	71.7432	28.2568		0.0556462		1.07639	0.244739
		1151	71.7093	28.2907		0.0558061		1.07732	0.245196
		1150	71.6705	28.3295		0.0559896		1.07826	0.245706
		1149	71.6815	28.3185		0.0559377		1.0792	0.245699
		1148	71.5984	28.4016		0.0563315		1.08014	0.24667
		1147	71.5867	28.4133		0.0563874		1.08108	0.246899
		1146	71.5656	28.4344		0.0564876		1.08202	0.247227
		1145	71.556	28.444		0.0565335		1.08297	0.247435
		1144	71.5199	28.4801		0.0567058		1.08392	0.24792
		1143	71.4872	28.5128		0.0568618		1.08486	0.248369
		1142	71.4594	28.5406		0.0569952		1.08581	0.248769
		1141	71.423	28.577		0.0571698		1.08677	0.249259
		1140	71.4025	28.5975		0.0572683		1.08772	0.249583
		1139	71.3738	28.6262		0.0574062		1.08867	0.249993
		1138	71.3861	28.6139		0.057347		1.08963	0.249974
		1137	71.3206	28.6794		0.0576629		1.09059	0.250772
		1136	71.3279	28.6721		0.0576277		1.09155	0.250806
		1135	71.2838	28.7162		0.0578405		1.09251	0.251379
		1134	71.2352	28.7648		0.058076		1.09347	0.252001
		1133	71.2115	28.7885		0.0581915		1.09444	0.252363
		1132	71.1997	28.8003		0.0582488		1.09541	0.252599
		1131	71.1616	28.8384		0.0584344		1.09637	0.253113
		1130	71.1651	28.8349		0.0584172		1.09735	0.253187
		1129	71.1363	28.8637		0.0585576		1.09832	0.253604
		1128	71.0647	28.9353		0.0589079		1.09929	0.254474
		1127	71.0836	28.9164		0.058815		1.10027	0.254386
		1126	71.0885	28.9115		0.0587912		1.10124	0.254447
		1125	70.9918	29.0082		0.0592657		1.10222	0.255586
		1124	71.0088	28.9912		0.059182		1.1032	0.255519
		1123	70.9899	29.0101		0.0592753		1.10419	0.255834
		1122	70.9297	29.0703		0.0595719		1.10517	0.256587
		1121	70.9247	29.0753		0.0595965		1.10616	0.256755
		1120	70.9058	29.0942		0.0596901		1.10714	0.257071
		1119	70.853	29.147		0.0599514		1.10813	0.257748
		1118	70.8357	29.1643		0.0600374		1.10912	0.258048
		1117	70.8244	29.1756		0.0600935		1.11012	0.258284
		1116	70.8008	29.1992		0.0602105		1.11111	0.258651
		1115	70.785	29.215		0.0602896		1.11211	0.258937
		1114	70.7324	29.2676		0.0605515		1.11311	0.259616
		1113	70.7199	29.2801		0.0606142		1.11411	0.259867
		1112	70.6955	29.3045		0.060736		1.11511	0.260244
		1111	70.6752	29.3248		0.0608377		1.11611	0.260579
		1110	70.6315	29.3685		0.061057		1.11712	0.261166
		1109	70.6022	29.3978		0.061204		1.11812	0.261598
		1108	70.5967	29.4033		0.0612319		1.11913	0.261776
		1107	70.5697	29.4303		0.0613677		1.12014	0.262184
		1106	70.5643	29.4357		0.0613951		1.12116	0.262362
		1105	70.5	29.5		0.0617199		1.12217	0.263174
		1104	70.4641	29.5359		0.0619014		1.12319	0.26368
		1103	70.4324	29.5676		0.0620623		1.12421	0.264142
		1102	70.4259	29.5741		0.0620953		1.12523	0.264332
		1101	70.3842	29.6158		0.0623075		1.12625	0.264903
		1100	70.3744	29.6256		0.0623579		1.12727	0.265131
		1099	70.3275	29.6725		0.0625967		1.1283	0.265759
		1098	70.2929	29.7071		0.0627739		1.12933	0.266256
		1097	70.2778	29.7222		0.0628511		1.13036	0.266541
		1096	70.2146	29.7854		0.0631756		1.13139	0.26735
		1095	70.2266	29.7734		0.063114		1.13242	0.267342
		1094	70.1671	29.8329		0.0634201		1.13346	0.268112
		1093	70.1587	29.8413		0.0634637		1.13449	0.268326
		1092	70.1025	29.8975		0.0637539		1.13553	0.269062
		1091	70.0855	29.9145		0.063842		1.13657	0.269372
		1090	70.0487	29.9513		0.0640328		1.13761	0.269897
		1089	70.0503	29.9497		0.0640241		1.13866	0.270003
		1088	70.0112	29.9888		0.0642274		1.13971	0.270556
		1087	69.9725	30.0275		0.0644287		1.14075	0.271104
		1086	69.9621	30.0379		0.064483		1.1418	0.271343
		1085	69.9394	30.0606		0.0646015		1.14286	0.271717
		1084	69.9213	30.0787		0.0646963		1.14391	0.272042
		1083	69.8507	30.1493		0.0650662		1.14497	0.272944
		1082	69.854	30.146		0.0650487		1.14603	0.273034
		1081	69.8088	30.1912		0.0652863		1.14709	0.273659
		1080	69.7913	30.2087		0.0653783		1.14815	0.273978
		1079	69.7732	30.2268		0.0654738		1.14921	0.274305
		1078	69.744	30.256		0.0656276		1.15028	0.274754
		1077	69.6825	30.3175		0.0659527		1.15135	0.275562
		1076	69.707	30.293		0.0658229		1.15242	0.275419
		1075	69.6463	30.3537		0.0661448		1.15349	0.27622
		1074	69.6348	30.3652		0.0662058		1.15456	0.276476
		1073	69.5993	30.4007		0.0663947		1.15564	0.276999
		1072	69.5737	30.4263		0.066531		1.15672	0.277412
		1071	69.557	30.443		0.0666201		1.1578	0.277727
		1070	69.5116	30.4884		0.0668624		1.15888	0.278362
		1069	69.4976	30.5024		0.0669375		1.15996	0.278649
		1068	69.4679	30.5321		0.0670962		1.16105	0.279109
		1067	69.4217	30.5783		0.0673444		1.16214	0.279756
		1066	69.4062	30.5938		0.0674276		1.16323	0.28006
		1065	69.3915	30.6085		0.067507		1.16432	0.280356
		1064	69.3375	30.6625		0.0677981		1.16541	0.281092
		1063	69.3093	30.6907		0.0679501		1.16651	0.281539
		1062	69.2842	30.7158		0.068086		1.16761	0.281954
		1061	69.2656	30.7344		0.0681873		1.16871	0.282296
		1060	69.2386	30.7614		0.0683336		1.16981	0.282732
		1059	69.1862	30.8138		0.0686186		1.17092	0.283455
		1058	69.151	30.849		0.0688104		1.17202	0.283985
		1057	69.1589	30.8411		0.068767		1.17313	0.284029
		1056	69.1149	30.8851		0.0690077		1.17424	0.284661
		1055	69.0723	30.9277		0.0692405		1.17536	0.285276
		1054	69.0497	30.9503		0.0693648		1.17647	0.285667
		1053	69.0398	30.9602		0.0694191		1.17759	0.285914
		1052	68.9851	31.0149		0.0697196		1.17871	0.286669
		1051	68.9741	31.0259		0.0697804		1.17983	0.28693
		1050	68.9047	31.0953		0.0701634		1.18095	0.287853
		1049	68.9132	31.0868		0.0701161		1.18208	0.287894
		1048	68.8825	31.1175		0.0702864		1.18321	0.28838
		1047	68.8659	31.1341		0.0703783		1.18434	0.288707
		1046	68.8189	31.1811		0.0706391		1.18547	0.289379
		1045	68.7772	31.2228		0.070871		1.1866	0.289993
		1044	68.7601	31.2399		0.0709661		1.18774	0.290326
		1043	68.7055	31.2945		0.0712712		1.18888	0.291089
		1042	68.7322	31.2678		0.0711221		1.19002	0.290924
		1041	68.6893	31.3107		0.0713618		1.19116	0.291554
		1040	68.6341	31.3659		0.0716714		1.19231	0.292326
		1039	68.6318	31.3682		0.0716842		1.19346	0.292493
		1038	68.5622	31.4378		0.0720756		1.19461	0.293431
		1037	68.592	31.408		0.071908		1.19576	0.293231
		1036	68.539	31.461		0.0722068		1.19691	0.293982
		1035	68.5157	31.4843		0.0723381		1.19807	0.294391
		1034	68.4944	31.5056		0.0724586		1.19923	0.294778
		1033	68.4532	31.5468		0.072692		1.20039	0.295396
		1032	68.402	31.598		0.0729828		1.20155	0.296129
		1031	68.369	31.631		0.0731707		1.20272	0.296654
		1030	68.3491	31.6509		0.0732843		1.20388	0.297028
		1029	68.315	31.685		0.0734789		1.20505	0.297567
		1028	68.2787	31.7213		0.0736861		1.20623	0.298131
		1027	68.2552	31.7448		0.0738208		1.2074	0.298549
		1026	68.2316	31.7684		0.0739561		1.20858	0.298968
		1025	68.1893	31.8107		0.0741991		1.20976	0.299604
		1024	68.1828	31.8172		0.074237		1.21094	0.299827
		1023	68.1459	31.8541		0.0744496		1.21212	0.300403
		1022	68.1223	31.8777		0.0745854		1.21331	0.300824
		1021	68.0956	31.9044		0.0747398		1.2145	0.301283
		1020	68.0464	31.9536		0.0750245		1.21569	0.302004
		1019	68.0243	31.9757		0.0751532		1.21688	0.302411
		1018	67.9539	32.0461		0.0755622		1.21807	0.303382
		1017	67.9658	32.0342		0.0754933		1.21927	0.303392
		1016	67.9562	32.0438		0.0755488		1.22047	0.303653
		1015	67.8969	32.1031		0.0758953		1.22167	0.304499
		1014	67.8784	32.1216		0.0760036		1.22288	0.304866
		1013	67.8068	32.1932		0.0764233		1.22409	0.305857
		1012	67.793	32.207		0.076504		1.2253	0.30617
		1011	67.8018	32.1982		0.0764525		1.22651	0.306218
		1010	67.7659	32.2341		0.0766638		1.22772	0.306793
		1009	67.7103	32.2897		0.0769918		1.22894	0.307601
		1008	67.6906	32.3094		0.0771082		1.23016	0.307986
		1007	67.6603	32.3397		0.0772871		1.23138	0.308496
		1006	67.6283	32.3717		0.0774772		1.2326	0.309029
		1005	67.5921	32.4079		0.0776918		1.23383	0.30961
		1004	67.5777	32.4223		0.0777776		1.23506	0.309935
		1003	67.5279	32.4721		0.078074		1.23629	0.31068
		1002	67.4933	32.5067		0.0782809		1.23752	0.311247
		1001	67.4709	32.5291		0.0784148		1.23876	0.311668
		1000	67.4348	32.5652		0.0786308		1.24	0.312253
		999	67.4237	32.5763		0.0786973		1.24124	0.312542
		998	67.365	32.635		0.0790502		1.24248	0.313399
		997	67.3457	32.6543		0.0791665		1.24373	0.313786
		996	67.3166	32.6834		0.0793419		1.24498	0.314291
		995	67.3026	32.6974		0.0794263		1.24623	0.314616
		994	67.2689	32.7311		0.0796303		1.24748	0.315179
		993	67.2511	32.7489		0.0797379		1.24874	0.31555
		992	67.1945	32.8055		0.0800809		1.25	0.316388
		991	67.1403	32.8597		0.0804106		1.25126	0.317198
		990	67.1199	32.8801		0.080535		1.25253	0.317604
		989	67.0985	32.9015		0.0806659		1.25379	0.318022
		988	67.0719	32.9281		0.0808284		1.25506	0.318504
		987	67.0463	32.9537		0.080985		1.25633	0.318973
		986	67.0069	32.9931		0.0812263		1.25761	0.31961
		985	67.0011	32.9989		0.0812619		1.25888	0.319843
		984	66.9567	33.0433		0.0815347		1.26016	0.320542
		983	66.9228	33.0772		0.0817433		1.26144	0.321115
		982	66.9152	33.0848		0.0817904		1.26273	0.321371
		981	66.8467	33.1533		0.0822133		1.26402	0.322365
		980	66.8253	33.1747		0.0823462		1.26531	0.32279
		979	66.8144	33.1856		0.0824138		1.2666	0.323087
		978	66.755	33.245		0.0827826		1.26789	0.323975
		977	66.7249	33.2751		0.0829698		1.26919	0.324507
		976	66.6921	33.3079		0.0831742		1.27049	0.325073
		975	66.6381	33.3619		0.0835123		1.27179	0.3259
		974	66.6364	33.3636		0.0835228		1.2731	0.326087
		973	66.6189	33.3811		0.083632		1.27441	0.326468
		972	66.5609	33.4391		0.0839964		1.27572	0.327347
		971	66.5554	33.4446		0.0840311		1.27703	0.327583
		970	66.5085	33.4915		0.0843261		1.27835	0.328327
		969	66.494	33.506		0.0844177		1.27967	0.328674
		968	66.4502	33.5498		0.0846941		1.28099	0.329382
		967	66.4128	33.5872		0.0849306		1.28232	0.330012
		966	66.3936	33.6064		0.0850528		1.28364	0.33042
		965	66.314	33.686		0.0855586		1.28497	0.331573
		964	66.3491	33.6509		0.0853355		1.28631	0.331312
		963	66.2853	33.7147		0.0857416		1.28764	0.332272
		962	66.2704	33.7296		0.0858364		1.28898	0.332628
		961	66.2311	33.7689		0.086088		1.29032	0.333289
		960	66.1845	33.8155		0.0863861		1.29167	0.334039
		959	66.1781	33.8219		0.0864275		1.29301	0.334293
		958	66.1099	33.8901		0.0868661		1.29436	0.335315
		957	66.0936	33.9064		0.0869708		1.29572	0.335692
		956	66.0847	33.9153		0.0870283		1.29707	0.335979
		955	66.0108	33.9892		0.0875059		1.29843	0.337076
		954	65.9671	34.0329		0.0877892		1.29979	0.337798
		953	65.9698	34.0302		0.0877713		1.30115	0.337941
		952	65.957	34.043		0.0878543		1.30252	0.338278
		951	65.8981	34.1019		0.0882378		1.30389	0.339194
		950	65.8831	34.1169		0.0883352		1.30526	0.33956
		949	65.8558	34.1442		0.0885134		1.30664	0.340081
		948	65.8081	34.1919		0.0888251		1.30802	0.340859
		947	65.784	34.216		0.0889835		1.3094	0.341343
		946	65.7523	34.2477		0.0891913		1.31078	0.341922
		945	65.6502	34.3498		0.0898635		1.31217	0.343389
		944	65.6671	34.3329		0.0897517		1.31356	0.343357
		943	65.6344	34.3656		0.0899674		1.31495	0.343952
		942	65.5875	34.4125		0.090278		1.31635	0.344728
		941	65.5613	34.4387		0.0904515		1.31775	0.345242
		940	65.5282	34.4718		0.0906716		1.31915	0.345846
		939	65.4963	34.5037		0.0908833		1.32055	0.346434
		938	65.5043	34.4957		0.0908301		1.32196	0.346517
		937	65.47	34.53		0.0910584		1.32337	0.347137
		936	65.417	34.583		0.0914126		1.32479	0.347997
		935	65.3811	34.6189		0.0916528		1.3262	0.348641
		934	65.3787	34.6213		0.0916683		1.32762	0.348857
		933	65.2989	34.7011		0.092204		1.32905	0.350062
		932	65.3239	34.6761		0.0920364		1.33047	0.349931
		931	65.2579	34.7421		0.0924803		1.3319	0.350962
		930	65.2053	34.7947		0.0928354		1.33333	0.351825
		929	65.1755	34.8245		0.0930368		1.33477	0.352396
		928	65.1286	34.8714		0.0933551		1.33621	0.353188
		927	65.091	34.909		0.0936101		1.33765	0.353861
		926	65.0663	34.9337		0.0937786		1.33909	0.35437
		925	65.0356	34.9644		0.0939878		1.34054	0.354957
		924	64.9872	35.0128		0.094318		1.34199	0.355772
		923	64.9693	35.0307		0.0944405		1.34345	0.356196
		922	64.9315	35.0685		0.0946998		1.3449	0.356878
		921	64.899	35.101		0.094923		1.34636	0.357492
		920	64.8495	35.1505		0.0952632		1.34783	0.358327
		919	64.8263	35.1737		0.0954237		1.34929	0.358824
		918	64.7867	35.2133		0.0956968		1.35076	0.359533
		917	64.7684	35.2316		0.0958235		1.35224	0.359967
		916	64.7265	35.2735		0.0961134		1.35371	0.360707
		915	64.6705	35.3295		0.0965029		1.35519	0.361635
		914	64.6836	35.3164		0.0964115		1.35667	0.361661
		913	64.62	35.38		0.096854		1.35816	0.362689
		912	64.5784	35.4216		0.0971448		1.35965	0.363432
		911	64.5021	35.4979		0.0976788		1.36114	0.36463
		910	64.4767	35.5233		0.0978577		1.36264	0.365164
		909	64.4584	35.5416		0.0979858		1.36414	0.365604
		908	64.4477	35.5523		0.0980614		1.36564	0.365946
		907	64.3941	35.6059		0.0984394		1.36714	0.366853
		906	64.3523	35.6477		0.0987347		1.36865	0.367605
		905	64.3351	35.6649		0.0988564		1.37017	0.368035
		904	64.3207	35.6793		0.0989582		1.37168	0.368428
		903	64.2817	35.7183		0.0992347		1.3732	0.369146
		902	64.219	35.781		0.0996809		1.37472	0.370181
		901	64.1947	35.8053		0.099854		1.37625	0.370707
		900	64.1498	35.8502		0.100175		1.37778	0.371509
		899	64.1104	35.8896		0.100457		1.37931	0.372238
		898	64.1221	35.8779		0.100373		1.38085	0.37229
		897	64.083	35.917		0.100653		1.38239	0.373016
		896	64.001	35.999		0.101243		1.38393	0.374317
		895	63.9936	36.0064		0.101296		1.38547	0.374624
		894	63.9324	36.0676		0.101738		1.38702	0.37565
		893	63.92	36.08		0.101828		1.38858	0.376027
		892	63.8631	36.1369		0.10224		1.39013	0.376998
		891	63.8482	36.1518		0.102348		1.39169	0.377408
		890	63.8003	36.1997		0.102697		1.39326	0.378264
		889	63.7656	36.2344		0.10295		1.39483	0.378942
		888	63.6997	36.3003		0.103432		1.3964	0.380042
		887	63.7149	36.2851		0.103321		1.39797	0.380052
		886	63.6331	36.3669		0.10392		1.39955	0.381367
		885	63.5956	36.4044		0.104196		1.40113	0.382089
		884	63.5448	36.4552		0.104571		1.40271	0.382993
		883	63.5518	36.4482		0.104519		1.4043	0.383114
		882	63.5121	36.4879		0.104812		1.4059	0.383868
		881	63.4611	36.5389		0.10519		1.40749	0.384778
		880	63.4481	36.5519		0.105286		1.40909	0.385172
		879	63.4075	36.5925		0.105588		1.41069	0.385943
		878	63.3592	36.6408		0.105947		1.4123	0.386819
		877	63.3376	36.6624		0.106108		1.41391	0.387334
		876	63.2896	36.7104		0.106467		1.41553	0.38821
		875	63.27	36.73		0.106614		1.41714	0.388699
		874	63.2246	36.7754		0.106954		1.41876	0.389541
		873	63.1814	36.8186		0.107279		1.42039	0.390356
		872	63.1257	36.8743		0.107699		1.42202	0.391344
		871	63.1118	36.8882		0.107804		1.42365	0.391759
		870	63.0864	36.9136		0.107996		1.42529	0.392333
		869	63.0655	36.9345		0.108154		1.42693	0.392846
		868	62.9979	37.0021		0.108667		1.42857	0.394003
		867	62.9476	37.0524		0.109049		1.43022	0.394923
		866	62.9336	37.0664		0.109156		1.43187	0.395345
		865	62.9066	37.0934		0.109362		1.43353	0.395946
		864	62.8415	37.1585		0.10986		1.43519	0.397076
		863	62.8149	37.1851		0.110064		1.43685	0.397675
		862	62.7593	37.2407		0.110491		1.43852	0.398677
		861	62.7209	37.2791		0.110787		1.44019	0.399442
		860	62.7004	37.2996		0.110945		1.44186	0.399959
		859	62.6467	37.3533		0.11136		1.44354	0.40094
		858	62.6492	37.3508		0.111341		1.44522	0.401139
		857	62.5999	37.4001		0.111723		1.44691	0.402061
		856	62.547	37.453		0.112134		1.4486	0.403035
		855	62.5241	37.4759		0.112312		1.45029	0.40359
		854	62.5029	37.4971		0.112477		1.45199	0.404123
		853	62.4559	37.5441		0.112844		1.45369	0.405019
		852	62.3938	37.6062		0.113331		1.4554	0.40613
		851	62.3935	37.6065		0.113333		1.45711	0.406372
		850	62.5529	37.4471		0.112088		1.45882	0.404372
		849	62.5575	37.4425		0.112052		1.46054	0.404545
		848	62.5971	37.4029		0.111745		1.46226	0.404229
		847	62.5472	37.4528		0.112133		1.46399	0.405169
		846	62.4521	37.5479		0.112874		1.46572	0.406745
		845	62.3934	37.6066		0.113333		1.46746	0.407813
		844	62.3847	37.6153		0.113402		1.46919	0.408178
		843	62.3502	37.6498		0.113673		1.47094	0.408908
		842	62.4429	37.5571		0.112946		1.47268	0.40784
		841	62.4001	37.5999		0.113281		1.47444	0.408688
		840	62.3059	37.6941		0.114022		1.47619	0.410266
		839	62.328	37.672		0.113848		1.47795	0.410197
		838	62.2158	37.7842		0.114733		1.47971	0.412034
		837	62.2401	37.7599		0.114541		1.48148	0.411935
		836	62.0969	37.9031		0.115678		1.48325	0.414222
		835	62.0934	37.9066		0.115706		1.48503	0.41452
		834	62.1076	37.8924		0.115593		1.48681	0.414566
		833	62.0486	37.9514		0.116063		1.4886	0.415657
		832	62.0763	37.9237		0.115842		1.49038	0.415511
		831	61.9402	38.0598		0.116931		1.49218	0.41771
		830	61.9641	38.0359		0.116739		1.49398	0.417619
		829	62.023	37.977		0.116268		1.49578	0.417027
		828	61.9811	38.0189		0.116603		1.49758	0.417879
		827	61.851	38.149		0.117649		1.4994	0.420003
		826	61.7026	38.2974		0.118852		1.50121	0.4224
		825	61.7212	38.2788		0.118701		1.50303	0.422387
		824	61.7457	38.2543		0.118502		1.50485	0.422289
		823	61.698	38.302		0.118889		1.50668	0.423235
		822	61.6344	38.3656		0.119407		1.50852	0.424414
		821	61.5574	38.4426		0.120037		1.51035	0.425791
		820	61.6484	38.3516		0.119293		1.5122	0.424728
		819	61.5545	38.4455		0.12006		1.51404	0.426352
		818	61.5635	38.4365		0.119987		1.51589	0.426483
		817	61.4044	38.5956		0.121296		1.51775	0.429065
		816	61.435	38.565		0.121044		1.51961	0.428882
		815	61.4289	38.5711		0.121093		1.52147	0.429231
		814	61.3076	38.6924		0.122097		1.52334	0.431272
		813	61.4129	38.5871		0.121226		1.52522	0.429995
		812	61.3639	38.6361		0.121631		1.52709	0.430978
		811	61.2776	38.7224		0.122347		1.52898	0.432511
		810	61.2116	38.7884		0.122896		1.53086	0.433748
		809	61.1396	38.8604		0.123498		1.53276	0.435077
		808	61.1643	38.8357		0.123292		1.53465	0.434983
		807	61.066	38.934		0.124116		1.53656	0.436705
		806	61.0303	38.9697		0.124416		1.53846	0.437503
		805	60.9893	39.0107		0.124762		1.54037	0.438383
		804	61.0032	38.9968		0.124645		1.54229	0.43845
		803	60.9524	39.0476		0.125074		1.54421	0.439477
		802	60.9392	39.0608		0.125186		1.54613	0.439948
		801	60.8382	39.1618		0.126043		1.54806	0.441727
		800	60.875	39.125		0.12573		1.55	0.441454
		799	60.7713	39.2287		0.126614		1.55194	0.44328
		798	60.7592	39.2408		0.126717		1.55388	0.443738
		797	60.7234	39.2766		0.127022		1.55583	0.444551
		796	60.6687	39.3313		0.127492		1.55779	0.445652
		795	60.643	39.357		0.127712		1.55975	0.446317
		794	60.6027	39.3973		0.128059		1.56171	0.447204
		793	60.5512	39.4488		0.128504		1.56368	0.448263
		792	60.5077	39.4923		0.128879		1.56566	0.4492
		791	60.481	39.519		0.129111		1.56764	0.449888
		790	60.3913	39.6087		0.12989		1.56962	0.451528
		789	60.3621	39.6379		0.130145		1.57161	0.452258
		788	60.3506	39.6494		0.130245		1.5736	0.452719
		787	60.3443	39.6557		0.1303		1.5756	0.453102
		786	60.3309	39.6691		0.130417		1.57761	0.453593
		785	60.2255	39.7745		0.131341		1.57962	0.455487
		784	60.2451	39.7549		0.131169		1.58163	0.455479
		783	60.1967	39.8033		0.131594		1.58365	0.456508
		782	60.1055	39.8945		0.132398		1.58568	0.458193
		781	60.1761	39.8239		0.131776		1.58771	0.457408
		780	60.0215	39.9785		0.133143		1.58974	0.460069
		779	60.0398	39.9602		0.13298		1.59178	0.460082
		778	60.0512	39.9488		0.132879		1.59383	0.460203
		777	59.9093	40.0907		0.134141		1.59588	0.46268
		776	59.9347	40.0653		0.133914		1.59794	0.462587
		775	59.8504	40.1496		0.134668		1.6	0.464186
		774	59.7878	40.2122		0.13523		1.60207	0.465454
		773	59.7925	40.2075		0.135188		1.60414	0.465683
		772	59.729	40.271		0.135759		1.60622	0.466967
		771	59.741	40.259		0.135651		1.6083	0.467084
		770	59.6261	40.3739		0.136689		1.61039	0.469172
		769	59.6652	40.3348		0.136335		1.61248	0.468869
		768	59.5834	40.4166		0.137077		1.61458	0.470449
		767	59.4927	40.5073		0.137903		1.61669	0.472172
		766	59.5168	40.4832		0.137683		1.6188	0.472103
		765	59.4628	40.5372		0.138176		1.62092	0.473256
		764	59.4268	40.5732		0.138505		1.62304	0.474129
		763	59.4038	40.5962		0.138716		1.62516	0.474801
		762	59.3377	40.6623		0.139323		1.6273	0.476151
		761	59.3047	40.6953		0.139627		1.62943	0.476983
		760	59.2962	40.7038		0.139706		1.63158	0.477432
		759	59.2438	40.7562		0.140189		1.63373	0.478572
		758	59.1741	40.8259		0.140835		1.63588	0.479989
		757	59.1773	40.8227		0.140805		1.63804	0.480255
		756	59.1456	40.8544		0.1411		1.64021	0.481076
		755	59.0859	40.9141		0.141655		1.64238	0.48234
		754	59.0652	40.9348		0.141848		1.64456	0.482988
		753	58.9792	41.0208		0.142653		1.64675	0.484679
		752	58.9501	41.0499		0.142926		1.64894	0.485465
		751	58.913	41.087		0.143274		1.65113	0.486379
		750	58.8603	41.1397		0.143771		1.65333	0.487546
		749	58.8315	41.1685		0.144042		1.65554	0.488331
		748	58.7818	41.2182		0.144512		1.65775	0.489454
		747	58.7753	41.2247		0.144574		1.65997	0.489887
		746	58.693	41.307		0.145355		1.6622	0.491537
		745	58.7115	41.2885		0.145179		1.66443	0.491569
		744	58.6239	41.3761		0.146014		1.66667	0.493312
		743	58.6059	41.3941		0.146186		1.66891	0.493934
		742	58.5673	41.4327		0.146555		1.67116	0.494891
		741	58.5111	41.4889		0.147095		1.67341	0.496136
		740	58.4586	41.5414		0.147599		1.67568	0.497321
		739	58.412	41.588		0.148048		1.67794	0.498414
		738	58.3682	41.6318		0.148472		1.68022	0.499465
		737	58.3414	41.6586		0.148731		1.6825	0.500239
		736	58.3311	41.6689		0.148832		1.68478	0.500749
		735	58.2318	41.7682		0.149796		1.68707	0.50271
		734	58.2171	41.7829		0.14994		1.68937	0.503294
		733	58.1869	41.8131		0.150235		1.69168	0.504132
		732	58.1475	41.8525		0.15062		1.69399	0.505122
		731	58.0983	41.9017		0.151102		1.69631	0.506276
		730	58.0768	41.9232		0.151313		1.69863	0.506976
		729	58.0235	41.9765		0.151838		1.70096	0.508203
		728	57.9708	42.0292		0.152357		1.7033	0.50942
		727	57.947	42.053		0.152592		1.70564	0.510164
		726	57.8637	42.1363		0.153418		1.70799	0.511895
		725	57.8589	42.1411		0.153465		1.71034	0.512326
		724	57.831	42.169		0.153743		1.71271	0.513144
		723	57.7932	42.2068		0.15412		1.71508	0.514128
		722	57.7481	42.2519		0.15457		1.71745	0.515234
		721	57.6783	42.3217		0.155269		1.71983	0.516756
		720	57.6711	42.3289		0.155341		1.72222	0.517235
		719	57.5974	42.4026		0.156082		1.72462	0.518827
		718	57.5825	42.4175		0.156232		1.72702	0.519438
		717	57.512	42.488		0.156943		1.72943	0.520981
		716	57.4859	42.5141		0.157208		1.73184	0.521785
		715	57.4447	42.5553		0.157626		1.73427	0.522844
		714	57.3691	42.6309		0.158395		1.73669	0.524484
		713	57.3572	42.6428		0.158516		1.73913	0.525052
		712	57.305	42.695		0.159049		1.74157	0.526304
		711	57.239	42.761		0.159725		1.74402	0.527792
		710	57.254	42.746		0.159571		1.74648	0.527908
		709	57.1819	42.8181		0.160312		1.74894	0.529506
		708	57.1244	42.8756		0.160905		1.75141	0.530859
		707	57.0814	42.9186		0.161349		1.75389	0.531966
		706	57.0412	42.9588		0.161766		1.75637	0.533031
		705	57	43		0.162193		1.75887	0.534112
		704	56.9812	43.0188		0.162389		1.76136	0.534814
		703	56.9509	43.0491		0.162703		1.76387	0.535711
		702	56.8571	43.1429		0.163683		1.76638	0.537705
		701	56.8183	43.1817		0.16409		1.7689	0.538757
		700	56.7972	43.2028		0.164311		1.77143	0.539505
		699	56.772	43.228		0.164576		1.77396	0.540326
		698	56.7105	43.2895		0.165223		1.7765	0.541774
		697	56.6621	43.3379		0.165735		1.77905	0.543002
		696	56.6142	43.3858		0.166242		1.78161	0.544223
		695	56.5615	43.4385		0.166801		1.78417	0.545529
		694	56.5265	43.4735		0.167173		1.78674	0.54653
		693	56.4932	43.5068		0.167528		1.78932	0.547505
		692	56.4489	43.5511		0.168001		1.79191	0.548673
		691	56.396	43.604		0.168567		1.7945	0.549994
		690	56.3301	43.6699		0.169275		1.7971	0.551547
		689	56.3241	43.6759		0.16934		1.79971	0.552053
		688	56.2325	43.7675		0.170328		1.80233	0.554064
		687	56.219	43.781		0.170474		1.80495	0.554704
		686	56.1635	43.8365		0.171075		1.80758	0.556086
		685	56.0967	43.9033		0.171802		1.81022	0.557673
		684	56.0743	43.9257		0.172046		1.81287	0.558477
		683	56.0072	43.9928		0.172778		1.81552	0.560073
		682	55.9766	44.0234		0.173113		1.81818	0.561027
		681	55.9468	44.0532		0.17344		1.82085	0.561968
		680	55.9153	44.0847		0.173786		1.82353	0.562942
		679	55.8649	44.1351		0.17434		1.82622	0.564254
		678	55.7933	44.2067		0.175132		1.82891	0.565951
		677	55.7796	44.2204		0.175283		1.83161	0.566613
		676	55.719	44.281		0.175956		1.83432	0.568119
		675	55.6953	44.3047		0.176219		1.83704	0.568965
		674	55.6326	44.3674		0.176917		1.83976	0.570513
		673	55.6062	44.3938		0.177211		1.8425	0.571411
		672	55.5291	44.4709		0.178075		1.84524	0.573228
		671	55.483	44.517		0.178592		1.84799	0.574487
		670	55.4662	44.5338		0.17878		1.85075	0.575219
		669	55.3811	44.6189		0.179741		1.85351	0.577193
		668	55.3532	44.6468		0.180056		1.85629	0.578131
		667	55.3249	44.6751		0.180377		1.85907	0.57908
		666	55.2586	44.7414		0.181129		1.86186	0.580721
		665	55.2536	44.7464		0.181187		1.86466	0.581251
		664	55.1395	44.8605		0.182488		1.86747	0.583773
		663	55.1544	44.8456		0.182318		1.87029	0.583941
		662	55.0651	44.9349		0.183341		1.87311	0.586019
		661	55.0258	44.9742		0.183794		1.87595	0.587186
		660	54.9912	45.0088		0.184192		1.87879	0.588267
		659	54.9664	45.0336		0.184479		1.88164	0.589171
		658	54.9033	45.0967		0.185208		1.8845	0.590783
		657	54.8636	45.1364		0.185669		1.88737	0.591967
		656	54.7928	45.2072		0.186492		1.89024	0.59373
		655	54.7503	45.2497		0.186988		1.89313	0.594973
		654	54.6988	45.3012		0.18759		1.89602	0.596385
		653	54.6706	45.3294		0.187921		1.89893	0.597368
		652	54.6217	45.3783		0.188496		1.90184	0.59874
		651	54.5779	45.4221		0.189012		1.90476	0.600019
		650	54.5378	45.4622		0.189485		1.90769	0.601231
		649	54.4686	45.5314		0.190303		1.91063	0.602992
		648	54.4328	45.5672		0.190728		1.91358	0.60413
		647	54.3658	45.6342		0.191525		1.91654	0.605859
		646	54.3298	45.6702		0.191954		1.9195	0.607006
		645	54.2933	45.7067		0.192391		1.92248	0.608168
		644	54.2209	45.7791		0.193258		1.92547	0.61001
		643	54.2189	45.7811		0.193282		1.92846	0.610522
		642	54.1599	45.8401		0.193992		1.93146	0.612118
		641	54.1048	45.8952		0.194656		1.93448	0.613643
		640	54.0441	45.9559		0.19539		1.9375	0.615279
		639	54.0234	45.9766		0.195642		1.94053	0.616157
		638	53.957	46.043		0.196449		1.94357	0.61791
		637	53.9072	46.0928		0.197055		1.94662	0.619348
		636	53.8834	46.1166		0.197347		1.94969	0.620294
		635	53.8283	46.1717		0.198021		1.95276	0.621841
		634	53.7575	46.2425		0.19889		1.95584	0.623696
		633	53.6972	46.3028		0.199633		1.95893	0.625353
		632	53.6417	46.3583		0.200319		1.96203	0.626922
		631	53.6369	46.3631		0.200378		1.96513	0.627511
		630	53.5555	46.4445		0.201388		1.96825	0.629589
		629	53.5225	46.4775		0.201799		1.97138	0.630732
		628	53.4744	46.5256		0.202399		1.97452	0.632172
		627	53.4276	46.5724		0.202984		1.97767	0.63359
		626	53.3635	46.6365		0.203788		1.98083	0.63535
		625	53.3381	46.6619		0.204106		1.984	0.636354
		624	53.2547	46.7453		0.205157		1.98718	0.638501
		623	53.2305	46.7695		0.205464		1.99037	0.639491
		622	53.1598	46.8402		0.206359		1.99357	0.641398
		621	53.1343	46.8657		0.206683		1.99678	0.642418
		620	53.078	46.922		0.207399		2	0.644048
		619	53.0355	46.9645		0.207942		2.00323	0.645411
		618	52.9951	47.0049		0.208458		2.00647	0.646734
		617	52.916	47.084		0.209473		2.00972	0.648832
		616	52.8893	47.1107		0.209818		2.01299	0.649893
		615	52.859	47.141		0.210208		2.01626	0.651025
		614	52.7556	47.2444		0.211544		2.01954	0.653623
		613	52.7177	47.2823		0.212036		2.02284	0.654916
		612	52.6931	47.3069		0.212357		2.02614	0.655947
		611	52.6443	47.3557		0.212992		2.02946	0.657464
		610	52.5835	47.4165		0.213787		2.03279	0.659229
		609	52.5406	47.4594		0.214348		2.03612	0.660636
		608	52.4938	47.5062		0.214963		2.03947	0.662126
		607	52.4526	47.5474		0.215504		2.04283	0.663505
		606	52.3681	47.6319		0.21662		2.0462	0.665769
		605	52.3567	47.6433		0.216771		2.04959	0.666552
		604	52.306	47.694		0.217443		2.05298	0.668136
		603	52.2225	47.7775		0.218555		2.05638	0.670398
		602	52.1779	47.8221		0.21915		2.0598	0.671867
		601	52.1503	47.8497		0.219519		2.06323	0.672992
		600	52.0844	47.9156		0.220402		2.06667	0.674906
		599	52.0366	47.9634		0.221045		2.07012	0.676453
		598	51.9767	48.0233		0.221854		2.07358	0.678256
		597	51.9302	48.0698		0.222482		2.07705	0.679784
		596	51.8942	48.1058		0.222969		2.08054	0.681099
		595	51.8489	48.1511		0.223585		2.08403	0.682612
		594	51.7869	48.2131		0.224429		2.08754	0.684474
		593	51.735	48.265		0.225138		2.09106	0.686132
		592	51.6675	48.3325		0.226063		2.09459	0.688121
		591	51.6352	48.3648		0.226507		2.09814	0.689379
		590	51.5875	48.4125		0.227165		2.10169	0.690964
		589	51.505	48.495		0.228305		2.10526	0.693284
		588	51.4615	48.5385		0.228907		2.10884	0.694787
		587	51.422	48.578		0.229457		2.11244	0.696214
		586	51.3935	48.6065		0.229853		2.11604	0.697408
		585	51.3192	48.6808		0.23089		2.11966	0.699577
		584	51.2354	48.7646		0.232065		2.12329	0.701955
		583	51.2279	48.7721		0.23217		2.12693	0.702716
		582	51.1425	48.8575		0.233373		2.13058	0.705139
		581	51.1058	48.8942		0.233891		2.13425	0.706528
		580	51.0384	48.9616		0.234846		2.13793	0.708579
		579	51.0024	48.9976		0.235358		2.14162	0.709964
		578	50.9323	49.0677		0.236357		2.14533	0.712084
		577	50.8836	49.1164		0.237053		2.14905	0.713749
		576	50.8449	49.1551		0.237608		2.15278	0.715204
		575	50.7956	49.2044		0.238315		2.15652	0.71689
		574	50.7396	49.2604		0.239122		2.16028	0.718728
		573	50.6789	49.3211		0.239999		2.16405	0.720673
		572	50.6134	49.3866		0.240948		2.16783	0.722727
		571	50.5907	49.4093		0.241278		2.17163	0.723855
		570	50.526	49.474		0.242219		2.17544	0.725901
		569	50.4449	49.5551		0.243405		2.17926	0.728315
		568	50.4059	49.5941		0.243977		2.1831	0.729812
		567	50.3375	49.6625		0.244983		2.18695	0.73196
		566	50.3237	49.6763		0.245187		2.19081	0.732911
		565	50.2445	49.7555		0.246356		2.19469	0.735306
		564	50.194	49.806		0.247104		2.19858	0.737074
		563	50.1365	49.8635		0.24796		2.20249	0.739005
		562	50.0754	49.9246		0.248872		2.20641	0.741021
		561	50.0263	49.9737		0.249606		2.21034	0.742774
		560	50.0017	49.9983		0.249975		2.21429	0.743987
		559	49.9189	50.0811		0.251219		2.21825	0.746502
		558	49.8463	50.1537		0.252315		2.22222	0.748799
		557	49.8161	50.1839		0.252772		2.22621	0.750149
		556	49.7693	50.2307		0.253482		2.23022	0.751877
		555	49.7106	50.2894		0.254375		2.23423	0.753879
		554	49.6694	50.3306		0.255003		2.23827	0.75549
		553	49.5882	50.4118		0.256246		2.24231	0.758013
		552	49.5345	50.4655		0.257069		2.24638	0.759917
		551	49.497	50.503		0.257648		2.25045	0.761462
		550	49.4423	50.5577		0.258492		2.25455	0.763402
		549	49.3867	50.6133		0.259352		2.25865	0.765367
		548	49.3335	50.6665		0.260177		2.26277	0.767282
		547	49.2755	50.7245		0.261081		2.26691	0.769316
		546	49.2321	50.7679		0.261758		2.27106	0.771018
		545	49.1485	50.8515		0.263067		2.27523	0.773652
		544	49.0855	50.9145		0.264058		2.27941	0.77582
		543	49.0632	50.9368		0.26441		2.28361	0.777052
		542	48.988	51.012		0.265598		2.28782	0.779513
		541	48.9228	51.0772		0.266632		2.29205	0.781751
		540	48.8739	51.1261		0.26741		2.2963	0.783615
		539	48.8342	51.1658		0.268043		2.30056	0.785269
		538	48.7734	51.2266		0.269016		2.30483	0.787424
		537	48.7331	51.2669		0.269662		2.30912	0.789103
		536	48.6507	51.3493		0.270987		2.31343	0.791777
		535	48.5956	51.4044		0.271878		2.31776	0.793818
		534	48.5463	51.4537		0.272676		2.3221	0.795726
		533	48.5005	51.4995		0.27342		2.32645	0.797558
		532	48.4173	51.5827		0.274775		2.33083	0.800283
		531	48.3697	51.6303		0.275553		2.33522	0.80217
		530	48.281	51.719		0.27701		2.33962	0.805046
		529	48.2605	51.7395		0.277347		2.34405	0.806296
		528	48.2046	51.7954		0.278269		2.34848	0.8084
		527	48.1347	51.8653		0.279425		2.35294	0.810846
		526	48.0736	51.9264		0.280439		2.35741	0.813087
		525	47.9958	52.0042		0.281737		2.3619	0.815743
		524	47.9354	52.0646		0.282748		2.36641	0.817984
		523	47.8933	52.1067		0.283454		2.37094	0.819788
		522	47.8102	52.1898		0.284853		2.37548	0.822595
		521	47.7633	52.2367		0.285646		2.38004	0.824529
		520	47.7029	52.2971		0.286669		2.38462	0.826798
		519	47.6359	52.3641		0.287809		2.38921	0.829238
		518	47.6024	52.3976		0.28838		2.39382	0.830861
		517	47.5237	52.4763		0.289725		2.39845	0.833602
		516	47.4484	52.5516		0.291018		2.4031	0.836269
		515	47.4049	52.5951		0.291768		2.40777	0.838158
		514	47.3359	52.6641		0.29296		2.41245	0.840685
		513	47.2513	52.7487		0.294428		2.41715	0.84361
		512	47.2002	52.7998		0.295318		2.42188	0.845709
		511	47.1358	52.8642		0.296443		2.42661	0.848147
		510	47.1049	52.8951		0.296986		2.43137	0.849755
		509	47.0283	52.9717		0.298332		2.43615	0.852515
		508	46.9823	53.0177		0.299141		2.44094	0.85451
		507	46.9087	53.0913		0.300443		2.44576	0.857211
		506	46.8372	53.1628		0.301713		2.45059	0.85987
		505	46.7654	53.2346		0.302994		2.45545	0.862546
		504	46.7015	53.2985		0.304136		2.46032	0.865027
		503	46.6723	53.3277		0.304661		2.46521	0.866633
		502	46.5682	53.4318		0.306535		2.47012	0.87016
		501	46.5179	53.4821		0.307444		2.47505	0.872318
		500	46.463	53.537		0.308441		2.48	0.874605
		499	46.3745	53.6255		0.310052		2.48497	0.877764
		498	46.3525	53.6475		0.310452		2.48996	0.879212
		497	46.2577	53.7423		0.31219		2.49497	0.882556
		496	46.2132	53.7868		0.313009		2.5	0.884603
		495	46.1186	53.8814		0.314755		2.50505	0.887962
		494	46.0579	53.9421		0.315879		2.51012	0.890446
		493	46.0183	53.9817		0.316617		2.51521	0.89239
		492	45.9229	54.0771		0.318396		2.52033	0.895802
		491	45.8517	54.1483		0.319731		2.52546	0.898592
		490	45.7822	54.2178		0.321039		2.53061	0.901346
		489	45.6981	54.3019		0.322628		2.53579	0.904498
		488	45.6578	54.3422		0.323393		2.54098	0.906497
		487	45.5665	54.4335		0.32513		2.5462	0.909861
		486	45.5054	54.4946		0.326299		2.55144	0.912432
		485	45.4234	54.5766		0.327872		2.5567	0.915571
		484	45.3734	54.6266		0.328834		2.56198	0.91786
		483	45.2847	54.7153		0.33055		2.56729	0.921204
		482	45.2116	54.7884		0.331969		2.57261	0.924136
		481	45.1393	54.8607		0.333378		2.57796	0.927058
		480	45.1076	54.8924		0.333999		2.58333	0.928887
		479	45.0107	54.9893		0.335901		2.58873	0.9325
		478	44.9251	55.0749		0.337589		2.59414	0.935817
		477	44.8663	55.1337		0.338753		2.59958	0.938411
		476	44.7714	55.2286		0.340642		2.60504	0.942012
		475	44.721	55.279		0.341648		2.61053	0.944395
		474	44.6336	55.3664		0.343401		2.61603	0.947813
		473	44.5763	55.4237		0.344553		2.62156	0.950404
		472	44.4789	55.5211		0.346523		2.62712	0.954126
		471	44.4172	55.5828		0.347776		2.6327	0.956864
		470	44.3676	55.6324		0.348787		2.6383	0.959273
		469	44.2674	55.7326		0.350837		2.64392	0.963113
		468	44.1763	55.8237		0.352711		2.64957	0.966713
		467	44.1143	55.8857		0.35399		2.65525	0.9695
		466	44.0442	55.9558		0.355445		2.66094	0.972532
		465	43.9305	56.0695		0.357815		2.66667	0.976818
		464	43.8828	56.1172		0.358813		2.67241	0.979233
		463	43.7876	56.2124		0.360815		2.67819	0.983021
		462	43.7312	56.2688		0.362004		2.68398	0.985704
		461	43.6457	56.3543		0.363817		2.6898	0.98924
		460	43.5567	56.4433		0.365712		2.69565	0.992891
		459	43.4871	56.5129		0.367202		2.70153	0.995995
		458	43.3904	56.6096		0.369281		2.70742	0.9999
		457	43.2969	56.7031		0.371302		2.71335	1.00373
		456	43.2387	56.7613		0.372565		2.7193	1.00654
		455	43.1224	56.8776		0.375103		2.72527	1.01107
		454	43.0733	56.9267		0.376179		2.73128	1.01363
		453	42.9897	57.0103		0.378018		2.73731	1.01723
		452	42.9004	57.0996		0.379993		2.74336	1.02101
		451	42.7899	57.2101		0.38245		2.74945	1.02544
		450	42.7513	57.2487		0.383311		2.75556	1.02773
		449	42.6248	57.3752		0.386151		2.76169	1.03268
		448	42.5198	57.4802		0.388521		2.76786	1.037
		447	42.4493	57.5507		0.390122		2.77405	1.0403
		446	42.3748	57.6252		0.39182		2.78027	1.04373
		445	42.264	57.736		0.39436		2.78652	1.04828
		444	42.1978	57.8022		0.395886		2.79279	1.05149
		443	42.0821	57.9179		0.398565		2.7991	1.05623
		442	42.0167	57.9833		0.400087		2.80543	1.05944
		441	41.9353	58.0647		0.401989		2.81179	1.06316
		440	41.8189	58.1811		0.404727		2.81818	1.06799
		439	41.6983	58.3017		0.407581		2.8246	1.07296
		438	41.6248	58.3752		0.409332		2.83105	1.07649
		437	41.5065	58.4935		0.412163		2.83753	1.08145
		436	41.4327	58.5673		0.413941		2.84404	1.08502
		435	41.309	58.691		0.416936		2.85057	1.09019
		434	41.2271	58.7729		0.418931		2.85714	1.09405
		433	41.1149	58.8851		0.42168		2.86374	1.0989
		432	41.0493	58.9507		0.423295		2.87037	1.10228
		431	40.935	59.065		0.426123		2.87703	1.10723
		430	40.8055	59.1945		0.429352		2.88372	1.11271
		429	40.7406	59.2594		0.430979		2.89044	1.11612
		428	40.5893	59.4107		0.434799		2.8972	1.12236
		427	40.4944	59.5056		0.437211		2.90398	1.12679
		426	40.3625	59.6375		0.440585		2.9108	1.13245
		425	40.257	59.743		0.443304		2.91765	1.13728
		424	40.1485	59.8515		0.446119		2.92453	1.14223
		423	40.0069	59.9931		0.449819		2.93144	1.14831
		422	39.8958	60.1042		0.452744		2.93839	1.1534
		421	39.7706	60.2294		0.456063		2.94537	1.159
		420	39.6396	60.3604		0.459563		2.95238	1.16482
		419	39.4935	60.5065		0.463499		2.95943	1.17119
		418	39.3649	60.6351		0.466992		2.96651	1.177
		417	39.251	60.749		0.470107		2.97362	1.18234
		416	39.1048	60.8952		0.474139		2.98077	1.18882
		415	39.0036	60.9964		0.47695		2.98795	1.19378
		414	38.8463	61.1537		0.481357		2.99517	1.20073
		413	38.7073	61.2927		0.485282		3.00242	1.20707
		412	38.545	61.455		0.489911		3.00971	1.21429
		411	38.4205	61.5795		0.493492		3.01703	1.2202
		410	38.2476	61.7524		0.498509		3.02439	1.22788
		409	38.0989	61.9011		0.502868		3.03178	1.23474
		408	37.9325	62.0675		0.507793		3.03922	1.24229
		407	37.7476	62.2524		0.513325		3.04668	1.25058
		406	37.5722	62.4278		0.518633		3.05419	1.25857
		405	37.3588	62.6412		0.525168		3.06173	1.26804
		404	37.1776	62.8224		0.530784		3.06931	1.27638
		403	36.8938	63.1062		0.539709		3.07692	1.28866
		402	36.7177	63.2823		0.54533		3.08458	1.29696
		401	36.4502	63.5498		0.553986		3.09227	1.30884
		400	36.2668	63.7332		0.560005		3.1	1.31758
		399	35.989	64.011		0.569259		3.10777	1.33008
		398	35.7358	64.2642		0.577836		3.11558	1.34175
		397	35.4395	64.5605		0.588054		3.12343	1.35526
		396	35.1683	64.8317		0.597577		3.13131	1.36792
		395	34.839	65.161		0.609368		3.13924	1.3831
		394	34.4931	65.5069		0.622032		3.14721	1.39917
		393	34.1641	65.8359		0.634344		3.15522	1.41474
		392	33.7503	66.2497		0.65022		3.16327	1.43416
		391	33.349	66.651		0.666039		3.17136	1.45336
		390	32.8984	67.1016		0.684321		3.17949	1.47506
		389	32.3738	67.6262		0.706329		3.18766	1.50051
		388	31.9127	68.0873		0.726336		3.19588	1.52357
		387	31.3324	68.6676		0.752453		3.20413	1.55273
		386	30.7313	69.2687		0.780663		3.21244	1.58361
		385	30.0957	69.9043		0.811847		3.22078	1.61703
		384	29.4267	70.5733		0.846271		3.22917	1.6531
		383	28.6629	71.3371		0.887727		3.2376	1.69532
		382	27.9227	72.0773		0.930269		3.24607	1.73773
		381	27.1047	72.8953		0.980224		3.25459	1.78612
		380	26.2677	73.7323		1.03482		3.26316	1.8376
		379	25.4031	74.5969		1.09528		3.27177	1.89301
		378	24.4774	75.5226		1.16509		3.28042	1.95499
		377	23.5224	76.4776		1.24325		3.28912	2.02218
		376	22.5787	77.4213		1.32737		3.29787	2.09225
		375	21.5992	78.4008		1.4229		3.30667	2.16911
		374	20.5507	79.4493		1.53576		3.31551	2.25651
		373	19.5769	80.4231		1.65191		3.3244	2.34342
		372	18.5776	81.4224		1.7843		3.33333	2.43878
		371	17.5994	82.4006		1.92901		3.34232	2.53917
		370	16.3094	83.6906		2.14726		3.35135	2.68258
		369	15.421	84.579		2.31943		3.36043	2.79183
		368	14.5031	85.4969		2.52006		3.36957	2.91402
		367	13.6384	86.3616		2.73431		3.37875	3.0395
		366	12.822	87.178		2.96367		3.38798	3.16873
		365	11.9917	88.0083		3.22951		3.39726	3.31232
		364	11.2181	88.7819		3.51319		3.40659	3.45948
		363	10.5037	89.4963		3.81275		3.41598	3.60892
		362	9.80982	90.1902		4.14598		3.42541	3.76851
		361	9.17499	90.825		4.49547		3.4349	3.92957
		360	8.5797	91.4203		4.87061		3.44444	4.09592
		359	8.01128	91.9887		5.28126		3.45404	4.27103
		358	7.50426	92.4957		5.7004		3.46369	4.44347
		357	7.03132	92.9687		6.14619		3.47339	4.6204
		356	6.60805	93.3919		6.59956		3.48315	4.7945
		355	6.23391	93.7661		7.05182		3.49296	4.96303
		354	5.88971	94.1103		7.51884		3.50282	5.13198
		353	5.59112	94.4089		7.97071		3.51275	5.29142
		352	5.31912	94.6809		8.42665		3.52273	5.44837
		351	5.08908	94.9109		8.8504		3.53276	5.59163
		350	4.87444	95.1256		9.28197		3.54286	5.73452
		349	4.69993	95.3001		9.66195		3.55301	5.85909
		348	4.53985	95.4601		10.0363		3.56322	5.98009
		347	4.39515	95.6048		10.3982		3.57349	6.09572
		346	4.27655	95.7234		10.713		3.58382	6.19624
		345	4.1763	95.8237		10.9932		3.5942	6.28584
		344	4.06145	95.9386		11.3312		3.60465	6.39101
		343	3.96721	96.0328		11.6232		3.61516	6.48226
		342	3.89069	96.1093		11.8706		3.62573	6.56046
		341	3.81902	96.181		12.1115		3.63636	6.6364
		340	3.7414	96.2586		12.3827		3.64706	6.72015
		339	3.68412	96.3159		12.5902		3.65782	6.78621
		338	3.63399	96.366		12.7772		3.66864	6.84653
		337	3.58577	96.4142		12.9619		3.67953	6.90606
		336	3.54237	96.4576		13.1326		3.69048	6.96172
		335	3.50756	96.4924		13.2725		3.70149	7.00914
		334	3.47467	96.5253		13.4072		3.71257	7.05516
		333	3.4457	96.5543		13.5281		3.72372	7.09753
		332	3.4252	96.5748		13.6148		3.73494	7.13095
		331	3.41086	96.5891		13.6761		3.74622	7.15777
		330	3.39387	96.6061		13.7494		3.75758	7.1878
		329	3.37431	96.6257		13.8347		3.769	7.22101
		328	3.36306	96.6369		13.8842		3.78049	7.24493
		327	3.36835	96.6316		13.8609		3.79205	7.24991
		326	3.36187	96.6381		13.8895		3.80368	7.26851
		325	3.3523	96.6477		13.9319		3.81538	7.29079
		324	3.34674	96.6533		13.9567		3.82716	7.30852
		323	3.3597	96.6403		13.8991		3.83901	7.30471
		322	3.35889	96.6411		13.9026		3.85093	7.31696
		321	3.3645	96.6355		13.8779		3.86293	7.32184
		320	3.36825	96.6317		13.8614		3.875	7.32891
		319	3.36937	96.6306		13.8564		3.88715	7.33906
		318	3.37732	96.6227		13.8215		3.89937	7.34133
		317	3.37563	96.6244		13.8289		3.91167	7.35487
		316	3.38539	96.6146		13.7863		3.92405	7.35514
		315	3.39405	96.606		13.7486		3.93651	7.35673
		314	3.39676	96.6032		13.7369		3.94904	7.3653
		313	3.41375	96.5863		13.6637		3.96166	7.35737
		312	3.41017	96.5898		13.6791		3.97436	7.37331
		311	3.41206	96.5879		13.671		3.98714	7.38296
		310	3.41713	96.5829		13.6492		4	7.38896
		309	3.42252	96.5775		13.6262		4.01294	7.39467
		308	3.43171	96.5683		13.5872		4.02597	7.39606
		307	3.42954	96.5705		13.5964		4.03909	7.4106
		306	3.4458	96.5542		13.5277		4.05229	7.40393
		305	3.44728	96.5527		13.5214		4.06557	7.41433
		304	3.45409	96.5459		13.4928		4.07895	7.41865
		303	3.44865	96.5513		13.5157		4.09241	7.43719
		302	3.4533	96.5467		13.4962		4.10596	7.44412
		301	3.46538	96.5346		13.4458		4.1196	7.44254
		300	3.46476	96.5352		13.4484		4.13333	7.45565
		299	3.48193	96.5181		13.3772		4.14716	7.44831
		298	3.4852	96.5148		13.3638		4.16107	7.45706
		297	3.49	96.51		13.3441		4.17508	7.4641
		296	3.49041	96.5096		13.3424		4.18919	7.47622
		295	3.49201	96.508		13.3359		4.20339	7.48705
		294	3.489	96.511		13.3482		4.21769	7.50323
		293	3.49824	96.5018		13.3104		4.23208	7.50538
		292	3.50952	96.4905		13.2645		4.24658	7.50524
		291	3.49877	96.5012		13.3082		4.26117	7.5305
		290	3.51014	96.4899		13.262		4.27586	7.53037
		289	3.50918	96.4908		13.2659		4.29066	7.5445
		288	3.50442	96.4956		13.2852		4.30556	7.56308
		287	3.50493	96.4951		13.2832		4.32056	7.57567
		286	3.51134	96.4887		13.2571		4.33566	7.58145
		285	3.51086	96.4891		13.2591		4.35088	7.59531
		284	3.51453	96.4855		13.2442		4.3662	7.60439
		283	3.51266	96.4873		13.2518		4.38163	7.62
		282	3.50934	96.4907		13.2653		4.39716	7.63739
		281	3.50771	96.4923		13.2718		4.41281	7.65284
		280	3.50235	96.4976		13.2936		4.42857	7.67279
		279	3.50495	96.4951		13.2831		4.44444	7.68349
		278	3.49665	96.5033		13.3169		4.46043	7.70708
		277	3.4911	96.5089		13.3396		4.47653	7.72756
		276	3.48092	96.5191		13.3814		4.49275	7.75367
		275	3.48317	96.5168		13.3722		4.50909	7.76508
		274	3.47505	96.525		13.4057		4.52555	7.78897
		273	3.46192	96.5381		13.4602		4.54212	7.81907
		272	3.47337	96.5266		13.4126		4.55882	7.81957
		271	3.45709	96.5429		13.4803		4.57565	7.85373
		270	3.452	96.548		13.5016		4.59259	7.87447
		269	3.4396	96.5604		13.5538		4.60967	7.90433
		268	3.43238	96.5676		13.5843		4.62687	7.92797
		267	3.42961	96.5704		13.5961		4.64419	7.94625
		266	3.41735	96.5827		13.6483		4.66165	7.97644
		265	3.40265	96.5974		13.7115		4.67925	8.00996
		264	3.4054	96.5946		13.6996		4.69697	8.02163
		263	3.38943	96.6106		13.7687		4.71483	8.05711
		262	3.3833	96.6167		13.7954		4.73282	8.0803
		261	3.36976	96.6302		13.8547		4.75096	8.11314
		260	3.36653	96.6335		13.8689		4.76923	8.1329
		259	3.35381	96.6462		13.9252		4.78764	8.1651
		258	3.3433	96.6567		13.972		4.8062	8.19465
		257	3.33408	96.6659		14.0133		4.8249	8.2227
		256	3.31894	96.6811		14.0816		4.84375	8.2588
		255	3.30522	96.6948		14.1441		4.86275	8.29332
		254	3.29528	96.7047		14.1897		4.88189	8.32301
		253	3.28595	96.7141		14.2327		4.90119	8.35207
		252	3.27399	96.726		14.2883		4.92063	8.38496
		251	3.25855	96.7415		14.3605		4.94024	8.42284
		250	3.24879	96.7512		14.4066		4.96	8.45321
		249	3.22716	96.7728		14.5097		4.97992	8.50042
		248	3.21373	96.7863		14.5743		5	8.53648
		247	3.19963	96.8004		14.6428		5.02024	8.57382
		246	3.19398	96.806		14.6704		5.04065	8.59932
		245	3.17003	96.83		14.7886		5.06122	8.6515
		244	3.1662	96.8338		14.8076		5.08197	8.67478
		243	3.15057	96.8494		14.8859		5.10288	8.71556
		242	3.13314	96.8669		14.9741		5.12397	8.75938
		241	3.11686	96.8831		15.0573		5.14523	8.80189
		240	3.10677	96.8932		15.1094		5.16667	8.83545
		239	3.08377	96.9162		15.2293		5.18828	8.88898
		238	3.07854	96.9215		15.2568		5.21008	8.91567
		237	3.05954	96.9405		15.3576		5.23207	8.96393
		236	3.05119	96.9488		15.4023		5.25424	8.99596
		235	3.026	96.974		15.5386		5.2766	9.05488
		234	2.99693	97.0031		15.6987		5.29915	9.12084
		233	2.98324	97.0168		15.7752		5.32189	9.16263
		232	2.96207	97.0379		15.8949		5.34483	9.21713
		231	2.94185	97.0581		16.0108		5.36797	9.27068
		230	2.9155	97.0845		16.1643		5.3913	9.33524
		229	2.88775	97.1123		16.329		5.41485	9.40314
		228	2.86414	97.1359		16.4715		5.4386	9.46477
		227	2.83479	97.1652		16.6521		5.46256	9.53745
		226	2.80495	97.195		16.8397		5.48673	9.61222
		225	2.77296	97.227		17.0452		5.51111	9.69216
		224	2.73618	97.2638		17.2873		5.53571	9.78251
		223	2.70721	97.2928		17.4827		5.56054	9.85968
		222	2.68248	97.3175		17.6529		5.58559	9.92984
		221	2.66285	97.3371		17.7902		5.61086	9.99091
		220	2.62978	97.3702		18.0261		5.63636	10.0798
		219	2.60026	97.3997		18.2418		5.6621	10.163
		218	2.56942	97.4306		18.4725		5.68807	10.2505
		217	2.55366	97.4463		18.5925		5.71429	10.3074
		216	2.51821	97.4818		18.868		5.74074	10.4075
		215	2.51469	97.4853		18.8958		5.76744	10.4394
		214	2.49285	97.5071		19.0698		5.79439	10.5118
		213	2.46777	97.5322		19.2735		5.8216	10.5926
		212	2.46647	97.5335		19.2842		5.84906	10.6205
		211	2.45172	97.5483		19.4061		5.87678	10.6792
		210	2.44572	97.5543		19.4561		5.90476	10.7184
		209	2.44179	97.5582		19.489		5.93301	10.7531
		208	2.43853	97.5615		19.5164		5.96154	10.7865
		207	2.44666	97.5533		19.4482		5.99034	10.7936
		206	2.44073	97.5593		19.4979		6.01942	10.8336
		205	2.44234	97.5577		19.4844		6.04878	10.8562
		204	2.45678	97.5432		19.3641		6.07843	10.8491
		203	2.45989	97.5401		19.3384		6.10837	10.8686
		202	2.47066	97.5293		19.2499		6.13861	10.8705
		201	2.49212	97.5079		19.0757		6.16915	10.8481
		200	2.50311	97.4969		18.9877		6.2	10.8501

## Sheet: TBT-Cu0.1
			TBT-Cu0.1				KM		E
		1500	90.3049	9.6951			0.00520435		0.826667	0.0655916
		1499	90.2197	9.7803			0.0053012		0.827218	0.0662212
		1498	90.2079	9.7921			0.00531472		0.82777	0.0663277
		1497	90.1844	9.8156			0.00534165		0.828323	0.0665178
		1496	90.1378	9.8622			0.00539526		0.828877	0.0668731
		1495	90.102	9.898			0.00543669		0.829431	0.0671518
		1494	90.0436	9.9564			0.00550457		0.829987	0.0675923
		1493	90.0865	9.9135			0.00545461		0.830543	0.0673074
		1492	90.0245	9.9755			0.00552685		0.831099	0.0677743
		1491	90.0222	9.9778			0.00552959		0.831657	0.0678139
		1490	89.9878	10.0122			0.00556991		0.832215	0.0680835
		1489	89.9661	10.0339			0.00559537		0.832774	0.0682618
		1488	89.9404	10.0596			0.00562575		0.833333	0.0684699
		1487	89.9111	10.0889			0.0056604		0.833894	0.0687035
		1486	89.849	10.151			0.00573419		0.834455	0.0691731
		1485	89.8387	10.1613			0.00574655		0.835017	0.069271
		1484	89.8176	10.1824			0.00577178		0.83558	0.0694462
		1483	89.782	10.218			0.00581455		0.836143	0.0697266
		1482	89.7463	10.2537			0.00585755		0.836707	0.0700075
		1481	89.7183	10.2817			0.00589135		0.837272	0.0702329
		1480	89.7436	10.2564			0.0058608		0.837838	0.0700742
		1479	89.8222	10.1778			0.00576632		0.838404	0.0695306
		1478	89.789	10.211			0.00580605		0.838972	0.0697933
		1477	89.7982	10.2018			0.00579498		0.83954	0.0697504
		1476	89.7776	10.2224			0.00581985		0.840108	0.0699236
		1475	89.7186	10.2814			0.00589103		0.840678	0.0703737
		1474	89.6806	10.3194			0.00593715		0.841248	0.0706726
		1473	89.7176	10.2824			0.00589225		0.841819	0.0704288
		1472	89.6758	10.3242			0.00594297		0.842391	0.0707553
		1471	89.629	10.371			0.00600012		0.842964	0.0711188
		1470	89.621	10.379			0.00601		0.843537	0.0712015
		1469	89.5374	10.4626			0.0061129		0.844112	0.0718329
		1468	89.4924	10.5076			0.00616871		0.844687	0.0721847
		1467	89.5222	10.4778			0.0061317		0.845262	0.0719923
		1466	89.4601	10.5399			0.0062089		0.845839	0.0724688
		1465	89.4492	10.5508			0.0062225		0.846416	0.0725729
		1464	89.4511	10.5489			0.0062201		0.846995	0.0725837
		1463	89.4075	10.5925			0.00627475		0.847573	0.0729268
		1462	89.3833	10.6167			0.00630509		0.848153	0.0731278
		1461	89.3778	10.6222			0.00631205		0.848734	0.0731932
		1460	89.3554	10.6446			0.00634023		0.849315	0.0733816
		1459	89.3106	10.6894			0.00639692		0.849897	0.0737341
		1458	89.2792	10.7208			0.00643686		0.85048	0.0739893
		1457	89.2892	10.7108			0.0064241		0.851064	0.0739413
		1456	89.2666	10.7334			0.0064529		0.851648	0.0741323
		1455	89.2577	10.7423			0.0064642		0.852234	0.0742227
		1454	89.2899	10.7101			0.00642326		0.85282	0.0740127
		1453	89.2256	10.7744			0.00650532		0.853407	0.0745096
		1452	89.2559	10.7441			0.00646656		0.853994	0.0743129
		1451	89.2103	10.7897			0.00652485		0.854583	0.0746728
		1450	89.2183	10.7817			0.00651461		0.855172	0.0746399
		1449	89.2108	10.7892			0.00652431		0.855763	0.0747212
		1448	89.1569	10.8431			0.00659355		0.856354	0.0751426
		1447	89.1974	10.8026			0.00654139		0.856945	0.0748706
		1446	89.1899	10.8101			0.00655107		0.857538	0.0749519
		1445	89.2135	10.7865			0.00652083		0.858131	0.0748046
		1444	89.1974	10.8026			0.0065415		0.858726	0.074949
		1443	89.2069	10.7931			0.00652923		0.859321	0.0749046
		1442	89.203	10.797			0.00653427		0.859917	0.0749595
		1441	89.1819	10.8181			0.00656136		0.860514	0.0751408
		1440	89.2679	10.7321			0.00645126		0.861111	0.0745336
		1439	89.2442	10.7558			0.0064815		0.86171	0.074734
		1438	89.2305	10.7695			0.006499		0.862309	0.0748608
		1437	89.2223	10.7777			0.00650953		0.862909	0.0749475
		1436	89.263	10.737			0.00645747		0.86351	0.0746732
		1435	89.2639	10.7361			0.00645634		0.864111	0.0746927
		1434	89.2215	10.7785			0.00651055		0.864714	0.0750318
		1433	89.2504	10.7496			0.0064736		0.865318	0.0748446
		1432	89.2664	10.7336			0.00645315		0.865922	0.0747524
		1431	89.2596	10.7404			0.0064619		0.866527	0.0748292
		1430	89.269	10.731			0.00644985		0.867133	0.0747855
		1429	89.2821	10.7179			0.00643323		0.86774	0.0747153
		1428	89.2705	10.7295			0.006448		0.868347	0.0748272
		1427	89.3293	10.6707			0.00637323		0.868956	0.0744181
		1426	89.2858	10.7142			0.0064285		0.869565	0.0747663
		1425	89.2859	10.7141			0.00642827		0.870175	0.0747912
		1424	89.2962	10.7038			0.00641524		0.870787	0.0747416
		1423	89.3227	10.6773			0.00638168		0.871398	0.074572
		1422	89.3272	10.6728			0.00637592		0.872011	0.0745646
		1421	89.2709	10.7291			0.00644748		0.872625	0.0750082
		1420	89.3083	10.6917			0.00639994		0.873239	0.0747575
		1419	89.3435	10.6565			0.00635529		0.873855	0.0745225
		1418	89.3658	10.6342			0.00632716		0.874471	0.0743836
		1417	89.3663	10.6337			0.00632651		0.875088	0.074406
		1416	89.3521	10.6479			0.00634439		0.875706	0.0745374
		1415	89.4168	10.5832			0.00626308		0.876325	0.0740844
		1414	89.4102	10.5898			0.0062713		0.876945	0.0741592
		1413	89.4224	10.5776			0.00625597		0.877565	0.0740947
		1412	89.4278	10.5722			0.00624924		0.878187	0.074081
		1411	89.4809	10.5191			0.0061829		0.878809	0.0737129
		1410	89.4252	10.5748			0.00625247		0.879433	0.0741527
		1409	89.5314	10.4686			0.00612031		0.880057	0.0733909
		1408	89.4921	10.5079			0.00616908		0.880682	0.0737089
		1407	89.5331	10.4669			0.00611815		0.881308	0.0734301
		1406	89.523	10.477			0.00613068		0.881935	0.0735313
		1405	89.5483	10.4517			0.00609939		0.882562	0.0733696
		1404	89.5616	10.4384			0.00608292		0.883191	0.0732965
		1403	89.6038	10.3962			0.00603109		0.88382	0.0730096
		1402	89.6692	10.3308			0.00595107		0.884451	0.0725495
		1401	89.6459	10.3541			0.00597948		0.885082	0.0727484
		1400	89.6624	10.3376			0.00595936		0.885714	0.0726518
		1399	89.6985	10.3015			0.00591542		0.886347	0.0724094
		1398	89.712	10.288			0.00589909		0.886981	0.0723352
		1397	89.7009	10.2991			0.00591255		0.887616	0.0724436
		1396	89.7627	10.2373			0.00583772		0.888252	0.0720095
		1395	89.7825	10.2175			0.00581391		0.888889	0.0718882
		1394	89.7984	10.2016			0.00579474		0.889527	0.0717954
		1393	89.8149	10.1851			0.00577505		0.890165	0.071699
		1392	89.8516	10.1484			0.00573115		0.890805	0.0714516
		1391	89.864	10.136			0.00571633		0.891445	0.0713848
		1390	89.9127	10.0873			0.00565845		0.892086	0.0710481
		1389	89.9271	10.0729			0.00564146		0.892729	0.0709668
		1388	89.9953	10.0047			0.00556111		0.893372	0.070485
		1387	90.0425	9.9575			0.0055058		0.894016	0.0701589
		1386	90.1157	9.8843			0.00542082		0.894661	0.0696405
		1385	90.1752	9.8248			0.00535212		0.895307	0.0692228
		1384	90.2452	9.7548			0.00527211		0.895954	0.0687282
		1383	90.3186	9.6814			0.00518879		0.896602	0.0682076
		1382	90.3773	9.6227			0.00512273		0.89725	0.0677965
		1381	90.4941	9.5059			0.00499273		0.8979	0.066955
		1380	90.5954	9.4046			0.00488145		0.898551	0.0662286
		1379	90.6541	9.3459			0.00481757		0.899202	0.0658177
		1378	90.7472	9.2528			0.00471717		0.899855	0.0651519
		1377	90.8507	9.1493			0.00460695		0.900508	0.0644096
		1376	90.9905	9.0095			0.00446044		0.901163	0.0634002
		1375	91.0355	8.9645			0.00441383		0.901818	0.063091
		1374	91.1872	8.8128			0.00425855		0.902475	0.0619938
		1373	91.2716	8.7284			0.00417349		0.903132	0.0613939
		1372	91.3802	8.6198			0.0040655		0.90379	0.0606165
		1371	91.4451	8.5549			0.00400163		0.904449	0.0601604
		1370	91.557	8.443			0.0038929		0.905109	0.0593591
		1369	91.6479	8.3521			0.00380574		0.905771	0.0587122
		1368	91.7682	8.2318			0.00369202		0.906433	0.0578495
		1367	91.798	8.202			0.00366421		0.907096	0.0576523
		1366	91.8759	8.1241			0.00359183		0.90776	0.057101
		1365	91.9886	8.0114			0.00348859		0.908425	0.056295
		1364	92.0246	7.9754			0.00345602		0.909091	0.0560521
		1363	92.0635	7.9365			0.00342088		0.909758	0.0557868
		1362	92.1342	7.8658			0.00335769		0.910426	0.0552895
		1361	92.1707	7.8293			0.0033252		0.911095	0.0550416
		1360	92.2156	7.7844			0.00328564		0.911765	0.0547333
		1359	92.2139	7.7861			0.00328715		0.912436	0.054766
		1358	92.2798	7.7202			0.00322936		0.913108	0.0543024
		1357	92.2624	7.7376			0.00324461		0.91378	0.0544505
		1356	92.3038	7.6962			0.00320849		0.914454	0.0541666
		1355	92.3465	7.6535			0.00317156		0.915129	0.0538738
		1354	92.3808	7.6192			0.00314201		0.915805	0.053642
		1353	92.3948	7.6052			0.00312996		0.916482	0.0535589
		1352	92.3685	7.6315			0.00315259		0.91716	0.053772
		1351	92.3637	7.6363			0.00315669		0.917839	0.0538269
		1350	92.4265	7.5735			0.0031029		0.918519	0.0533861
		1349	92.4145	7.5855			0.00311312		0.919199	0.0534937
		1348	92.4164	7.5836			0.00311148		0.919881	0.0534995
		1347	92.4105	7.5895			0.00311657		0.920564	0.0535631
		1346	92.4006	7.5994			0.00312502		0.921248	0.0536556
		1345	92.4557	7.5443			0.00307801		0.921933	0.0532702
		1344	92.4155	7.5845			0.00311228		0.922619	0.0535859
		1343	92.4636	7.5364			0.00307137		0.923306	0.0532524
		1342	92.4359	7.5641			0.0030949		0.923994	0.0534759
		1341	92.4124	7.5876			0.00311493		0.924683	0.0536686
		1340	92.4332	7.5668			0.00309719		0.925373	0.0535356
		1339	92.4209	7.5791			0.00310766		0.926064	0.053646
		1338	92.4639	7.5361			0.00307111		0.926756	0.0533495
		1337	92.4659	7.5341			0.00306936		0.92745	0.0533543
		1336	92.4564	7.5436			0.00307746		0.928144	0.0534446
		1335	92.4935	7.5065			0.00304602		0.928839	0.0531908
		1334	92.5219	7.4781			0.00302209		0.929535	0.0530013
		1333	92.5165	7.4835			0.00302664		0.930233	0.0530611
		1332	92.5548	7.4452			0.00299452		0.930931	0.0527986
		1331	92.573	7.427			0.00297932		0.93163	0.0526842
		1330	92.6012	7.3988			0.00295581		0.932331	0.0524956
		1329	92.5751	7.4249			0.00297753		0.933032	0.052708
		1328	92.5439	7.4561			0.00300362		0.933735	0.0529583
		1327	92.5176	7.4824			0.00302573		0.934439	0.0531729
		1326	92.4842	7.5158			0.00305392		0.935143	0.0534402
		1325	92.5055	7.4945			0.00303593		0.935849	0.0533026
		1324	92.4925	7.5075			0.00304685		0.936556	0.0534186
		1323	92.4622	7.5378			0.00307254		0.937264	0.0536636
		1322	92.5279	7.4721			0.00301703		0.937973	0.0531967
		1321	92.5225	7.4775			0.0030216		0.938683	0.0532571
		1320	92.506	7.494			0.00303552		0.939394	0.0533999
		1319	92.5226	7.4774			0.00302151		0.940106	0.0532967
		1318	92.4954	7.5046			0.0030444		0.940819	0.0535185
		1317	92.4897	7.5103			0.00304922		0.941534	0.0535812
		1316	92.5216	7.4784			0.00302238		0.942249	0.0533651
		1315	92.514	7.486			0.00302872		0.942966	0.0534414
		1314	92.5182	7.4818			0.00302522		0.943683	0.0534308
		1313	92.5293	7.4707			0.0030159		0.944402	0.0533687
		1312	92.5096	7.4904			0.00303243		0.945122	0.0535352
		1311	92.4845	7.5155			0.00305366		0.945843	0.0537427
		1310	92.5286	7.4714			0.00301645		0.946565	0.0534347
		1309	92.4809	7.5191			0.0030567		0.947288	0.0538105
		1308	92.5338	7.4662			0.00301208		0.948012	0.0534368
		1307	92.4966	7.5034			0.00304344		0.948738	0.0537348
		1306	92.5017	7.4983			0.00303907		0.949464	0.0537167
		1305	92.5098	7.4902			0.00303232		0.950192	0.0536776
		1304	92.4949	7.5051			0.00304489		0.95092	0.0538094
		1303	92.5108	7.4892			0.00303145		0.95165	0.0537111
		1302	92.5092	7.4908			0.00303278		0.952381	0.0537435
		1301	92.4755	7.5245			0.00306127		0.953113	0.0540161
		1300	92.4928	7.5072			0.00304665		0.953846	0.0539077
		1299	92.503	7.497			0.003038		0.95458	0.0538518
		1298	92.4845	7.5155			0.00305362		0.955316	0.0540108
		1297	92.4871	7.5129			0.00305142		0.956052	0.0540122
		1296	92.4865	7.5135			0.00305197		0.95679	0.0540379
		1295	92.4759	7.5241			0.00306093		0.957529	0.0541381
		1294	92.4507	7.5493			0.00308232		0.958269	0.0543479
		1293	92.4812	7.5188			0.00305644		0.95901	0.0541402
		1292	92.4684	7.5316			0.00306726		0.959752	0.0542569
		1291	92.4327	7.5673			0.00309758		0.960496	0.0545455
		1290	92.4381	7.5619			0.00309301		0.96124	0.0545264
		1289	92.4281	7.5719			0.00310153		0.961986	0.0546226
		1288	92.4472	7.5528			0.00308526		0.962733	0.0545003
		1287	92.4065	7.5935			0.00311999		0.963481	0.0548275
		1286	92.4274	7.5726			0.00310212		0.96423	0.0546915
		1285	92.4237	7.5763			0.00310525		0.964981	0.0547403
		1284	92.3889	7.6111			0.00313505		0.965732	0.0550238
		1283	92.3937	7.6063			0.00313095		0.966485	0.0550092
		1282	92.4017	7.5983			0.0031241		0.967239	0.0549705
		1281	92.4317	7.5683			0.00309843		0.967994	0.0547655
		1280	92.3842	7.6158			0.00313908		0.96875	0.0551451
		1279	92.3982	7.6018			0.00312704		0.969507	0.0550608
		1278	92.3541	7.6459			0.003165		0.970266	0.0554156
		1277	92.3864	7.6136			0.00313719		0.971026	0.0551932
		1276	92.3885	7.6115			0.0031354		0.971787	0.0551991
		1275	92.3717	7.6283			0.0031498		0.972549	0.0553474
		1274	92.3515	7.6485			0.00316721		0.973312	0.0555219
		1273	92.3884	7.6116			0.0031355		0.974077	0.055265
		1272	92.3537	7.6463			0.0031653		0.974843	0.0555488
		1271	92.3093	7.6907			0.00320373		0.97561	0.055907
		1270	92.325	7.675			0.00319011		0.976378	0.05581
		1269	92.2997	7.7003			0.00321204		0.977147	0.0560235
		1268	92.3314	7.6686			0.00318461		0.977918	0.0558058
		1267	92.3259	7.6741			0.00318933		0.97869	0.0558692
		1266	92.2998	7.7002			0.00321199		0.979463	0.0560894
		1265	92.3148	7.6852			0.00319892		0.980237	0.0559973
		1264	92.2815	7.7185			0.00322787		0.981013	0.0562724
		1263	92.2683	7.7317			0.00323939		0.981789	0.056395
		1262	92.2528	7.7472			0.00325295		0.982567	0.0565353
		1261	92.2552	7.7448			0.00325088		0.983347	0.0565397
		1260	92.2488	7.7512			0.00325644		0.984127	0.0566105
		1259	92.2471	7.7529			0.00325795		0.984909	0.0566461
		1258	92.2375	7.7625			0.00326636		0.985692	0.0567417
		1257	92.231	7.769			0.00327209		0.986476	0.0568141
		1256	92.1946	7.8054			0.0033041		0.987261	0.057114
		1255	92.2173	7.7827			0.00328415		0.988048	0.056964
		1254	92.1841	7.8159			0.00331338		0.988836	0.0572397
		1253	92.1539	7.8461			0.00334013		0.989625	0.0574933
		1252	92.1796	7.8204			0.00331737		0.990415	0.0573199
		1251	92.1626	7.8374			0.00333239		0.991207	0.0574725
		1250	92.1477	7.8523			0.00334562		0.992	0.0576095
		1249	92.1554	7.8446			0.00333879		0.992794	0.0575737
		1248	92.1606	7.8394			0.00333421		0.99359	0.0575572
		1247	92.1337	7.8663			0.00335811		0.994387	0.0577863
		1246	92.1126	7.8874			0.00337688		0.995185	0.0579708
		1245	92.1076	7.8924			0.00338138		0.995984	0.0580328
		1244	92.1353	7.8647			0.00335671		0.996785	0.0578439
		1243	92.0714	7.9286			0.00341381		0.997586	0.0583573
		1242	92.1077	7.8923			0.00338128		0.99839	0.0581019
		1241	92.0446	7.9554			0.00343791		0.999194	0.0586101
		1240	92.0627	7.9373			0.00342163		1	0.0584947
		1239	92.0642	7.9358			0.00342029		1.00081	0.0585068
		1238	92.0417	7.9583			0.00344057		1.00162	0.0587037
		1237	92.013	7.987			0.00346648		1.00243	0.0589482
		1236	92.0691	7.9309			0.00341585		1.00324	0.0585398
		1235	91.9878	8.0122			0.00348933		1.00405	0.05919
		1234	92.0021	7.9979			0.0034764		1.00486	0.0591042
		1233	92.0109	7.9891			0.00346838		1.00568	0.0590599
		1232	91.9975	8.0025			0.00348056		1.00649	0.0591875
		1231	92.0041	7.9959			0.00347454		1.00731	0.0591603
		1230	91.9485	8.0515			0.00352519		1.00813	0.0596142
		1229	91.9548	8.0452			0.0035194		1.00895	0.0595894
		1228	91.9821	8.0179			0.00349448		1.00977	0.0594023
		1227	91.9266	8.0734			0.00354523		1.01059	0.0598564
		1226	91.9378	8.0622			0.00353493		1.01142	0.0597938
		1225	91.9103	8.0897			0.00356017		1.01224	0.0600314
		1224	91.9001	8.0999			0.00356958		1.01307	0.0601352
		1223	91.9004	8.0996			0.00356929		1.0139	0.0601573
		1222	91.8872	8.1128			0.00358147		1.01473	0.0602845
		1221	91.8778	8.1222			0.00359008		1.01556	0.0603817
		1220	91.8476	8.1524			0.003618		1.01639	0.0606408
		1219	91.8667	8.1333			0.00360039		1.01723	0.0605179
		1218	91.8527	8.1473			0.00361331		1.01806	0.0606513
		1217	91.8096	8.1904			0.0036534		1.0189	0.0610118
		1216	91.8354	8.1646			0.00362933		1.01974	0.0608355
		1215	91.8006	8.1994			0.00366175		1.02058	0.0611318
		1214	91.7972	8.2028			0.00366488		1.02142	0.0611831
		1213	91.7914	8.2086			0.00367032		1.02226	0.0612537
		1212	91.7645	8.2355			0.00369553		1.0231	0.0614891
		1211	91.7803	8.2197			0.00368069		1.02395	0.0613908
		1210	91.7361	8.2639			0.00372216		1.02479	0.0617612
		1209	91.7665	8.2335			0.00369362		1.02564	0.0615494
		1208	91.7272	8.2728			0.00373055		1.02649	0.0618819
		1207	91.7124	8.2876			0.00374458		1.02734	0.0620239
		1206	91.7082	8.2918			0.00374855		1.02819	0.0620824
		1205	91.6635	8.3365			0.0037909		1.02905	0.0624581
		1204	91.6946	8.3054			0.00376141		1.0299	0.0622405
		1203	91.6984	8.3016			0.00375777		1.03076	0.0622362
		1202	91.6587	8.3413			0.00379544		1.03161	0.0625734
		1201	91.6686	8.3314			0.00378605		1.03247	0.0625219
		1200	91.6729	8.3271			0.00378197		1.03333	0.0625143
		1199	91.6251	8.3749			0.0038275		1.0342	0.0629157
		1198	91.6514	8.3486			0.00380238		1.03506	0.062735
		1197	91.6173	8.3827			0.00383496		1.03592	0.0630295
		1196	91.6003	8.3997			0.00385124		1.03679	0.0631896
		1195	91.5819	8.4181			0.00386889		1.03766	0.0633607
		1194	91.5842	8.4158			0.00386666		1.03853	0.063369
		1193	91.5581	8.4419			0.00389186		1.0394	0.0636018
		1192	91.5469	8.4531			0.00390263		1.04027	0.0637164
		1191	91.5194	8.4806			0.00392927		1.04114	0.0639604
		1190	91.5515	8.4485			0.00389822		1.04202	0.0637339
		1189	91.5622	8.4378			0.00388789		1.04289	0.0636762
		1188	91.5183	8.4817			0.00393029		1.04377	0.0640494
		1187	91.4901	8.5099			0.00395768		1.04465	0.0642992
		1186	91.5186	8.4814			0.00393004		1.04553	0.0641013
		1185	91.4502	8.5498			0.00399666		1.04641	0.0646696
		1184	91.4225	8.5775			0.00402382		1.0473	0.0649164
		1183	91.4135	8.5865			0.00403264		1.04818	0.0650149
		1182	91.4225	8.5775			0.00402381		1.04907	0.0649712
		1181	91.415	8.585			0.00403123		1.04996	0.0650586
		1180	91.4102	8.5898			0.00403586		1.05085	0.0651235
		1179	91.3956	8.6044			0.00405024		1.05174	0.0652671
		1178	91.3481	8.6519			0.0040973		1.05263	0.065673
		1177	91.3483	8.6517			0.00409705		1.05353	0.0656989
		1176	91.3805	8.6195			0.00406523		1.05442	0.0654711
		1175	91.3258	8.6742			0.00411944		1.05532	0.0659342
		1174	91.2965	8.7035			0.0041486		1.05622	0.0661954
		1173	91.2908	8.7092			0.00415435		1.05712	0.0662695
		1172	91.3332	8.6668			0.00411207		1.05802	0.0659595
		1171	91.304	8.696			0.00414117		1.05892	0.0662207
		1170	91.2876	8.7124			0.00415756		1.05983	0.06638
		1169	91.2504	8.7496			0.00419484		1.06074	0.0667054
		1168	91.2516	8.7484			0.0041936		1.06164	0.0667241
		1167	91.2322	8.7678			0.00421309		1.06255	0.0669077
		1166	91.2507	8.7493			0.00419451		1.06346	0.0667886
		1165	91.2156	8.7844			0.00422982		1.06438	0.0670979
		1164	91.2282	8.7718			0.00421718		1.06529	0.0670263
		1163	91.1719	8.8281			0.00427411		1.06621	0.0675062
		1162	91.2156	8.7844			0.00422984		1.06713	0.0671846
		1161	91.1824	8.8176			0.00426339		1.06804	0.0674796
		1160	91.197	8.803			0.00424867		1.06897	0.067392
		1159	91.1332	8.8668			0.00431343		1.06989	0.067933
		1158	91.1259	8.8741			0.00432089		1.07081	0.068021
		1157	91.144	8.856			0.00430247		1.07174	0.0679052
		1156	91.1245	8.8755			0.0043224		1.07266	0.0680917
		1155	91.1232	8.8768			0.00432368		1.07359	0.0681313
		1154	91.103	8.897			0.00434435		1.07452	0.0683235
		1153	91.1223	8.8777			0.0043246		1.07546	0.0681976
		1152	91.0817	8.9183			0.00436621		1.07639	0.0685546
		1151	91.097	8.903			0.00435049		1.07732	0.0684608
		1150	91.0468	8.9532			0.00440213		1.07826	0.0688959
		1149	91.0597	8.9403			0.00438878		1.0792	0.0688213
		1148	91.0332	8.9668			0.00441617		1.08014	0.0690658
		1147	91.0568	8.9432			0.00439185		1.08108	0.0689053
		1146	90.9895	9.0105			0.00446142		1.08202	0.0694792
		1145	91.0314	8.9686			0.00441799		1.08297	0.0691704
		1144	91.0146	8.9854			0.00443537		1.08392	0.0693366
		1143	90.9788	9.0212			0.00447261		1.08486	0.0696576
		1142	90.9906	9.0094			0.00446033		1.08581	0.0695923
		1141	90.9627	9.0373			0.00448931		1.08677	0.0698486
		1140	90.9694	9.0306			0.00448233		1.08772	0.0698249
		1139	90.9652	9.0348			0.00448677		1.08867	0.0698901
		1138	90.9697	9.0303			0.00448209		1.08963	0.0698844
		1137	90.9685	9.0315			0.00448335		1.09059	0.0699249
		1136	90.9207	9.0793			0.00453331		1.09155	0.0703444
		1135	90.9567	9.0433			0.00449557		1.09251	0.0700818
		1134	90.9169	9.0831			0.00453723		1.09347	0.0704368
		1133	90.9043	9.0957			0.00455054		1.09444	0.0705712
		1132	90.9089	9.0911			0.00454569		1.09541	0.0705647
		1131	90.8865	9.1135			0.00456926		1.09637	0.0707787
		1130	90.8743	9.1257			0.00458208		1.09735	0.0709093
		1129	90.8856	9.1144			0.00457013		1.09832	0.0708481
		1128	90.8807	9.1193			0.00457533		1.09929	0.0709198
		1127	90.885	9.115			0.00457083		1.10027	0.0709164
		1126	90.8692	9.1308			0.00458746		1.10124	0.0710768
		1125	90.8825	9.1175			0.00457347		1.10222	0.0709999
		1124	90.8587	9.1413			0.00459855		1.1032	0.0712259
		1123	90.8528	9.1472			0.0046048		1.10419	0.071306
		1122	90.8588	9.1412			0.00459844		1.10517	0.0712885
		1121	90.8243	9.1757			0.00463499		1.10616	0.0716032
		1120	90.8335	9.1665			0.00462523		1.10714	0.0715597
		1119	90.8502	9.1498			0.00460756		1.10813	0.0714548
		1118	90.8572	9.1428			0.00460017		1.10912	0.0714294
		1117	90.8347	9.1653			0.00462396		1.11012	0.0716459
		1116	90.7857	9.2143			0.00467603		1.11111	0.0720804
		1115	90.8132	9.1868			0.00464678		1.11211	0.0718869
		1114	90.7817	9.2183			0.00468032		1.11311	0.0721782
		1113	90.7356	9.2644			0.00472963		1.11411	0.07259
		1112	90.7127	9.2873			0.00475425		1.11511	0.0728114
		1111	90.7915	9.2085			0.00466983		1.11611	0.0721945
		1110	90.7484	9.2516			0.0047159		1.11712	0.0725825
		1109	90.7646	9.2354			0.00469858		1.11812	0.0724817
		1108	90.7148	9.2852			0.00475202		1.11913	0.0729256
		1107	90.7094	9.2906			0.00475777		1.12014	0.0730027
		1106	90.7142	9.2858			0.00475262		1.12116	0.0729961
		1105	90.7211	9.2789			0.00474524		1.12217	0.0729724
		1104	90.6589	9.3411			0.00481238		1.12319	0.0735201
		1103	90.6759	9.3241			0.0047939		1.12421	0.0734121
		1102	90.6493	9.3507			0.00482272		1.12523	0.0736658
		1101	90.6789	9.3211			0.00479067		1.12625	0.073454
		1100	90.6727	9.3273			0.00479735		1.12727	0.0735386
		1099	90.6141	9.3859			0.00486098		1.1283	0.0740583
		1098	90.6639	9.3361			0.00480696		1.12933	0.0736792
		1097	90.6489	9.3511			0.00482322		1.13036	0.0738373
		1096	90.5939	9.4061			0.004883		1.13139	0.0743274
		1095	90.5982	9.4018			0.00487837		1.13242	0.0743261
		1094	90.6161	9.3839			0.00485878		1.13346	0.0742106
		1093	90.5835	9.4165			0.0048944		1.13449	0.0745162
		1092	90.5413	9.4587			0.00494073		1.13553	0.0749023
		1091	90.5663	9.4337			0.00491328		1.13657	0.0747281
		1090	90.5556	9.4444			0.00492496		1.13761	0.0748512
		1089	90.549	9.451			0.00493226		1.13866	0.0749411
		1088	90.5511	9.4489			0.00492991		1.13971	0.0749576
		1087	90.5038	9.4962			0.00498197		1.14075	0.075387
		1086	90.5528	9.4472			0.00492808		1.1418	0.0750127
		1085	90.4911	9.5089			0.00499602		1.14286	0.0755628
		1084	90.4568	9.5432			0.00503401		1.14391	0.0758845
		1083	90.4874	9.5126			0.00500015		1.14497	0.0756638
		1082	90.4531	9.5469			0.00503813		1.14603	0.0759857
		1081	90.4451	9.5549			0.00504703		1.14709	0.076088
		1080	90.4375	9.5625			0.00505551		1.14815	0.0761871
		1079	90.4251	9.5749			0.00506935		1.14921	0.0763267
		1078	90.3991	9.6009			0.00509837		1.15028	0.0765803
		1077	90.4012	9.5988			0.00509598		1.15135	0.0765979
		1076	90.3762	9.6238			0.00512405		1.15242	0.0768443
		1075	90.3369	9.6631			0.0051682		1.15349	0.0772105
		1074	90.3492	9.6508			0.00515434		1.15456	0.0771428
		1073	90.3615	9.6385			0.00514048		1.15564	0.0770749
		1072	90.3425	9.6575			0.00516193		1.15672	0.0772715
		1071	90.3134	9.6866			0.00519473		1.1578	0.0775528
		1070	90.2735	9.7265			0.00523993		1.15888	0.0779259
		1069	90.2796	9.7204			0.00523292		1.15996	0.0779101
		1068	90.2963	9.7037			0.00521406		1.16105	0.077806
		1067	90.2643	9.7357			0.00525041		1.16214	0.0781133
		1066	90.2413	9.7587			0.00527654		1.16323	0.0783442
		1065	90.2062	9.7938			0.00531657		1.16432	0.0786777
		1064	90.222	9.778			0.00529861		1.16541	0.0785816
		1063	90.1748	9.8252			0.00535261		1.16651	0.0790182
		1062	90.1841	9.8159			0.00534197		1.16761	0.0789768
		1061	90.1485	9.8515			0.00538285		1.16871	0.0793157
		1060	90.1228	9.8772			0.00541254		1.16981	0.0795717
		1059	90.1289	9.8711			0.00540552		1.17092	0.0795576
		1058	90.0839	9.9161			0.00545766		1.17202	0.0799781
		1057	90.1272	9.8728			0.00540752		1.17313	0.0796475
		1056	90.0524	9.9476			0.00549424		1.17424	0.0803217
		1055	90.0465	9.9535			0.00550115		1.17536	0.0804102
		1054	90.0467	9.9533			0.00550095		1.17647	0.0804469
		1053	90.0023	9.9977			0.00555284		1.17759	0.0808638
		1052	90.0141	9.9859			0.00553898		1.17871	0.0808012
		1051	89.9834	10.0166			0.0055751		1.17983	0.0811028
		1050	89.9494	10.0506			0.00561509		1.18095	0.0814319
		1049	89.9531	10.0469			0.00561075		1.18208	0.0814392
		1048	89.9615	10.0385			0.00560077		1.18321	0.0814056
		1047	89.9345	10.0655			0.00563269		1.18434	0.0816762
		1046	89.9289	10.0711			0.00563925		1.18547	0.0817628
		1045	89.8661	10.1339			0.00571387		1.1866	0.0823413
		1044	89.8626	10.1374			0.00571804		1.18774	0.0824108
		1043	89.8695	10.1305			0.00570973		1.18888	0.0823904
		1042	89.8193	10.1807			0.0057697		1.19002	0.0828617
		1041	89.7872	10.2128			0.0058082		1.19116	0.0831776
		1040	89.8022	10.1978			0.00579024		1.19231	0.0830888
		1039	89.7412	10.2588			0.00586374		1.19346	0.0836547
		1038	89.752	10.248			0.00585068		1.19461	0.0836017
		1037	89.7073	10.2927			0.00590473		1.19576	0.0840275
		1036	89.7038	10.2962			0.00590893		1.19691	0.0840979
		1035	89.7141	10.2859			0.00589645		1.19807	0.0840497
		1034	89.666	10.334			0.00595499		1.19923	0.0845067
		1033	89.6396	10.3604			0.0059872		1.20039	0.0847759
		1032	89.6294	10.3706			0.0059997		1.20155	0.0849055
		1031	89.6059	10.3941			0.00602846		1.20272	0.08515
		1030	89.5832	10.4168			0.00605641		1.20388	0.0853886
		1029	89.5641	10.4359			0.00607993		1.20505	0.0855958
		1028	89.5547	10.4453			0.00609143		1.20623	0.0857184
		1027	89.4973	10.5027			0.00616255		1.2074	0.0862593
		1026	89.4829	10.5171			0.00618044		1.20858	0.0864265
		1025	89.4819	10.5181			0.00618168		1.20976	0.0864773
		1024	89.4187	10.5813			0.0062606		1.21094	0.0870701
		1023	89.4217	10.5783			0.0062569		1.21212	0.0870869
		1022	89.4078	10.5922			0.0062743		1.21331	0.0872505
		1021	89.3816	10.6184			0.0063073		1.2145	0.0875225
		1020	89.3874	10.6126			0.00629997		1.21569	0.0875145
		1019	89.3356	10.6644			0.00636524		1.21688	0.0880098
		1018	89.3064	10.6936			0.00640233		1.21807	0.0883092
		1017	89.2923	10.7077			0.00642023		1.21927	0.088476
		1016	89.2657	10.7343			0.00645405		1.22047	0.0887524
		1015	89.2319	10.7681			0.00649722		1.22167	0.0890926
		1014	89.2303	10.7697			0.00649926		1.22288	0.0891505
		1013	89.2041	10.7959			0.00653279		1.22409	0.0894243
		1012	89.1751	10.8249			0.00657019		1.2253	0.0897242
		1011	89.1516	10.8484			0.00660045		1.22651	0.089975
		1010	89.0787	10.9213			0.00669495		1.22772	0.0906617
		1009	89.0938	10.9062			0.00667527		1.22894	0.0905732
		1008	89.0651	10.9349			0.00671258		1.23016	0.090871
		1007	89.0515	10.9485			0.00673042		1.23138	0.0910368
		1006	89.0355	10.9645			0.00675128		1.2326	0.0912231
		1005	89.0007	10.9993			0.00679688		1.23383	0.0915762
		1004	88.9722	11.0278			0.00683423		1.23506	0.0918732
		1003	88.9385	11.0615			0.00687867		1.23629	0.0922173
		1002	88.9464	11.0536			0.00686834		1.23752	0.092194
		1001	88.9104	11.0896			0.00691589		1.23876	0.0925588
		1000	88.8511	11.1489			0.00699478		1.24	0.0931318
		999	88.8569	11.1431			0.00698706		1.24124	0.0931269
		998	88.7982	11.2018			0.00706543		1.24248	0.0936947
		997	88.8333	11.1667			0.00701847		1.24373	0.0934296
		996	88.8016	11.1984			0.00706092		1.24498	0.0937588
		995	88.7546	11.2454			0.00712402		1.24623	0.0942241
		994	88.7224	11.2776			0.0071675		1.24748	0.0945587
		993	88.747	11.253			0.00713436		1.24874	0.0943873
		992	88.6957	11.3043			0.00720369		1.25	0.0948926
		991	88.6546	11.3454			0.00725948		1.25126	0.0953074
		990	88.5007	11.4993			0.00747079		1.25253	0.0967334
		989	88.5927	11.4073			0.00734413		1.25379	0.0959584
		988	88.5696	11.4304			0.00737573		1.25506	0.0962132
		987	88.5292	11.4708			0.00743145		1.25633	0.0966249
		986	88.5317	11.4683			0.00742791		1.25761	0.0966509
		985	88.487	11.513			0.00748981		1.25888	0.097102
		984	88.4932	11.5068			0.0074812		1.26016	0.0970955
		983	88.465	11.535			0.00752022		1.26144	0.0973978
		982	88.4389	11.5611			0.00755656		1.26273	0.0976826
		981	88.4396	11.5604			0.00755562		1.26402	0.0977263
		980	88.3831	11.6169			0.00763444		1.26531	0.0982848
		979	88.345	11.655			0.00768797		1.2666	0.0986791
		978	88.3018	11.6982			0.00774888		1.26789	0.0991199
		977	88.3233	11.6767			0.0077185		1.26919	0.098976
		976	88.3056	11.6944			0.00774352		1.27049	0.0991871
		975	88.2711	11.7289			0.00779235		1.27179	0.0995503
		974	88.2639	11.7361			0.00780258		1.2731	0.0996668
		973	88.2425	11.7575			0.00783288		1.27441	0.0999114
		972	88.2253	11.7747			0.00785737		1.27572	0.100119
		971	88.1559	11.8441			0.00795655		1.27703	0.100801
		970	88.2033	11.7967			0.00788871		1.27835	0.100422
		969	88.1421	11.8579			0.00797637		1.27967	0.10103
		968	88.116	11.884			0.0080138		1.28099	0.101319
		967	88.1044	11.8956			0.00803049		1.28232	0.101477
		966	88.1005	11.8995			0.0080362		1.28364	0.101566
		965	88.0643	11.9357			0.0080885		1.28497	0.101949
		964	88.0686	11.9314			0.00808231		1.28631	0.101962
		963	87.9802	12.0198			0.00821071		1.28764	0.102822
		962	88.0034	11.9966			0.00817686		1.28898	0.102664
		961	87.9769	12.0231			0.00821544		1.29032	0.102959
		960	87.9532	12.0468			0.00825016		1.29167	0.10323
		959	87.9433	12.0567			0.00826467		1.29301	0.103375
		958	87.9156	12.0844			0.00830531		1.29436	0.103683
		957	87.8879	12.1121			0.00834609		1.29572	0.103991
		956	87.885	12.115			0.00835025		1.29707	0.104071
		955	87.856	12.144			0.00839313		1.29843	0.104393
		954	87.8295	12.1705			0.00843236		1.29979	0.104691
		953	87.8109	12.1891			0.00845985		1.30115	0.104917
		952	87.8025	12.1975			0.0084723		1.30252	0.105049
		951	87.7797	12.2203			0.00850624		1.30389	0.105315
		950	87.7481	12.2519			0.00855343		1.30526	0.105662
		949	87.7597	12.2403			0.00853616		1.30664	0.105611
		948	87.7145	12.2855			0.00860374		1.30802	0.106084
		947	87.7273	12.2727			0.00858457		1.3094	0.106022
		946	87.7076	12.2924			0.00861409		1.31078	0.10626
		945	87.6868	12.3132			0.00864531		1.31217	0.106509
		944	87.6537	12.3463			0.00869513		1.31356	0.106872
		943	87.6808	12.3192			0.00865423		1.31495	0.106677
		942	87.6371	12.3629			0.00872007		1.31635	0.107138
		941	87.6081	12.3919			0.00876403		1.31775	0.107465
		940	87.6013	12.3987			0.0087743		1.31915	0.107585
		939	87.5918	12.4082			0.00878871		1.32055	0.107731
		938	87.5976	12.4024			0.00877989		1.32196	0.107734
		937	87.5469	12.4531			0.00885701		1.32337	0.108264
		936	87.5749	12.4251			0.00881433		1.32479	0.108061
		935	87.53	12.47			0.00888279		1.3262	0.108537
		934	87.5043	12.4957			0.00892195		1.32762	0.108835
		933	87.4989	12.5011			0.00893026		1.32905	0.108944
		932	87.5306	12.4694			0.00888177		1.33047	0.108706
		931	87.4936	12.5064			0.00893841		1.3319	0.10911
		930	87.5111	12.4889			0.00891166		1.33333	0.109006
		929	87.4035	12.5965			0.00907702		1.33477	0.110071
		928	87.4166	12.5834			0.00905667		1.33621	0.110007
		927	87.4752	12.5248			0.00896652		1.33765	0.109517
		926	87.4403	12.5597			0.00902015		1.33909	0.109904
		925	87.4496	12.5504			0.00900593		1.34054	0.109876
		924	87.4422	12.5578			0.00901734		1.34199	0.110005
		923	87.3774	12.6226			0.00911732		1.34345	0.110673
		922	87.3906	12.6094			0.00909684		1.3449	0.110609
		921	87.3996	12.6004			0.009083		1.34636	0.110585
		920	87.3804	12.6196			0.00911272		1.34783	0.110826
		919	87.3621	12.6379			0.00914101		1.34929	0.111058
		918	87.3818	12.6182			0.00911058		1.35076	0.110933
		917	87.3445	12.6555			0.00916841		1.35224	0.111346
		916	87.3714	12.6286			0.00912672		1.35371	0.111153
		915	87.3244	12.6756			0.00919972		1.35519	0.111657
		914	87.337	12.663			0.00918		1.35667	0.111599
		913	87.3122	12.6878			0.00921864		1.35816	0.111895
		912	87.3278	12.6722			0.0091944		1.35965	0.111809
		911	87.3277	12.6723			0.00919454		1.36114	0.111871
		910	87.2985	12.7015			0.0092401		1.36264	0.112209
		909	87.2756	12.7244			0.00927584		1.36414	0.112488
		908	87.2961	12.7039			0.00924385		1.36564	0.112356
		907	87.2806	12.7194			0.00926802		1.36714	0.112564
		906	87.2966	12.7034			0.00924303		1.36865	0.112474
		905	87.2719	12.7281			0.00928159		1.37017	0.112771
		904	87.2831	12.7169			0.00926403		1.37168	0.112727
		903	87.2594	12.7406			0.00930124		1.3732	0.113015
		902	87.2355	12.7645			0.00933865		1.37472	0.113305
		901	87.2392	12.7608			0.00933279		1.37625	0.113332
		900	87.2481	12.7519			0.00931887		1.37778	0.113311
		899	87.2272	12.7728			0.00935165		1.37931	0.113573
		898	87.2455	12.7545			0.009323		1.38085	0.113462
		897	87.2486	12.7514			0.0093181		1.38239	0.113495
		896	87.2357	12.7643			0.00933834		1.38393	0.113682
		895	87.2079	12.7921			0.00938202		1.38547	0.114011
		894	87.2433	12.7567			0.00932648		1.38702	0.113737
		893	87.2442	12.7558			0.00932496		1.38858	0.113791
		892	87.2638	12.7362			0.0092943		1.39013	0.113668
		891	87.2265	12.7735			0.00935282		1.39169	0.114089
		890	87.2673	12.7327			0.00928884		1.39326	0.113762
		889	87.2713	12.7287			0.00928246		1.39483	0.113787
		888	87.2682	12.7318			0.00928741		1.3964	0.113881
		887	87.2544	12.7456			0.00930898		1.39797	0.114078
		886	87.2505	12.7495			0.00931511		1.39955	0.114179
		885	87.2671	12.7329			0.00928909		1.40113	0.114084
		884	87.2368	12.7632			0.00933655		1.40271	0.11444
		883	87.278	12.722			0.00927208		1.4043	0.114109
		882	87.2879	12.7121			0.00925659		1.4059	0.114078
		881	87.3115	12.6885			0.00921981		1.40749	0.113916
		880	87.259	12.741			0.00930178		1.40909	0.114486
		879	87.309	12.691			0.00922364		1.41069	0.114069
		878	87.2794	12.7206			0.00926986		1.4123	0.11442
		877	87.3109	12.6891			0.00922065		1.41391	0.11418
		876	87.3036	12.6964			0.00923211		1.41553	0.114317
		875	87.2986	12.7014			0.00923985		1.41714	0.11443
		874	87.3387	12.6613			0.00917745		1.41876	0.114108
		873	87.3223	12.6777			0.00920292		1.42039	0.114332
		872	87.3276	12.6724			0.00919464		1.42202	0.114346
		871	87.3525	12.6475			0.00915601		1.42365	0.114171
		870	87.3191	12.6809			0.00920787		1.42529	0.114559
		869	87.3452	12.6548			0.00916728		1.42693	0.114372
		868	87.3859	12.6141			0.00910417		1.42857	0.114044
		867	87.35	12.65			0.00915981		1.43022	0.114458
		866	87.3694	12.6306			0.00912979		1.43187	0.114336
		865	87.4101	12.5899			0.00906677		1.43353	0.114006
		864	87.3893	12.6107			0.00909886		1.43519	0.114274
		863	87.4554	12.5446			0.00899698		1.43685	0.113698
		862	87.4678	12.5322			0.00897793		1.43852	0.113644
		861	87.435	12.565			0.00902843		1.44019	0.114029
		860	87.4518	12.5482			0.00900245		1.44186	0.113931
		859	87.4553	12.5447			0.0089972		1.44354	0.113964
		858	87.4811	12.5189			0.00895754		1.44522	0.113779
		857	87.5105	12.4895			0.00891258		1.44691	0.113559
		856	87.4589	12.5411			0.00899166		1.4486	0.114128
		855	87.4955	12.5045			0.00893543		1.45029	0.113838
		854	87.5477	12.4523			0.00885573		1.45199	0.113395
		853	87.498	12.502			0.00893167		1.45369	0.113947
		852	87.5819	12.4181			0.00880368		1.4554	0.113194
		851	87.5945	12.4055			0.00878461		1.45711	0.113138
		850	87.714	12.286			0.00860437		1.45882	0.112037
		849	87.7004	12.2996			0.00862488		1.46054	0.112236
		848	87.7551	12.2449			0.00854295		1.46226	0.111768
		847	87.71	12.29			0.00861043		1.46399	0.112275
		846	87.7114	12.2886			0.00860828		1.46572	0.112327
		845	87.7858	12.2142			0.00849715		1.46746	0.111666
		844	87.8507	12.1493			0.00840091		1.46919	0.111097
		843	87.8422	12.1578			0.00841349		1.47094	0.111246
		842	87.9248	12.0752			0.00829173		1.47268	0.110504
		841	87.7771	12.2229			0.0085101		1.47444	0.112016
		840	87.7779	12.2221			0.00850903		1.47619	0.112076
		839	87.729	12.271			0.00858199		1.47795	0.112622
		838	87.9346	12.0654			0.00827736		1.47971	0.110671
		837	87.9116	12.0884			0.00831118		1.48148	0.110963
		836	87.9412	12.0588			0.00826779		1.48325	0.110739
		835	87.878	12.122			0.00836061		1.48503	0.111426
		834	87.9215	12.0785			0.00829656		1.48681	0.111065
		833	87.9664	12.0336			0.00823091		1.4886	0.110691
		832	87.8954	12.1046			0.00833502		1.49038	0.111456
		831	87.9295	12.0705			0.0082849		1.49218	0.111187
		830	88.0351	11.9649			0.00813071		1.49398	0.110214
		829	87.9096	12.0904			0.00831403		1.49578	0.111517
		828	87.931	12.069			0.0082827		1.49758	0.111373
		827	87.9034	12.0966			0.00832326		1.4994	0.111713
		826	88.012	11.988			0.00816436		1.50121	0.110709
		825	87.9059	12.0941			0.00831949		1.50303	0.111823
		824	88.0086	11.9914			0.00816928		1.50485	0.110876
		823	88.0659	11.9341			0.00808612		1.50668	0.110378
		822	88.0363	11.9637			0.00812902		1.50852	0.110737
		821	88.079	11.921			0.00806723		1.51035	0.110383
		820	88.0163	11.9837			0.00815809		1.5122	0.11107
		819	88.0138	11.9862			0.00816171		1.51404	0.111163
		818	88.1026	11.8974			0.00803321		1.51589	0.110352
		817	88.1198	11.8802			0.00800844		1.51775	0.110249
		816	88.01	11.99			0.00816727		1.51961	0.111405
		815	88.2108	11.7892			0.007878		1.52147	0.109481
		814	88.0615	11.9385			0.00809253		1.52334	0.11103
		813	88.1012	11.8988			0.00803514		1.52522	0.110704
		812	88.2187	11.7813			0.00786672		1.52709	0.109605
		811	88.133	11.867			0.0079894		1.52898	0.110524
		810	88.1583	11.8417			0.00795313		1.53086	0.110341
		809	88.1548	11.8452			0.00795813		1.53276	0.110444
		808	88.28	11.72			0.00777964		1.53465	0.109266
		807	88.1646	11.8354			0.00794399		1.53656	0.110482
		806	88.1877	11.8123			0.00791105		1.53846	0.110322
		805	88.1889	11.8111			0.00790934		1.54037	0.110378
		804	88.2089	11.7911			0.00788078		1.54229	0.110247
		803	88.191	11.809			0.00790633		1.54421	0.110494
		802	88.2467	11.7533			0.00782694		1.54613	0.110007
		801	88.2324	11.7676			0.00784719		1.54806	0.110218
		800	88.1668	11.8332			0.00794089		1.55	0.110943
		799	88.2873	11.7127			0.00776932		1.55194	0.109807
		798	88.2536	11.7464			0.00781715		1.55388	0.110213
		797	88.3313	11.6687			0.0077072		1.55583	0.109504
		796	88.2899	11.7101			0.00776564		1.55779	0.109987
		795	88.3287	11.6713			0.00771087		1.55975	0.109668
		794	88.3455	11.6545			0.00768727		1.56171	0.109569
		793	88.2235	11.7765			0.00785991		1.56368	0.110862
		792	88.2895	11.7105			0.00776629		1.56566	0.110269
		791	88.2598	11.7402			0.00780838		1.56764	0.110638
		790	88.3436	11.6564			0.0076899		1.56962	0.109865
		789	88.3794	11.6206			0.00763974		1.57161	0.109575
		788	88.3814	11.6186			0.00763685		1.5736	0.109624
		787	88.3557	11.6443			0.007673		1.5756	0.109953
		786	88.3869	11.6131			0.00762916		1.57761	0.109708
		785	88.3328	11.6672			0.00770514		1.57962	0.110323
		784	88.3101	11.6899			0.00773712		1.58163	0.110622
		783	88.382	11.618			0.00763608		1.58365	0.109968
		782	88.3965	11.6035			0.00761578		1.58568	0.109892
		781	88.368	11.632			0.00765561		1.58771	0.110249
		780	88.347	11.653			0.0076852		1.58974	0.110533
		779	88.4351	11.5649			0.00756183		1.59178	0.109712
		778	88.3348	11.6652			0.00770228		1.59383	0.110798
		777	88.4512	11.5488			0.00753948		1.59588	0.109691
		776	88.4465	11.5535			0.00754597		1.59794	0.109809
		775	88.4163	11.5837			0.00758804		1.6	0.110186
		774	88.363	11.637			0.00766263		1.60207	0.110797
		773	88.4149	11.5851			0.00759008		1.60414	0.110343
		772	88.4636	11.5364			0.00752222		1.60622	0.10992
		771	88.5092	11.4908			0.00745896		1.6083	0.109527
		770	88.381	11.619			0.00763739		1.61039	0.110902
		769	88.4245	11.5755			0.00757665		1.61248	0.110532
		768	88.423	11.577			0.00757869		1.61458	0.110618
		767	88.4832	11.5168			0.00749503		1.61669	0.110078
		766	88.5057	11.4943			0.00746388		1.6188	0.109921
		765	88.4736	11.5264			0.00750828		1.62092	0.110319
		764	88.4596	11.5404			0.00752773		1.62304	0.110534
		763	88.3757	11.6243			0.00764492		1.62516	0.111464
		762	88.4604	11.5396			0.00752673		1.6273	0.110672
		761	88.4779	11.5221			0.00750234		1.62943	0.110565
		760	88.5044	11.4956			0.00746563		1.63158	0.110367
		759	88.456	11.544			0.00753275		1.63373	0.110935
		758	88.4774	11.5226			0.00750303		1.63588	0.110788
		757	88.4639	11.5361			0.00752185		1.63804	0.111001
		756	88.5151	11.4849			0.00745093		1.64021	0.110549
		755	88.4759	11.5241			0.00750509		1.64238	0.111024
		754	88.5785	11.4215			0.00736358		1.64456	0.110045
		753	88.4852	11.5148			0.00749219		1.64675	0.111075
		752	88.5066	11.4934			0.00746258		1.64894	0.110929
		751	88.4942	11.5058			0.00747979		1.65113	0.111131
		750	88.491	11.509			0.00748424		1.65333	0.111238
		749	88.4656	11.5344			0.00751943		1.65554	0.111574
		748	88.504	11.496			0.00746618		1.65775	0.111252
		747	88.4994	11.5006			0.00747265		1.65997	0.111375
		746	88.5147	11.4853			0.00745137		1.6622	0.111291
		745	88.5468	11.4532			0.00740714		1.66443	0.111035
		744	88.5026	11.4974			0.00746818		1.66667	0.111566
		743	88.517	11.483			0.00744828		1.66891	0.111492
		742	88.5132	11.4868			0.0074535		1.67116	0.111606
		741	88.5697	11.4303			0.00737564		1.67341	0.111097
		740	88.5472	11.4528			0.00740657		1.67568	0.111405
		739	88.4962	11.5038			0.00747699		1.67794	0.112009
		738	88.5524	11.4476			0.00739943		1.68022	0.111502
		737	88.5403	11.4597			0.00741612		1.6825	0.111703
		736	88.4978	11.5022			0.00747478		1.68478	0.11222
		735	88.5518	11.4482			0.00740028		1.68707	0.111736
		734	88.5292	11.4708			0.00743145		1.68937	0.112047
		733	88.5086	11.4914			0.00745991		1.69168	0.112338
		732	88.5808	11.4192			0.00736036		1.69399	0.111662
		731	88.5322	11.4678			0.00742727		1.69631	0.112245
		730	88.4938	11.5062			0.00748039		1.69863	0.112723
		729	88.5218	11.4782			0.00744168		1.70096	0.112508
		728	88.5164	11.4836			0.00744909		1.7033	0.112641
		727	88.5702	11.4298			0.007375		1.70564	0.112157
		726	88.6162	11.3838			0.00731188		1.70799	0.111752
		725	88.5996	11.4004			0.00733457		1.71034	0.112003
		724	88.5293	11.4707			0.0074313		1.71271	0.112817
		723	88.5511	11.4489			0.00740126		1.71508	0.112666
		722	88.5184	11.4816			0.00744629		1.71745	0.113087
		721	88.5519	11.4481			0.00740011		1.71983	0.112814
		720	88.5195	11.4805			0.00744482		1.72222	0.113233
		719	88.5595	11.4405			0.00738966		1.72462	0.112891
		718	88.5818	11.4182			0.00735905		1.72702	0.112735
		717	88.56	11.44			0.00738905		1.72943	0.113043
		716	88.5346	11.4654			0.00742401		1.73184	0.11339
		715	88.5653	11.4347			0.00738167		1.73427	0.113145
		714	88.5979	11.4021			0.0073369		1.73669	0.11288
		713	88.5285	11.4715			0.00743231		1.73913	0.113691
		712	88.5671	11.4329			0.00737925		1.74157	0.113364
		711	88.5203	11.4797			0.00744368		1.74402	0.113938
		710	88.5353	11.4647			0.00742299		1.74648	0.11386
		709	88.5671	11.4329			0.00737916		1.74894	0.113603
		708	88.5627	11.4373			0.00738532		1.75141	0.113731
		707	88.522	11.478			0.00744128		1.75389	0.114242
		706	88.5806	11.4194			0.00736069		1.75637	0.113702
		705	88.5409	11.4591			0.00741522		1.75887	0.114203
		704	88.5469	11.4531			0.00740695		1.76136	0.114221
		703	88.5653	11.4347			0.00738164		1.76387	0.114106
		702	88.557	11.443			0.00739314		1.76638	0.114276
		701	88.5602	11.4398			0.00738868		1.7689	0.114323
		700	88.5756	11.4244			0.00736758		1.77143	0.114242
		699	88.5569	11.4431			0.00739326		1.77396	0.114522
		698	88.5455	11.4545			0.0074089		1.7765	0.114726
		697	88.5132	11.4868			0.00745346		1.77905	0.115153
		696	88.5287	11.4713			0.00743213		1.78161	0.11507
		695	88.5272	11.4728			0.00743414		1.78417	0.115169
		694	88.5426	11.4574			0.00741298		1.78674	0.115087
		693	88.5685	11.4315			0.00737724		1.78932	0.114892
		692	88.5547	11.4453			0.00739622		1.79191	0.115123
		691	88.5668	11.4332			0.00737963		1.7945	0.115077
		690	88.5325	11.4675			0.00742682		1.7971	0.115528
		689	88.5267	11.4733			0.00743482		1.79971	0.115674
		688	88.5727	11.4273			0.00737146		1.80233	0.115264
		687	88.5621	11.4379			0.00738605		1.80495	0.115462
		686	88.5145	11.4855			0.00745163		1.80758	0.116058
		685	88.5685	11.4315			0.00737725		1.81022	0.115561
		684	88.5926	11.4074			0.00734426		1.81287	0.115387
		683	88.5746	11.4254			0.00736896		1.81552	0.115665
		682	88.5476	11.4524			0.00740601		1.81818	0.116041
		681	88.5518	11.4482			0.00740021		1.82085	0.116081
		680	88.5485	11.4515			0.00740477		1.82353	0.116202
		679	88.5141	11.4859			0.00745224		1.82622	0.116659
		678	88.5108	11.4892			0.00745687		1.82891	0.116782
		677	88.4955	11.5045			0.00747793		1.83161	0.117033
		676	88.5132	11.4868			0.00745347		1.83432	0.116928
		675	88.4862	11.5138			0.00749093		1.83704	0.117308
		674	88.4974	11.5026			0.00747531		1.83976	0.117272
		673	88.5103	11.4897			0.00745746		1.8425	0.117219
		672	88.5133	11.4867			0.00745342		1.84524	0.117275
		671	88.4988	11.5012			0.00747335		1.84799	0.117519
		670	88.4695	11.5305			0.00751409		1.85075	0.117927
		669	88.5161	11.4839			0.00744951		1.85351	0.117506
		668	88.462	11.538			0.00752438		1.85629	0.118184
		667	88.4774	11.5226			0.00750307		1.85907	0.118105
		666	88.4405	11.5595			0.00755432		1.86186	0.118596
		665	88.4804	11.5196			0.00749895		1.86466	0.11825
		664	88.4318	11.5682			0.0075664		1.86747	0.11887
		663	88.413	11.587			0.00759271		1.87029	0.119166
		662	88.4206	11.5794			0.00758213		1.87311	0.119173
		661	88.3769	11.6231			0.00764325		1.87595	0.119743
		660	88.3914	11.6086			0.00762282		1.87879	0.119673
		659	88.4222	11.5778			0.00757985		1.88164	0.119426
		658	88.3593	11.6407			0.00766787		1.8845	0.120209
		657	88.3785	11.6215			0.00764089		1.88737	0.120088
		656	88.3529	11.6471			0.00767693		1.89024	0.120463
		655	88.3428	11.6572			0.00769105		1.89313	0.120665
		654	88.3652	11.6348			0.00765954		1.89602	0.12051
		653	88.3338	11.6662			0.00770375		1.89893	0.12095
		652	88.3339	11.6661			0.0077036		1.90184	0.121041
		651	88.3187	11.6813			0.00772504		1.90476	0.121303
		650	88.2996	11.7004			0.00775196		1.90769	0.121607
		649	88.2859	11.7141			0.0077713		1.91063	0.121853
		648	88.2659	11.7341			0.00779973		1.91358	0.12217
		647	88.2835	11.7165			0.00777479		1.91654	0.122068
		646	88.2783	11.7217			0.00778205		1.9195	0.12222
		645	88.2512	11.7488			0.00782049		1.92248	0.122616
		644	88.2088	11.7912			0.00788093		1.92547	0.123185
		643	88.1919	11.8081			0.00790505		1.92846	0.123469
		642	88.2433	11.7567			0.00783169		1.93146	0.12299
		641	88.1761	11.8239			0.00792757		1.93448	0.123837
		640	88.1905	11.8095			0.007907		1.9375	0.123773
		639	88.171	11.829			0.00793482		1.94053	0.124088
		638	88.1655	11.8345			0.00794273		1.94357	0.124247
		637	88.1385	11.8615			0.00798149		1.94662	0.124647
		636	88.1719	11.8281			0.00793364		1.94969	0.124371
		635	88.1359	11.8641			0.00798519		1.95276	0.124872
		634	88.0859	11.9141			0.00805729		1.95584	0.125534
		633	88.1137	11.8863			0.0080171		1.95893	0.125319
		632	88.0858	11.9142			0.00805734		1.96203	0.125733
		631	88.0299	11.9701			0.00813837		1.96513	0.126463
		630	88.0166	11.9834			0.00815761		1.96825	0.126713
		629	88.0297	11.9703			0.00813866		1.97138	0.126667
		628	88.026	11.974			0.00814396		1.97452	0.126809
		627	87.9885	12.0115			0.00819864		1.97767	0.127335
		626	87.9819	12.0181			0.00820824		1.98083	0.127511
		625	87.9152	12.0848			0.00830591		1.984	0.12837
		624	87.9676	12.0324			0.00822912		1.98718	0.127878
		623	87.8841	12.1159			0.00835165		1.99037	0.12893
		622	87.8991	12.1009			0.00832955		1.99357	0.128862
		621	87.9068	12.0932			0.00831822		1.99678	0.128878
		620	87.847	12.153			0.00840633		2	0.129664
		619	87.8678	12.1322			0.00837566		2.00323	0.129531
		618	87.834	12.166			0.00842564		2.00647	0.130022
		617	87.7564	12.2436			0.00854105		2.00972	0.131016
		616	87.8148	12.1852			0.00845417		2.01299	0.130454
		615	87.7912	12.2088			0.0084892		2.01626	0.13083
		614	87.7042	12.2958			0.00861917		2.01954	0.131935
		613	87.7474	12.2526			0.00855447		2.02284	0.131546
		612	87.7091	12.2909			0.00861177		2.02614	0.132093
		611	87.6626	12.3374			0.00868168		2.02946	0.132737
		610	87.6046	12.3954			0.00876926		2.03279	0.133514
		609	87.6113	12.3887			0.00875916		2.03612	0.133547
		608	87.6542	12.3458			0.0086944		2.03947	0.133162
		607	87.5582	12.4418			0.00883968		2.04283	0.13438
		606	87.5423	12.4577			0.00886394		2.0462	0.134675
		605	87.5512	12.4488			0.00885035		2.04959	0.134683
		604	87.5266	12.4734			0.00888786		2.05298	0.13508
		603	87.4741	12.5259			0.0089682		2.05638	0.135802
		602	87.4797	12.5203			0.00895964		2.0598	0.135849
		601	87.4974	12.5026			0.00893253		2.06323	0.135757
		600	87.4205	12.5795			0.00905077		2.06667	0.136766
		599	87.4246	12.5754			0.00904435		2.07012	0.136832
		598	87.3748	12.6252			0.00912143		2.07358	0.137528
		597	87.3651	12.6349			0.00913637		2.07705	0.137756
		596	87.328	12.672			0.00919407		2.08054	0.138306
		595	87.3289	12.6711			0.00919261		2.08403	0.138411
		594	87.2968	12.7032			0.00924265		2.08754	0.138904
		593	87.2592	12.7408			0.00930153		2.09106	0.139464
		592	87.2449	12.7551			0.00932384		2.09459	0.139749
		591	87.2207	12.7793			0.00936192		2.09814	0.140152
		590	87.1803	12.8197			0.00942553		2.10169	0.140747
		589	87.1512	12.8488			0.00947154		2.10526	0.141209
		588	87.1445	12.8555			0.00948215		2.10884	0.141409
		587	87.0797	12.9203			0.00958515		2.11244	0.142296
		586	87.0721	12.9279			0.00959731		2.11604	0.142507
		585	87.0172	12.9828			0.00968512		2.11966	0.14328
		584	86.9857	13.0143			0.00973562		2.12329	0.143776
		583	86.9735	13.0265			0.0097553		2.12693	0.144045
		582	86.9359	13.0641			0.00981591		2.13058	0.144615
		581	86.89	13.11			0.00989014		2.13425	0.145286
		580	86.8933	13.1067			0.00988493		2.13793	0.145373
		579	86.8771	13.1229			0.00991113		2.14162	0.145691
		578	86.8106	13.1894			0.0100195		2.14533	0.146612
		577	86.8103	13.1897			0.01002		2.14905	0.146743
		576	86.7748	13.2252			0.0100781		2.15278	0.147295
		575	86.7122	13.2878			0.0101811		2.15652	0.148175
		574	86.6901	13.3099			0.0102175		2.16028	0.148569
		573	86.656	13.344			0.0102741		2.16405	0.14911
		572	86.6364	13.3636			0.0103066		2.16783	0.149476
		571	86.5917	13.4083			0.0103811		2.17163	0.150146
		570	86.5761	13.4239			0.0104071		2.17544	0.150466
		569	86.5582	13.4418			0.0104371		2.17926	0.150815
		568	86.5205	13.4795			0.0105003		2.1831	0.151404
		567	86.4558	13.5442			0.0106092		2.18695	0.152321
		566	86.4429	13.5571			0.010631		2.19081	0.152612
		565	86.4079	13.5921			0.0106903		2.19469	0.153173
		564	86.3842	13.6158			0.0107305		2.19858	0.153596
		563	86.3217	13.6783			0.0108371		2.20249	0.154495
		562	86.28	13.72			0.0109086		2.20641	0.155141
		561	86.2574	13.7426			0.0109474		2.21034	0.155555
		560	86.2396	13.7604			0.0109781		2.21429	0.155912
		559	86.1431	13.8569			0.0111451		2.21825	0.157234
		558	86.1428	13.8572			0.0111456		2.22222	0.157379
		557	86.0879	13.9121			0.0112412		2.22621	0.158194
		556	86.0433	13.9567			0.0113192		2.23022	0.158884
		555	86.0596	13.9404			0.0112907		2.23423	0.158827
		554	85.998	14.002			0.0113989		2.23827	0.15973
		553	85.9597	14.0403			0.0114664		2.24231	0.160347
		552	85.8967	14.1033			0.011578		2.24638	0.161272
		551	85.9007	14.0993			0.011571		2.25045	0.161369
		550	85.8583	14.1417			0.0116464		2.25455	0.162041
		549	85.813	14.187			0.0117273		2.25865	0.162751
		548	85.7439	14.2561			0.0118513		2.26277	0.163758
		547	85.7647	14.2353			0.0118139		2.26691	0.163649
		546	85.7052	14.2948			0.0119212		2.27106	0.164541
		545	85.6237	14.3763			0.0120689		2.27523	0.165709
		544	85.5991	14.4009			0.0121138		2.27941	0.16617
		543	85.5764	14.4236			0.0121552		2.28361	0.166607
		542	85.5232	14.4768			0.0122527		2.28782	0.167428
		541	85.4894	14.5106			0.0123147		2.29205	0.168006
		540	85.4457	14.5543			0.0123954		2.2963	0.168711
		539	85.4215	14.5785			0.0124402		2.30056	0.169173
		538	85.3332	14.6668			0.0126044		2.30483	0.170444
		537	85.3387	14.6613			0.0125942		2.30912	0.170533
		536	85.2654	14.7346			0.0127313		2.31343	0.171619
		535	85.2571	14.7429			0.0127468		2.31776	0.171884
		534	85.2072	14.7928			0.0128408		2.3221	0.172678
		533	85.1274	14.8726			0.012992		2.32645	0.173854
		532	85.1217	14.8783			0.0130028		2.33083	0.17409
		531	85.0431	14.9569			0.0131527		2.33522	0.175255
		530	85.0363	14.9637			0.0131657		2.33962	0.175507
		529	84.9576	15.0424			0.0133169		2.34405	0.176679
		528	84.9275	15.0725			0.013375		2.34848	0.177231
		527	84.8974	15.1026			0.0134332		2.35294	0.177785
		526	84.8283	15.1717			0.0135675		2.35741	0.178841
		525	84.8495	15.1505			0.0135261		2.3619	0.178738
		524	84.7513	15.2487			0.0137179		2.36641	0.180173
		523	84.7206	15.2794			0.0137783		2.37094	0.180741
		522	84.6513	15.3487			0.013915		2.37548	0.18181
		521	84.6361	15.3639			0.013945		2.38004	0.18218
		520	84.5324	15.4676			0.0141513		2.38462	0.183699
		519	84.4906	15.5094			0.0142349		2.38921	0.184418
		518	84.4413	15.5587			0.0143338		2.39382	0.185237
		517	84.4573	15.5427			0.0143015		2.39845	0.185207
		516	84.4444	15.5556			0.0143275		2.4031	0.185554
		515	84.3402	15.6598			0.0145381		2.40777	0.187095
		514	84.2736	15.7264			0.0146737		2.41245	0.188148
		513	84.2798	15.7202			0.014661		2.41715	0.18825
		512	84.2339	15.7661			0.0147547		2.42188	0.189034
		511	84.1222	15.8778			0.0149844		2.42661	0.190687
		510	84.0761	15.9239			0.0150799		2.43137	0.191481
		509	84.0362	15.9638			0.0151627		2.43615	0.192194
		508	83.9964	16.0036			0.0152456		2.44094	0.192908
		507	83.984	16.016			0.0152716		2.44576	0.193263
		506	83.8721	16.1279			0.0155062		2.45059	0.194934
		505	83.8108	16.1892			0.0156358		2.45545	0.195941
		504	83.7997	16.2003			0.0156593		2.46032	0.196283
		503	83.7487	16.2513			0.0157676		2.46521	0.197156
		502	83.6819	16.3181			0.0159102		2.47012	0.198243
		501	83.6295	16.3705			0.0160227		2.47505	0.199141
		500	83.5736	16.4264			0.0161431		2.48	0.200087
		499	83.5272	16.4728			0.0162434		2.48497	0.200909
		498	83.4788	16.5212			0.0163485		2.48996	0.20176
		497	83.4098	16.5902			0.0164988		2.49497	0.202889
		496	83.3737	16.6263			0.0165779		2.5	0.20358
		495	83.2818	16.7182			0.0167803		2.50505	0.205026
		494	83.225	16.775			0.016906		2.51012	0.206
		493	83.1608	16.8392			0.0170488		2.51521	0.207078
		492	83.0986	16.9014			0.0171879		2.52033	0.208132
		491	83.043	16.957			0.0173126		2.52546	0.209099
		490	83.0128	16.9872			0.0173806		2.53061	0.209723
		489	82.9293	17.0707			0.0175698		2.53579	0.211076
		488	82.8802	17.1198			0.0176815		2.54098	0.211963
		487	82.8354	17.1646			0.0177836		2.5462	0.212792
		486	82.75	17.25			0.0179796		2.55144	0.214182
		485	82.6723	17.3277			0.018159		2.5567	0.21547
		484	82.5971	17.4029			0.0183336		2.56198	0.216727
		483	82.5201	17.4799			0.0185136		2.56729	0.218013
		482	82.4758	17.5242			0.0186175		2.57261	0.218851
		481	82.4051	17.5949			0.0187841		2.57796	0.220056
		480	82.3977	17.6023			0.0188016		2.58333	0.220388
		479	82.2445	17.7555			0.0191659		2.58873	0.222745
		478	82.1859	17.8141			0.0193063		2.59414	0.223793
		477	82.1245	17.8755			0.0194542		2.59958	0.224884
		476	82.0664	17.9336			0.0195947		2.60504	0.225931
		475	82.0097	17.9903			0.0197325		2.61053	0.226963
		474	81.9313	18.0687			0.0199239		2.61603	0.228302
		473	81.8617	18.1383			0.0200947		2.62156	0.22952
		472	81.8098	18.1902			0.0202228		2.62712	0.230494
		471	81.7083	18.2917			0.0204746		2.6327	0.232171
		470	81.6531	18.3469			0.0206121		2.6383	0.233197
		469	81.5331	18.4669			0.0209135		2.64392	0.235146
		468	81.4642	18.5358			0.0210876		2.64957	0.236375
		467	81.4052	18.5948			0.0212374		2.65525	0.237467
		466	81.3286	18.6714			0.0214328		2.66094	0.238813
		465	81.2276	18.7724			0.0216923		2.66667	0.240512
		464	81.1247	18.8753			0.0219585		2.67241	0.242244
		463	81.086	18.914			0.0220593		2.67819	0.243062
		462	80.9638	19.0362			0.022379		2.68398	0.245081
		461	80.9118	19.0882			0.0225158		2.6898	0.246096
		460	80.803	19.197			0.0228038		2.69565	0.247934
		459	80.765	19.235			0.0229052		2.70153	0.248755
		458	80.6524	19.3476			0.0232065		2.70742	0.250659
		457	80.5849	19.4151			0.0233882		2.71335	0.251913
		456	80.4093	19.5907			0.0238651		2.7193	0.254748
		455	80.3785	19.6215			0.0239493		2.72527	0.255477
		454	80.2573	19.7427			0.0242827		2.73128	0.257532
		453	80.2096	19.7904			0.0244147		2.73731	0.258516
		452	80.0602	19.9398			0.024831		2.74336	0.260999
		451	79.9366	20.0634			0.0251786		2.74945	0.263111
		450	79.8525	20.1475			0.025417		2.75556	0.264647
		449	79.7404	20.2596			0.0257368		2.76169	0.266603
		448	79.6055	20.3945			0.0261249		2.76786	0.268905
		447	79.4934	20.5066			0.0264499		2.77405	0.270875
		446	79.4264	20.5736			0.0266456		2.78027	0.27218
		445	79.2391	20.7609			0.0271973		2.78652	0.275292
		444	79.1917	20.8083			0.0273379		2.79279	0.276313
		443	79.0232	20.9768			0.0278414		2.7991	0.279161
		442	78.8884	21.1116			0.0282488		2.80543	0.281514
		441	78.7637	21.2363			0.0286287		2.81179	0.283722
		440	78.6425	21.3575			0.029001		2.81818	0.285885
		439	78.432	21.568			0.0296549		2.8246	0.289419
		438	78.3631	21.6369			0.0298709		2.83105	0.290802
		437	78.184	21.816			0.0304372		2.83753	0.293882
		436	78.0395	21.9605			0.0308986		2.84404	0.29644
		435	77.8735	22.1265			0.0314345		2.85057	0.299343
		434	77.7107	22.2893			0.0319654		2.85714	0.302208
		433	77.4986	22.5014			0.0326661		2.86374	0.305855
		432	77.3422	22.6578			0.0331886		2.87037	0.308648
		431	77.1667	22.8333			0.0337814		2.87703	0.311753
		430	76.9973	23.0027			0.0343599		2.88372	0.314777
		429	76.7467	23.2533			0.0352272		2.89044	0.319096
		428	76.603	23.397			0.0357309		2.8972	0.321744
		427	76.4068	23.5932			0.036426		2.90398	0.325239
		426	76.1168	23.8832			0.0374693		2.9108	0.330251
		425	75.9264	24.0736			0.0381646		2.91765	0.333693
		424	75.6705	24.3295			0.039112		2.92453	0.338207
		423	75.4394	24.5606			0.0399808		2.93144	0.342347
		422	75.1268	24.8732			0.0411754		2.93839	0.347835
		421	74.8233	25.1767			0.0423574		2.94537	0.353211
		420	74.4833	25.5167			0.0437078		2.95238	0.359224
		419	74.1644	25.8356			0.0450001		2.95943	0.364931
		418	73.8696	26.1304			0.0462165		2.96651	0.370272
		417	73.5735	26.4265			0.0474601		2.97362	0.375671
		416	73.2142	26.7858			0.0489985		2.98077	0.382169
		415	72.8101	27.1899			0.0507684		2.98795	0.389479
		414	72.4726	27.5274			0.0522789		2.99517	0.395707
		413	72.0704	27.9296			0.0541181		3.00242	0.403095
		412	71.6601	28.3399			0.0560389		3.00971	0.410683
		411	71.2292	28.7708			0.0581054		3.01703	0.418695
		410	70.7643	29.2357			0.0603926		3.02439	0.427377
		409	70.256	29.744			0.0629631		3.03178	0.43691
		408	69.6913	30.3087			0.0659063		3.03922	0.447553
		407	69.1905	30.8095			0.0685952		3.04668	0.457152
		406	68.5667	31.4333			0.0720503		3.05419	0.4691
		405	67.9007	32.0993			0.0758732		3.06173	0.481978
		404	67.303	32.697			0.0794237		3.06931	0.493736
		403	66.5989	33.4011			0.0837578		3.07692	0.507658
		402	65.883	34.117			0.0883361		3.08458	0.521996
		401	65.1446	34.8554			0.0932466		3.09227	0.536976
		400	64.2903	35.7097			0.0991741		3.1	0.554472
		399	63.5267	36.4733			0.104704		3.10777	0.570435
		398	62.6464	37.3536			0.111363		3.11558	0.589033
		397	61.7908	38.2092			0.118136		3.12343	0.607445
		396	60.8608	39.1392			0.125851		3.13131	0.627757
		395	59.8663	40.1337			0.134526		3.13924	0.649853
		394	58.8628	41.1372			0.143747		3.14721	0.672608
		393	57.7856	42.2144			0.154195		3.15522	0.697509
		392	56.6356	43.3644			0.166015		3.16327	0.724672
		391	55.4041	44.5959			0.179481		3.17136	0.754452
		390	54.2083	45.7917			0.19341		3.17949	0.784184
		389	52.8649	47.1351			0.210132		3.18766	0.818431
		388	51.5098	48.4902			0.228238		3.19588	0.854061
		387	50.076	49.924			0.248862		3.20413	0.892965
		386	48.5964	51.4036			0.271864		3.21244	0.93453
		385	47.0972	52.9028			0.29712		3.22078	0.978242
		384	45.5263	54.4737			0.325898		3.22917	1.02586
		383	43.9314	56.0686			0.357796		3.2376	1.07629
		382	42.3023	57.6977			0.393481		3.24607	1.13016
		381	40.6581	59.3419			0.433057		3.25459	1.18719
		380	38.9626	61.0374			0.478096		3.26316	1.24904
		379	37.287	62.713			0.527384		3.27177	1.31357
		378	35.622	64.378			0.581738		3.28042	1.38143
		377	33.9033	66.0967			0.644301		3.28912	1.45574
		376	32.2039	67.7961			0.713628		3.29787	1.5341
		375	30.5272	69.4728			0.790518		3.30667	1.61678
		374	28.8854	71.1146			0.875406		3.31551	1.70365
		373	27.2607	72.7393			0.970446		3.3244	1.79615
		372	25.6993	74.3007			1.07408		3.33333	1.89216
		371	24.1873	75.8127			1.18814		3.34232	1.99277
		370	22.2941	77.7059			1.35421		3.35135	2.13036
		369	20.9243	79.0757			1.49419		3.36043	2.24079
		368	19.6217	80.3783			1.6463		3.36957	2.35527
		367	18.404	81.596			1.80882		3.37875	2.47215
		366	17.2126	82.7874			1.99091		3.38798	2.59714
		365	16.076	83.924			2.19061		3.39726	2.72802
		364	15.0185	84.9815			2.40431		3.40659	2.86191
		363	13.9779	86.0221			2.64696		3.41598	3.00698
		362	13.0391	86.9609			2.89981		3.42541	3.15167
		361	12.1451	87.8549			3.17762		3.4349	3.30376
		360	11.3278	88.6722			3.47057		3.44444	3.45748
		359	10.5757	89.4243			3.78069		3.45404	3.61368
		358	9.88943	90.1106			4.10535		3.46369	3.77089
		357	9.23364	90.7664			4.46115		3.47339	3.93641
		356	8.62888	91.3711			4.83764		3.48315	4.1049
		355	8.11879	91.8812			5.19915		3.49296	4.2615
		354	7.64296	92.357			5.58018		3.50282	4.42113
		353	7.22284	92.7772			5.9586		3.51275	4.57505
		352	6.84765	93.1523			6.33602		3.52273	4.72441
		351	6.51136	93.4886			6.71144		3.53276	4.86928
		350	6.19211	93.8079			7.10575		3.54286	5.01744
		349	5.94151	94.0585			7.44507		3.55301	5.14319
		348	5.70691	94.2931			7.78984		3.56322	5.26848
		347	5.49066	94.5093			8.13382		3.57349	5.3913
		346	5.28799	94.712			8.48184		3.58382	5.51338
		345	5.11913	94.8809			8.79287		3.5942	5.62169
		344	4.95931	95.0407			9.10683		3.60465	5.72948
		343	4.81787	95.1821			9.40213		3.61516	5.83011
		342	4.67688	95.3231			9.71428		3.62573	5.93476
		341	4.54497	95.455			10.0239		3.63636	6.03743
		340	4.42063	95.5794			10.3327		3.64706	6.13873
		339	4.32111	95.6789			10.5927		3.65782	6.22464
		338	4.22706	95.7729			10.8497		3.66864	6.30901
		337	4.13165	95.8684			11.1223		3.67953	6.39725
		336	4.04703	95.953			11.375		3.69048	6.47913
		335	3.95048	96.0495			11.6764		3.70149	6.5742
		334	3.89389	96.1061			11.8601		3.71257	6.63562
		333	3.82228	96.1777			12.1003		3.72372	6.71254
		332	3.76994	96.2301			12.2817		3.73494	6.77284
		331	3.70511	96.2949			12.5134		3.74622	6.84675
		330	3.65645	96.3435			12.6927		3.75758	6.90607
		329	3.61281	96.3872			12.8577		3.769	6.96137
		328	3.57771	96.4223			12.9933		3.78049	7.00864
		327	3.53555	96.4644			13.1598		3.79205	7.06418
		326	3.50134	96.4987			13.2978		3.80368	7.112
		325	3.48454	96.5155			13.3665		3.81538	7.14131
		324	3.46542	96.5346			13.4456		3.82716	7.17346
		323	3.44009	96.5599			13.5517		3.83901	7.21284
		322	3.42496	96.575			13.6158		3.85093	7.2411
		321	3.41497	96.585			13.6585		3.86293	7.26373
		320	3.4188	96.5812			13.6421		3.875	7.2707
		319	3.3999	96.6001			13.7233		3.88715	7.30373
		318	3.37979	96.6202			13.8107		3.89937	7.33846
		317	3.38298	96.617			13.7968		3.91167	7.34633
		316	3.38202	96.618			13.801		3.92405	7.35906
		315	3.36889	96.6311			13.8585		3.93651	7.38607
		314	3.36298	96.637			13.8846		3.94904	7.40479
		313	3.36442	96.6356			13.8782		3.96166	7.4149
		312	3.35512	96.6449			13.9194		3.97436	7.43779
		311	3.35942	96.6406			13.9003		3.98714	7.44462
		310	3.36275	96.6372			13.8856		4	7.45268
		309	3.35215	96.6479			13.9326		4.01294	7.47735
		308	3.35042	96.6496			13.9403		4.02597	7.49155
		307	3.34706	96.6529			13.9552		4.03909	7.50775
		306	3.35474	96.6453			13.9211		4.05229	7.51081
		305	3.35581	96.6442			13.9163		4.06557	7.52182
		304	3.34672	96.6533			13.9567		4.07895	7.54511
		303	3.35973	96.6403			13.8989		4.09241	7.54188
		302	3.35811	96.6419			13.9061		4.10596	7.55631
		301	3.36043	96.6396			13.8958		4.1196	7.56605
		300	3.3579	96.6421			13.9071		4.13333	7.58173
		299	3.35256	96.6474			13.9307		4.14716	7.60084
		298	3.36003	96.64			13.8976		4.16107	7.60453
		297	3.36187	96.6381			13.8895		4.17508	7.61511
		296	3.36838	96.6316			13.8608		4.18919	7.62007
		295	3.35982	96.6402			13.8986		4.20339	7.64338
		294	3.36573	96.6343			13.8724		4.21769	7.64915
		293	3.35967	96.6403			13.8992		4.23208	7.66959
		292	3.35651	96.6435			13.9132		4.24658	7.68658
		291	3.36411	96.6359			13.8796		4.26117	7.69047
		290	3.36607	96.6339			13.8709		4.27586	7.7013
		289	3.36084	96.6392			13.8941		4.29066	7.72106
		288	3.36138	96.6386			13.8916		4.30556	7.73376
		287	3.36265	96.6373			13.886		4.32056	7.74566
		286	3.35448	96.6455			13.9222		4.33566	7.7693
		285	3.36127	96.6387			13.8921		4.35088	7.7745
		284	3.36464	96.6354			13.8772		4.3662	7.784
		283	3.36105	96.6389			13.8931		4.38163	7.8022
		282	3.35556	96.6444			13.9174		4.39716	7.82286
		281	3.34846	96.6515			13.949		4.41281	7.84566
		280	3.34317	96.6568			13.9726		4.42857	7.8663
		279	3.34452	96.6555			13.9665		4.44444	7.87866
		278	3.3434	96.6566			13.9716		4.46043	7.89426
		277	3.33649	96.6635			14.0025		4.47653	7.91724
		276	3.33428	96.6657			14.0124		4.49275	7.93437
		275	3.3265	96.6735			14.0474		4.50909	7.95871
		274	3.31807	96.6819			14.0856		4.52555	7.98405
		273	3.3076	96.6924			14.1332		4.54212	8.01216
		272	3.30235	96.6976			14.1572		4.55882	8.03369
		271	3.29476	96.7052			14.1921		4.57565	8.05841
		270	3.28648	96.7135			14.2303		4.59259	8.08418
		269	3.29025	96.7097			14.2128		4.60967	8.09421
		268	3.27755	96.7224			14.2717		4.62687	8.12608
		267	3.27759	96.7224			14.2715		4.64419	8.14123
		266	3.2601	96.7399			14.3532		4.66165	8.17983
		265	3.262	96.738			14.3443		4.67925	8.19271
		264	3.25295	96.7471			14.3869		4.69697	8.22039
		263	3.24078	96.7592			14.4446		4.71483	8.2525
		262	3.23891	96.7611			14.4535		4.73282	8.27078
		261	3.22346	96.7765			14.5274		4.75096	8.30777
		260	3.2173	96.7827			14.5571		4.76923	8.33224
		259	3.20827	96.7917			14.6008		4.78764	8.36083
		258	3.19245	96.8076			14.6779		4.8062	8.3991
		257	3.18384	96.8162			14.7202		4.8249	8.42755
		256	3.17545	96.8246			14.7617		4.84375	8.45588
		255	3.16291	96.8371			14.824		4.86275	8.49031
		254	3.15472	96.8453			14.8651		4.88189	8.51879
		253	3.13723	96.8628			14.9533		4.90119	8.56089
		252	3.13253	96.8675			14.9772		4.92063	8.58472
		251	3.11821	96.8818			15.0504		4.94024	8.62279
		250	3.10855	96.8915			15.1002		4.96	8.6543
		249	3.09697	96.903			15.1603		4.97992	8.68891
		248	3.08834	96.9117			15.2054		5	8.71935
		247	3.07185	96.9282			15.2922		5.02024	8.76188
		246	3.06081	96.9392			15.3509		5.04065	8.79651
		245	3.04914	96.9509			15.4133		5.06122	8.83234
		244	3.03645	96.9635			15.4818		5.08197	8.87006
		243	3.02044	96.9796			15.569		5.10288	8.91329
		242	3.01946	96.9805			15.5743		5.12397	8.93321
		241	3.00355	96.9964			15.662		5.14523	8.97689
		240	2.98662	97.0134			15.7563		5.16667	9.02261
		239	2.97923	97.0208			15.7978		5.18828	9.05337
		238	2.9655	97.0345			15.8754		5.21008	9.09462
		237	2.95485	97.0452			15.9361		5.23207	9.1312
		236	2.93484	97.0652			16.0514		5.25424	9.18356
		235	2.91287	97.0871			16.1797		5.2766	9.23979
		234	2.90247	97.0975			16.2412		5.29915	9.27709
		233	2.88125	97.1188			16.368		5.32189	9.3332
		232	2.87004	97.13			16.4357		5.34483	9.37262
		231	2.84319	97.1568			16.6001		5.36797	9.43974
		230	2.81728	97.1827			16.7617		5.3913	9.50618
		229	2.79033	97.2097			16.933		5.41485	9.57547
		228	2.7676	97.2324			17.08		5.4386	9.63801
		227	2.73019	97.2698			17.3274		5.46256	9.72892
		226	2.70546	97.2945			17.4947		5.48673	9.79738
		225	2.69149	97.3085			17.5905		5.51111	9.84597
		224	2.66886	97.3311			17.7479		5.53571	9.91198
		223	2.63902	97.361			17.9596		5.56054	9.99325
		222	2.61123	97.3888			18.1611		5.58559	10.0718
		221	2.57209	97.4279			18.4523		5.61086	10.1751
		220	2.55451	97.4455			18.586		5.63636	10.2351
		219	2.5328	97.4672			18.7537		5.6621	10.3046
		218	2.51849	97.4815			18.8658		5.68807	10.3591
		217	2.49314	97.5069			19.0675		5.71429	10.4383
		216	2.46162	97.5384			19.3242		5.74074	10.5326
		215	2.44844	97.5516			19.4334		5.76744	10.5868
		214	2.43834	97.5617			19.5179		5.79439	10.6346
		213	2.40742	97.5926			19.7812		5.8216	10.7312
		212	2.39996	97.6			19.8457		5.84906	10.774
		211	2.39612	97.6039			19.8791		5.87678	10.8086
		210	2.38833	97.6117			19.9471		5.90476	10.8528
		209	2.39827	97.6017			19.8603		5.93301	10.855
		208	2.40474	97.5953			19.8043		5.96154	10.8657
		207	2.38763	97.6124			19.9532		5.99034	10.9328
		206	2.41266	97.5873			19.7361		6.01942	10.8995
		205	2.40748	97.5925			19.7807		6.04878	10.9384
		204	2.42538	97.5746			19.6275		6.07843	10.9227
		203	2.44138	97.5586			19.4925		6.10837	10.9118
		202	2.42754	97.5725			19.6091		6.13861	10.9714
		201	2.4566	97.5434			19.3656		6.16915	10.9302
		200	2.47643	97.5236			19.2027		6.2	10.9113

## Sheet: TBT-Cu0.5
		TBT-Cu0,5			KM		E
	1500	86.7766	13.2234		0.0100751		0.826667	0.091262
	1499	86.6563	13.3437		0.0102735		0.827218	0.0921869
	1498	86.6431	13.3569		0.0102955		0.82777	0.0923164
	1497	86.6246	13.3754		0.0103262		0.828323	0.0924848
	1496	86.5157	13.4843		0.0105083		0.828877	0.0933279
	1495	86.4564	13.5436		0.0106082		0.829431	0.0938018
	1494	86.4089	13.5911		0.0106885		0.829987	0.0941876
	1493	86.4314	13.5686		0.0106505		0.830543	0.0940515
	1492	86.3232	13.6768		0.0108346		0.831099	0.0948927
	1491	86.3008	13.6992		0.0108729		0.831657	0.0950922
	1490	86.2521	13.7479		0.0109565		0.832215	0.0954891
	1489	86.1691	13.8309		0.0110999		0.832774	0.0961442
	1488	86.1688	13.8312		0.0111005		0.833333	0.0961791
	1487	86.1108	13.8892		0.0112013		0.833894	0.0966473
	1486	86.0511	13.9489		0.0113056		0.834455	0.0971288
	1485	86.0109	13.9891		0.0113761		0.835017	0.097464
	1484	85.968	14.032		0.0114517		0.83558	0.0978203
	1483	85.9127	14.0873		0.0115497		0.836143	0.0982711
	1482	85.8679	14.1321		0.0116293		0.836707	0.0986424
	1481	85.8363	14.1637		0.0116857		0.837272	0.0989147
	1480	85.798	14.202		0.0117541		0.837838	0.0992372
	1479	85.862	14.138		0.0116398		0.838404	0.0987869
	1478	85.7995	14.2005		0.0117514		0.838972	0.099293
	1477	85.7684	14.2316		0.0118073		0.83954	0.0995625
	1476	85.7675	14.2325		0.0118088		0.840108	0.0996026
	1475	85.6965	14.3035		0.0119368		0.840678	0.100175
	1474	85.6645	14.3355		0.0119949		0.841248	0.100452
	1473	85.6744	14.3256		0.0119769		0.841819	0.100411
	1472	85.5678	14.4322		0.012171		0.842391	0.101256
	1471	85.499	14.501		0.0122971		0.842964	0.101814
	1470	85.4899	14.5101		0.0123139		0.843537	0.101918
	1469	85.4019	14.5981		0.0124766		0.844112	0.102624
	1468	85.362	14.638		0.0125507		0.844687	0.102963
	1467	85.3757	14.6243		0.0125252		0.845262	0.102894
	1466	85.3236	14.6764		0.0126224		0.845839	0.103327
	1465	85.2702	14.7298		0.0127223		0.846416	0.103771
	1464	85.2352	14.7648		0.0127881		0.846995	0.104074
	1463	85.1954	14.8046		0.0128631		0.847573	0.104415
	1462	85.162	14.838		0.0129264		0.848153	0.104707
	1461	85.1621	14.8379		0.0129262		0.848734	0.104742
	1460	85.1108	14.8892		0.0130236		0.849315	0.105172
	1459	85.1064	14.8936		0.0130319		0.849897	0.105242
	1458	85.0644	14.9356		0.0131119		0.85048	0.1056
	1457	85.0539	14.9461		0.013132		0.851064	0.105717
	1456	85.0281	14.9719		0.0131814		0.851648	0.105952
	1455	84.9719	15.0281		0.0132893		0.852234	0.106422
	1454	84.993	15.007		0.0132487		0.85282	0.106296
	1453	84.95	15.05		0.0133315		0.853407	0.106664
	1452	84.9583	15.0417		0.0133154		0.853994	0.106636
	1451	84.9459	15.0541		0.0133394		0.854583	0.106769
	1450	84.9233	15.0767		0.0133831		0.855172	0.106981
	1449	84.9488	15.0512		0.0133338		0.855763	0.10682
	1448	84.8909	15.1091		0.0134457		0.856354	0.107305
	1447	84.8887	15.1113		0.01345		0.856945	0.107359
	1446	84.9145	15.0855		0.0134001		0.857538	0.107197
	1445	84.8957	15.1043		0.0134365		0.858131	0.107379
	1444	84.9304	15.0696		0.0133693		0.858726	0.107147
	1443	84.9324	15.0676		0.0133655		0.859321	0.107169
	1442	84.919	15.081		0.0133913		0.859917	0.10731
	1441	84.8884	15.1116		0.0134506		0.860514	0.107584
	1440	84.9229	15.0771		0.0133838		0.861111	0.107354
	1439	84.9174	15.0826		0.0133945		0.86171	0.107434
	1438	84.926	15.074		0.0133778		0.862309	0.107405
	1437	84.9367	15.0633		0.0133572		0.862909	0.107359
	1436	84.9534	15.0466		0.013325		0.86351	0.107267
	1435	84.956	15.044		0.0133199		0.864111	0.107284
	1434	84.9579	15.0421		0.0133163		0.864714	0.107307
	1433	84.9767	15.0233		0.01328		0.865318	0.107198
	1432	84.9789	15.0211		0.0132759		0.865922	0.107219
	1431	84.9919	15.0081		0.0132509		0.866527	0.107155
	1430	84.9794	15.0206		0.0132749		0.867133	0.10729
	1429	85.0281	14.9719		0.0131815		0.86774	0.106949
	1428	85.0331	14.9669		0.0131718		0.868347	0.106947
	1427	85.0579	14.9421		0.0131243		0.868956	0.106792
	1426	85.0859	14.9141		0.0130709		0.869565	0.106611
	1425	85.0806	14.9194		0.013081		0.870175	0.10669
	1424	85.1018	14.8982		0.0130406		0.870787	0.106563
	1423	85.1428	14.8572		0.0129627		0.871398	0.106281
	1422	85.1164	14.8836		0.0130129		0.872011	0.106524
	1421	85.174	14.826		0.0129037		0.872625	0.106114
	1420	85.167	14.833		0.0129168		0.873239	0.106205
	1419	85.2411	14.7589		0.0127771		0.873855	0.105666
	1418	85.2739	14.7261		0.0127153		0.874471	0.105447
	1417	85.3127	14.6873		0.0126428		0.875088	0.105183
	1416	85.3341	14.6659		0.0126027		0.875706	0.105054
	1415	85.4061	14.5939		0.0124688		0.876325	0.104531
	1414	85.3933	14.6067		0.0124925		0.876945	0.104667
	1413	85.4707	14.5293		0.0123493		0.877565	0.104102
	1412	85.4954	14.5046		0.0123038		0.878187	0.103947
	1411	85.566	14.434		0.0121742		0.878809	0.103435
	1410	85.5866	14.4134		0.0121367		0.879433	0.103312
	1409	85.6779	14.3221		0.0119705		0.880057	0.102639
	1408	85.7164	14.2836		0.0119009		0.880682	0.102376
	1407	85.747	14.253		0.0118458		0.881308	0.102175
	1406	85.8168	14.1832		0.0117205		0.881935	0.10167
	1405	85.8963	14.1037		0.0115787		0.882562	0.101089
	1404	85.9283	14.0717		0.0115219		0.883191	0.100876
	1403	86	14		0.0113954		0.88382	0.100357
	1402	86.077	13.923		0.0112602		0.884451	0.0997953
	1401	86.1149	13.8851		0.0111941		0.885082	0.0995374
	1400	86.1956	13.8044		0.0110541		0.885714	0.0989483
	1399	86.2568	13.7432		0.0109484		0.886347	0.0985093
	1398	86.3008	13.6992		0.0108729		0.886981	0.0982042
	1397	86.3616	13.6384		0.0107691		0.887616	0.0977693
	1396	86.4386	13.5614		0.0106383		0.888252	0.0972085
	1395	86.4794	13.5206		0.0105694		0.888889	0.0969279
	1394	86.5066	13.4934		0.0105236		0.889527	0.0967524
	1393	86.5607	13.4393		0.0104328		0.890165	0.0963686
	1392	86.6691	13.3309		0.0102524		0.890805	0.0955661
	1391	86.696	13.304		0.0102079		0.891445	0.0953928
	1390	86.757	13.243		0.0101074		0.892086	0.0949562
	1389	86.8059	13.1941		0.0100271		0.892729	0.0946123
	1388	86.8573	13.1427		0.0099434		0.893372	0.0942505
	1387	86.9362	13.0638		0.00981543		0.894016	0.0936758
	1386	86.9902	13.0098		0.00972831		0.894661	0.0932928
	1385	87.0601	12.9399		0.00961637		0.895307	0.0927879
	1384	87.0994	12.9006		0.00955369		0.895954	0.0925185
	1383	87.1625	12.8375		0.00945369		0.896602	0.0920662
	1382	87.2704	12.7296		0.00928393		0.89725	0.0912689
	1381	87.3577	12.6423		0.00914787		0.8979	0.0906304
	1380	87.4086	12.5914		0.00906916		0.898551	0.0902724
	1379	87.4673	12.5327		0.0089787		0.899202	0.0898536
	1378	87.5413	12.4587		0.00886548		0.899855	0.0893177
	1377	87.6404	12.3596		0.00871514		0.900508	0.0885893
	1376	87.7339	12.2661		0.00857468		0.901163	0.0879044
	1375	87.7877	12.2123		0.00849431		0.901818	0.0875233
	1374	87.8594	12.1406		0.0083881		0.902475	0.087006
	1373	87.9489	12.0511		0.00825647		0.903132	0.0863521
	1372	88.0072	11.9928		0.00817127		0.90379	0.0859367
	1371	88.0596	11.9404		0.00809523		0.904449	0.0855671
	1370	88.1471	11.8529		0.0079691		0.905109	0.0849288
	1369	88.181	11.819		0.00792054		0.905771	0.0847006
	1368	88.2403	11.7597		0.007836		0.906433	0.0842782
	1367	88.277	11.723		0.00778394		0.907096	0.0840284
	1366	88.3316	11.6684		0.00770684		0.90776	0.0836419
	1365	88.386	11.614		0.00763042		0.908425	0.0832566
	1364	88.4121	11.5879		0.00759401		0.909091	0.0830882
	1363	88.4148	11.5852		0.00759012		0.909758	0.0830974
	1362	88.4652	11.5348		0.00751995		0.910426	0.0827427
	1361	88.4717	11.5283		0.00751101		0.911095	0.0827239
	1360	88.4861	11.5139		0.00749094		0.911765	0.0826437
	1359	88.4746	11.5254		0.00750695		0.912436	0.0827624
	1358	88.5454	11.4546		0.00740912		0.913108	0.0822516
	1357	88.4898	11.5102		0.00748584		0.91378	0.0827068
	1356	88.5037	11.4963		0.0074666		0.914454	0.0826309
	1355	88.5365	11.4635		0.00742134		0.915129	0.0824105
	1354	88.5569	11.4431		0.00739321		0.915805	0.0822845
	1353	88.5349	11.4651		0.00742361		0.916482	0.082484
	1352	88.5126	11.4874		0.00745435		0.91716	0.0826851
	1351	88.4998	11.5002		0.00747203		0.917839	0.0828138
	1350	88.4902	11.5098		0.0074853		0.918519	0.082918
	1349	88.4994	11.5006		0.00747255		0.919199	0.082878
	1348	88.4952	11.5048		0.00747842		0.919881	0.0829413
	1347	88.4503	11.5497		0.00754077		0.920564	0.0833172
	1346	88.4786	11.5214		0.00750138		0.921248	0.0831302
	1345	88.4581	11.5419		0.00752984		0.921933	0.0833187
	1344	88.4471	11.5529		0.00754514		0.922619	0.0834343
	1343	88.4723	11.5277		0.00751019		0.923306	0.0832719
	1342	88.4224	11.5776		0.00757953		0.923994	0.0836866
	1341	88.4363	11.5637		0.00756018		0.924683	0.0836108
	1340	88.4215	11.5785		0.00758085		0.925373	0.0837563
	1339	88.3906	11.6094		0.00762401		0.926064	0.0840257
	1338	88.4125	11.5875		0.00759336		0.926756	0.083888
	1337	88.4186	11.5814		0.00758492		0.92745	0.0838727
	1336	88.4	11.6		0.00761082		0.928144	0.0840472
	1335	88.3963	11.6037		0.0076161		0.928839	0.0841078
	1334	88.4233	11.5767		0.00757827		0.929535	0.0839301
	1333	88.4424	11.5576		0.00755173		0.930233	0.0838145
	1332	88.4381	11.5619		0.00755767		0.930931	0.0838789
	1331	88.4495	11.5505		0.00754188		0.93163	0.0838227
	1330	88.4492	11.5508		0.00754231		0.932331	0.0838566
	1329	88.4185	11.5815		0.007585		0.933032	0.0841252
	1328	88.3966	11.6034		0.00761565		0.933735	0.0843267
	1327	88.3844	11.6156		0.00763275		0.934439	0.0844532
	1326	88.3493	11.6507		0.00768188		0.935143	0.0847565
	1325	88.3472	11.6528		0.00768485		0.935849	0.0848048
	1324	88.3449	11.6551		0.00768809		0.936556	0.0848547
	1323	88.2783	11.7217		0.00778212		0.937264	0.0854043
	1322	88.2907	11.7093		0.00776459		0.937973	0.0853403
	1321	88.252	11.748		0.00781938		0.938683	0.0856733
	1320	88.2214	11.7786		0.00786289		0.939394	0.0859439
	1319	88.1954	11.8046		0.00789994		0.940106	0.0861788
	1318	88.1632	11.8368		0.00794601		0.940819	0.0864625
	1317	88.1677	11.8323		0.0079396		0.941534	0.0864604
	1316	88.18	11.82		0.00792203		0.942249	0.0863975
	1315	88.1602	11.8398		0.00795028		0.942966	0.0865843
	1314	88.1302	11.8698		0.00799343		0.943683	0.086852
	1313	88.1022	11.8978		0.00803367		0.944402	0.0871035
	1312	88.075	11.925		0.00807296		0.945122	0.0873495
	1311	88.0854	11.9146		0.008058		0.945843	0.0873018
	1310	88.0777	11.9223		0.00806904		0.946565	0.0873949
	1309	88.0614	11.9386		0.00809268		0.947288	0.0875563
	1308	88.0495	11.9505		0.00810995		0.948012	0.0876831
	1307	88.0101	11.9899		0.00816709		0.948738	0.0880251
	1306	87.9706	12.0294		0.00822467		0.949464	0.0883687
	1305	87.9873	12.0127		0.00820034		0.950192	0.0882717
	1304	87.9365	12.0635		0.0082746		0.95092	0.0887045
	1303	87.9402	12.0598		0.00826916		0.95165	0.0887093
	1302	87.9615	12.0385		0.00823798		0.952381	0.0885759
	1301	87.8889	12.1111		0.00834451		0.953113	0.0891811
	1300	87.8616	12.1384		0.00838487		0.953846	0.0894308
	1299	87.8475	12.1525		0.0084057		0.95458	0.0895763
	1298	87.8536	12.1464		0.00839659		0.955316	0.0895622
	1297	87.8125	12.1875		0.00845754		0.956052	0.0899214
	1296	87.8151	12.1849		0.0084537		0.95679	0.0899356
	1295	87.7744	12.2256		0.00851424		0.957529	0.0902919
	1294	87.7604	12.2396		0.00853508		0.958269	0.0904373
	1293	87.7507	12.2493		0.00854954		0.95901	0.0905489
	1292	87.7476	12.2524		0.0085541		0.959752	0.090608
	1291	87.6852	12.3148		0.00864759		0.960496	0.0911371
	1290	87.6762	12.3238		0.00866112		0.96124	0.0912437
	1289	87.6451	12.3549		0.00870811		0.961986	0.0915264
	1288	87.6394	12.3606		0.00871669		0.962733	0.091607
	1287	87.6086	12.3914		0.00876317		0.963481	0.0918866
	1286	87.5835	12.4165		0.00880136		0.96423	0.0921224
	1285	87.5702	12.4298		0.00882142		0.964981	0.0922632
	1284	87.5526	12.4474		0.0088482		0.965732	0.0924391
	1283	87.5395	12.4605		0.00886829		0.966485	0.0925801
	1282	87.5243	12.4757		0.00889148		0.967239	0.0927372
	1281	87.5121	12.4879		0.00891002		0.967994	0.09287
	1280	87.4478	12.5522		0.00900874		0.96875	0.0934196
	1279	87.4525	12.5475		0.00900147		0.969507	0.0934184
	1278	87.3849	12.6151		0.00910573		0.970266	0.0939946
	1277	87.4033	12.5967		0.00907733		0.971026	0.0938846
	1276	87.3603	12.6397		0.00914391		0.971787	0.0942652
	1275	87.3535	12.6465		0.00915439		0.972549	0.0943562
	1274	87.3406	12.6594		0.00917449		0.973312	0.0944968
	1273	87.3036	12.6964		0.00923207		0.974077	0.0948301
	1272	87.2796	12.7204		0.00926951		0.974843	0.0950595
	1271	87.2467	12.7533		0.009321		0.97561	0.0953607
	1270	87.2295	12.7705		0.00934801		0.976378	0.0955363
	1269	87.2072	12.7928		0.00938308		0.977147	0.0957531
	1268	87.1827	12.8173		0.0094217		0.977918	0.0959878
	1267	87.1378	12.8622		0.00949275		0.97869	0.096387
	1266	87.1345	12.8655		0.00949807		0.979463	0.0964521
	1265	87.11	12.89		0.00953689		0.980237	0.0966872
	1264	87.105	12.895		0.00954481		0.981013	0.0967656
	1263	87.0443	12.9557		0.00964173		0.981789	0.0972941
	1262	87.0552	12.9448		0.00962423		0.982567	0.0972443
	1261	86.9766	13.0234		0.00975027		0.983347	0.0979178
	1260	87.0038	12.9962		0.00970662		0.984127	0.0977371
	1259	86.9174	13.0826		0.00984578		0.984909	0.0984743
	1258	86.8932	13.1068		0.00988508		0.985692	0.0987099
	1257	86.8739	13.1261		0.00991637		0.986476	0.0989053
	1256	86.8414	13.1586		0.0099693		0.987261	0.0992084
	1255	86.81	13.19		0.0100206		0.988048	0.0995029
	1254	86.7997	13.2003		0.0100374		0.988836	0.099626
	1253	86.7547	13.2453		0.0101111		0.989625	0.100031
	1252	86.7644	13.2356		0.0100952		0.990415	0.0999922
	1251	86.7276	13.2724		0.0101558		0.991207	0.100332
	1250	86.7077	13.2923		0.0101885		0.992	0.100534
	1249	86.6726	13.3274		0.0102465		0.992794	0.10086
	1248	86.65	13.35		0.010284		0.99359	0.101085
	1247	86.6018	13.3982		0.0103642		0.994387	0.101519
	1246	86.585	13.415		0.0103922		0.995185	0.101696
	1245	86.5593	13.4407		0.0104351		0.995984	0.101947
	1244	86.5364	13.4636		0.0104735		0.996785	0.102175
	1243	86.4861	13.5139		0.0105581		0.997586	0.102629
	1242	86.5153	13.4847		0.010509		0.99839	0.102431
	1241	86.4018	13.5982		0.0107006		0.999194	0.103402
	1240	86.4274	13.5726		0.0106573		1	0.103234
	1239	86.3859	13.6141		0.0107276		1.00081	0.103616
	1238	86.3864	13.6136		0.0107269		1.00162	0.103654
	1237	86.3718	13.6282		0.0107516		1.00243	0.103816
	1236	86.3309	13.6691		0.0108214		1.00324	0.104194
	1235	86.2703	13.7297		0.0109253		1.00405	0.104736
	1234	86.2637	13.7363		0.0109366		1.00486	0.104832
	1233	86.2365	13.7635		0.0109835		1.00568	0.105099
	1232	86.1977	13.8023		0.0110503		1.00649	0.105461
	1231	86.2027	13.7973		0.0110417		1.00731	0.105463
	1230	86.1555	13.8445		0.0111236		1.00813	0.105896
	1229	86.0967	13.9033		0.0112259		1.00895	0.106425
	1228	86.0969	13.9031		0.0112255		1.00977	0.106467
	1227	86.0823	13.9177		0.0112509		1.01059	0.106631
	1226	86.0508	13.9492		0.0113061		1.01142	0.106936
	1225	85.9927	14.0073		0.0114082		1.01224	0.107461
	1224	85.9906	14.0094		0.0114118		1.01307	0.107522
	1223	85.9434	14.0566		0.0114953		1.0139	0.107959
	1222	85.9498	14.0502		0.011484		1.01473	0.10795
	1221	85.9089	14.0911		0.0115565		1.01556	0.108334
	1220	85.8697	14.1303		0.011626		1.01639	0.108704
	1219	85.863	14.137		0.0116381		1.01723	0.108805
	1218	85.831	14.169		0.0116951		1.01806	0.109116
	1217	85.796	14.204		0.0117577		1.0189	0.109453
	1216	85.7417	14.2583		0.0118554		1.01974	0.109952
	1215	85.7305	14.2695		0.0118755		1.02058	0.11009
	1214	85.7269	14.2731		0.011882		1.02142	0.110166
	1213	85.6707	14.3293		0.0119835		1.02226	0.110681
	1212	85.6623	14.3377		0.0119989		1.0231	0.110798
	1211	85.6231	14.3769		0.01207		1.02395	0.111171
	1210	85.564	14.436		0.0121778		1.02479	0.111713
	1209	85.559	14.441		0.0121871		1.02564	0.111802
	1208	85.5339	14.4661		0.0122331		1.02649	0.112059
	1207	85.4909	14.5091		0.0123121		1.02734	0.112467
	1206	85.5199	14.4801		0.0122588		1.02819	0.112269
	1205	85.4408	14.5592		0.0124045		1.02905	0.112981
	1204	85.4472	14.5528		0.0123927		1.0299	0.112975
	1203	85.3948	14.6052		0.0124897		1.03076	0.113463
	1202	85.3592	14.6408		0.0125559		1.03161	0.113811
	1201	85.3358	14.6642		0.0125996		1.03247	0.114056
	1200	85.3078	14.6922		0.0126519		1.03333	0.11434
	1199	85.2827	14.7173		0.0126989		1.0342	0.1146
	1198	85.2715	14.7285		0.0127199		1.03506	0.114742
	1197	85.2246	14.7754		0.0128081		1.03592	0.115188
	1196	85.1839	14.8161		0.0128849		1.03679	0.115581
	1195	85.1473	14.8527		0.0129542		1.03766	0.11594
	1194	85.1186	14.8814		0.0130086		1.03853	0.116232
	1193	85.0969	14.9031		0.01305		1.0394	0.116465
	1192	85.0357	14.9643		0.0131668		1.04027	0.117034
	1191	85.0459	14.9541		0.0131473		1.04114	0.116997
	1190	84.994	15.006		0.0132468		1.04202	0.117488
	1189	84.9769	15.0231		0.0132797		1.04289	0.117683
	1188	84.9441	15.0559		0.0133429		1.04377	0.118012
	1187	84.9372	15.0628		0.0133561		1.04465	0.118121
	1186	84.9567	15.0433		0.0133186		1.04553	0.118004
	1185	84.8274	15.1726		0.0135692		1.04641	0.11916
	1184	84.8354	15.1646		0.0135536		1.0473	0.119141
	1183	84.7719	15.2281		0.0136776		1.04818	0.119736
	1182	84.7944	15.2056		0.0136335		1.04907	0.119593
	1181	84.7615	15.2385		0.0136979		1.04996	0.119926
	1180	84.7368	15.2632		0.0137464		1.05085	0.120189
	1179	84.662	15.338		0.0138938		1.05174	0.120883
	1178	84.6483	15.3517		0.0139209		1.05263	0.121052
	1177	84.6199	15.3801		0.013977		1.05353	0.121347
	1176	84.586	15.414		0.0140444		1.05442	0.121691
	1175	84.5464	15.4536		0.0141232		1.05532	0.122084
	1174	84.5072	15.4928		0.0142016		1.05622	0.122474
	1173	84.4849	15.5151		0.0142463		1.05712	0.122719
	1172	84.4732	15.5268		0.0142696		1.05802	0.122872
	1171	84.4267	15.5733		0.0143633		1.05892	0.123327
	1170	84.4492	15.5508		0.014318		1.05983	0.123185
	1169	84.363	15.637		0.0144919		1.06074	0.123984
	1168	84.381	15.619		0.0144554		1.06164	0.123881
	1167	84.2865	15.7135		0.0146474		1.06255	0.124754
	1166	84.288	15.712		0.0146443		1.06346	0.124795
	1165	84.2695	15.7305		0.014682		1.06438	0.125009
	1164	84.242	15.758		0.0147382		1.06529	0.125302
	1163	84.1939	15.8061		0.0148368		1.06621	0.125774
	1162	84.1554	15.8446		0.0149159		1.06713	0.126163
	1161	84.1246	15.8754		0.0149794		1.06804	0.126486
	1160	84.1437	15.8563		0.0149401		1.06897	0.126374
	1159	84.0798	15.9202		0.0150723		1.06989	0.126987
	1158	84.0524	15.9476		0.015129		1.07081	0.12728
	1157	84.0476	15.9524		0.015139		1.07174	0.127378
	1156	83.9869	16.0131		0.0152653		1.07266	0.127963
	1155	83.9861	16.0139		0.0152672		1.07359	0.128026
	1154	83.9693	16.0307		0.0153023		1.07452	0.128229
	1153	83.9448	16.0552		0.0153536		1.07546	0.128499
	1152	83.9277	16.0723		0.0153894		1.07639	0.128705
	1151	83.8723	16.1277		0.0155058		1.07732	0.129247
	1150	83.8203	16.1797		0.0156157		1.07826	0.129761
	1149	83.8234	16.1766		0.0156092		1.0792	0.12979
	1148	83.8025	16.1975		0.0156535		1.08014	0.130031
	1147	83.8044	16.1956		0.0156495		1.08108	0.130071
	1146	83.7203	16.2797		0.0158282		1.08202	0.130868
	1145	83.7097	16.2903		0.0158508		1.08297	0.131019
	1144	83.69	16.31		0.015893		1.08392	0.13125
	1143	83.6396	16.3604		0.0160009		1.08486	0.131753
	1142	83.6246	16.3754		0.0160332		1.08581	0.131943
	1141	83.5604	16.4396		0.0161715		1.08677	0.132569
	1140	83.6019	16.3981		0.0160821		1.08772	0.13226
	1139	83.5664	16.4336		0.0161586		1.08867	0.132633
	1138	83.5192	16.4808		0.0162608		1.08963	0.13311
	1137	83.5154	16.4846		0.0162689		1.09059	0.133202
	1136	83.4876	16.5124		0.0163292		1.09155	0.133507
	1135	83.4294	16.5706		0.0164561		1.09251	0.134084
	1134	83.425	16.575		0.0164657		1.09347	0.134182
	1133	83.3891	16.6109		0.0165443		1.09444	0.134561
	1132	83.3554	16.6446		0.0166182		1.09541	0.134921
	1131	83.3288	16.6712		0.0166767		1.09637	0.135218
	1130	83.308	16.692		0.0167226		1.09735	0.135464
	1129	83.2945	16.7055		0.0167521		1.09832	0.135643
	1128	83.2754	16.7246		0.0167944		1.09929	0.135875
	1127	83.2592	16.7408		0.0168302		1.10027	0.13608
	1126	83.22	16.78		0.016917		1.10124	0.136491
	1125	83.2152	16.7848		0.0169277		1.10222	0.136595
	1124	83.2128	16.7872		0.0169332		1.1032	0.136678
	1123	83.1307	16.8693		0.0171159		1.10419	0.137474
	1122	83.1167	16.8833		0.0171473		1.10517	0.137661
	1121	83.0886	16.9114		0.0172104		1.10616	0.137976
	1120	83.0732	16.9268		0.0172447		1.10714	0.138175
	1119	83.0399	16.9601		0.0173198		1.10813	0.138537
	1118	83.0227	16.9773		0.0173584		1.10912	0.138754
	1117	82.956	17.044		0.0175091		1.11012	0.139417
	1116	82.9674	17.0326		0.0174834		1.11111	0.139377
	1115	82.9217	17.0783		0.017587		1.11211	0.139852
	1114	82.9099	17.0901		0.0176139		1.11311	0.140022
	1113	82.8976	17.1024		0.0176418		1.11411	0.140196
	1112	82.8558	17.1442		0.0177371		1.11511	0.140637
	1111	82.8059	17.1941		0.0178512		1.11611	0.141152
	1110	82.7987	17.2013		0.0178677		1.11712	0.141281
	1109	82.7812	17.2188		0.0179079		1.11812	0.141504
	1108	82.7365	17.2635		0.0180107		1.11913	0.141973
	1107	82.6792	17.3208		0.0181431		1.12014	0.142558
	1106	82.6699	17.3301		0.0181646		1.12116	0.142707
	1105	82.6652	17.3348		0.0181754		1.12217	0.142814
	1104	82.5842	17.4158		0.0183638		1.12319	0.143618
	1103	82.6033	17.3967		0.0183191		1.12421	0.143508
	1102	82.5452	17.4548		0.0184547		1.12523	0.144103
	1101	82.5668	17.4332		0.0184043		1.12625	0.143972
	1100	82.5067	17.4933		0.018545		1.12727	0.144587
	1099	82.4333	17.5667		0.0187174		1.1283	0.145323
	1098	82.4661	17.5339		0.0186402		1.12933	0.145089
	1097	82.4338	17.5662		0.0187163		1.13036	0.145451
	1096	82.3684	17.6316		0.0188709		1.13139	0.146117
	1095	82.3603	17.6397		0.0188902		1.13242	0.146259
	1094	82.3167	17.6833		0.0189937		1.13346	0.146726
	1093	82.288	17.712		0.0190619		1.13449	0.147056
	1092	82.2507	17.7493		0.019151		1.13553	0.147467
	1091	82.2102	17.7898		0.0192481		1.13657	0.147908
	1090	82.1576	17.8424		0.0193743		1.13761	0.14846
	1089	82.2025	17.7975		0.0192664		1.13866	0.148114
	1088	82.1612	17.8388		0.0193658		1.13971	0.148564
	1087	82.0957	17.9043		0.0195238		1.14075	0.149238
	1086	82.108	17.892		0.0194941		1.1418	0.149193
	1085	82.0208	17.9792		0.0197055		1.14286	0.150069
	1084	82.0287	17.9713		0.0196862		1.14391	0.150064
	1083	82.0035	17.9965		0.0197476		1.14497	0.150367
	1082	81.946	18.054		0.0198879		1.14603	0.15097
	1081	81.8932	18.1068		0.0200174		1.14709	0.151531
	1080	81.9224	18.0776		0.0199458		1.14815	0.15133
	1079	81.877	18.123		0.0200571		1.14921	0.151822
	1078	81.8451	18.1549		0.0201355		1.15028	0.152189
	1077	81.8348	18.1652		0.0201611		1.15135	0.152356
	1076	81.7883	18.2117		0.0202758		1.15242	0.15286
	1075	81.7272	18.2728		0.0204275		1.15349	0.153502
	1074	81.7111	18.2889		0.0204675		1.15456	0.153724
	1073	81.725	18.275		0.020433		1.15564	0.153666
	1072	81.6595	18.3405		0.0205962		1.15672	0.15435
	1071	81.6156	18.3844		0.020706		1.1578	0.154833
	1070	81.5547	18.4453		0.020859		1.15888	0.155477
	1069	81.5553	18.4447		0.0208576		1.15996	0.155544
	1068	81.5419	18.4581		0.0208911		1.16105	0.155742
	1067	81.5061	18.4939		0.0209816		1.16214	0.156152
	1066	81.4326	18.5674		0.0211676		1.16323	0.156916
	1065	81.4147	18.5853		0.0212131		1.16432	0.157159
	1064	81.4122	18.5878		0.0212197		1.16541	0.157257
	1063	81.3891	18.6109		0.0212784		1.16651	0.157548
	1062	81.3583	18.6417		0.0213569		1.16761	0.157913
	1061	81.2802	18.7198		0.021557		1.16871	0.158726
	1060	81.2821	18.7179		0.0215522		1.16981	0.158783
	1059	81.2561	18.7439		0.0216189		1.17092	0.159103
	1058	81.2012	18.7988		0.0217604		1.17202	0.159699
	1057	81.1992	18.8008		0.0217656		1.17313	0.159793
	1056	81.1376	18.8624		0.0219251		1.17424	0.160454
	1055	81.1051	18.8949		0.0220095		1.17536	0.160838
	1054	81.0827	18.9173		0.0220679		1.17647	0.161128
	1053	81.0257	18.9743		0.0222166		1.17759	0.161747
	1052	81.0174	18.9826		0.0222384		1.17871	0.161903
	1051	80.9945	19.0055		0.0222983		1.17983	0.162198
	1050	80.9294	19.0706		0.0224693		1.18095	0.162896
	1049	80.905	19.095		0.0225339		1.18208	0.163208
	1048	80.8741	19.1259		0.0226155		1.18321	0.163581
	1047	80.8403	19.1597		0.0227048		1.18434	0.163982
	1046	80.8279	19.1721		0.0227378		1.18547	0.16418
	1045	80.7856	19.2144		0.0228501		1.1866	0.164663
	1044	80.7605	19.2395		0.022917		1.18774	0.164983
	1043	80.7332	19.2668		0.0229899		1.18888	0.165325
	1042	80.7123	19.2877		0.0230458		1.19002	0.165605
	1041	80.6367	19.3633		0.0232487		1.19116	0.166412
	1040	80.6409	19.3591		0.0232374		1.19231	0.166452
	1039	80.5826	19.4174		0.0233944		1.19346	0.167093
	1038	80.5515	19.4485		0.0234784		1.19461	0.167474
	1037	80.5262	19.4738		0.023547		1.19576	0.167799
	1036	80.4697	19.5303		0.0237004		1.19691	0.168426
	1035	80.4581	19.5419		0.023732		1.19807	0.16862
	1034	80.431	19.569		0.0238058		1.19923	0.168963
	1033	80.3807	19.6193		0.0239433		1.20039	0.169532
	1032	80.3425	19.6575		0.0240482		1.20155	0.169986
	1031	80.3195	19.6805		0.0241112		1.20272	0.170291
	1030	80.2629	19.7371		0.0242672		1.20388	0.170924
	1029	80.2392	19.7608		0.0243328		1.20505	0.171238
	1028	80.2072	19.7928		0.0244213		1.20623	0.171632
	1027	80.158	19.842		0.024558		1.2074	0.172196
	1026	80.1328	19.8672		0.0246282		1.20858	0.172526
	1025	80.1041	19.8959		0.0247082		1.20976	0.17289
	1024	80.0769	19.9231		0.0247843		1.21094	0.17324
	1023	80.0348	19.9652		0.0249024		1.21212	0.173738
	1022	80.0284	19.9716		0.0249202		1.21331	0.173885
	1021	79.9826	20.0174		0.025049		1.2145	0.174419
	1020	79.9472	20.0528		0.0251488		1.21569	0.174852
	1019	79.8905	20.1095		0.0253093		1.21688	0.175495
	1018	79.8714	20.1286		0.0253633		1.21807	0.175768
	1017	79.8295	20.1705		0.0254823		1.21927	0.176266
	1016	79.7802	20.2198		0.0256229		1.22047	0.176839
	1015	79.7657	20.2343		0.0256645		1.22167	0.17707
	1014	79.7081	20.2919		0.0258294		1.22288	0.177725
	1013	79.7067	20.2933		0.0258335		1.22409	0.177827
	1012	79.6638	20.3362		0.0259567		1.2253	0.178339
	1011	79.6016	20.3984		0.0261362		1.22651	0.179043
	1010	79.5654	20.4346		0.0262409		1.22772	0.17949
	1009	79.5463	20.4537		0.0262963		1.22894	0.179768
	1008	79.5173	20.4827		0.0263806		1.23016	0.180145
	1007	79.4551	20.5449		0.0265618		1.23138	0.180853
	1006	79.422	20.578		0.0266585		1.2326	0.181272
	1005	79.4009	20.5991		0.0267204		1.23383	0.181572
	1004	79.3563	20.6437		0.0268513		1.23506	0.182107
	1003	79.3054	20.6946		0.0270011		1.23629	0.182705
	1002	79.3055	20.6945		0.0270009		1.23752	0.182796
	1001	79.2374	20.7626		0.0272022		1.23876	0.183568
	1000	79.2121	20.7879		0.0272773		1.24	0.183913
	999	79.1811	20.8189		0.0273693		1.24124	0.184315
	998	79.1365	20.8635		0.0275021		1.24248	0.184854
	997	79.1345	20.8655		0.0275083		1.24373	0.184967
	996	79.1036	20.8964		0.0276005		1.24498	0.18537
	995	79.0501	20.9499		0.0277608		1.24623	0.186001
	994	78.9807	21.0193		0.0279696		1.24748	0.186793
	993	79.0062	20.9938		0.0278929		1.24874	0.186631
	992	78.9606	21.0394		0.0280301		1.25	0.187183
	991	78.9034	21.0966		0.0282032		1.25126	0.187855
	990	78.7752	21.2248		0.0285934		1.25253	0.189246
	989	78.8091	21.1909		0.0284899		1.25379	0.188998
	988	78.7682	21.2318		0.0286149		1.25506	0.189508
	987	78.7603	21.2397		0.0286392		1.25633	0.189685
	986	78.7428	21.2572		0.0286927		1.25761	0.189958
	985	78.681	21.319		0.0288823		1.25888	0.190682
	984	78.6637	21.3363		0.0289356		1.26016	0.190954
	983	78.6595	21.3405		0.0289487		1.26144	0.191095
	982	78.5891	21.4109		0.0291662		1.26273	0.191909
	981	78.5774	21.4226		0.0292023		1.26402	0.192125
	980	78.5149	21.4851		0.0293964		1.26531	0.192861
	979	78.4634	21.5366		0.0295567		1.2666	0.193485
	978	78.4337	21.5663		0.0296497		1.26789	0.193888
	977	78.4031	21.5969		0.0297455		1.26919	0.194301
	976	78.3869	21.6131		0.0297963		1.27049	0.194566
	975	78.3665	21.6335		0.0298603		1.27179	0.194875
	974	78.3178	21.6822		0.0300134		1.2731	0.195474
	973	78.3054	21.6946		0.0300527		1.27441	0.195702
	972	78.2635	21.7365		0.0301849		1.27572	0.196233
	971	78.2276	21.7724		0.0302985		1.27703	0.196703
	970	78.2022	21.7978		0.0303793		1.27835	0.197067
	969	78.1634	21.8366		0.0305025		1.27967	0.197568
	968	78.1196	21.8804		0.0306423		1.28099	0.198123
	967	78.1029	21.8971		0.0306957		1.28232	0.198398
	966	78.0511	21.9489		0.0308615		1.28364	0.199036
	965	78.0276	21.9724		0.030937		1.28497	0.199382
	964	78.0069	21.9931		0.0310035		1.28631	0.1997
	963	77.9248	22.0752		0.0312682		1.28764	0.200655
	962	77.921	22.079		0.0312807		1.28898	0.200799
	961	77.9063	22.0937		0.031328		1.29032	0.201055
	960	77.8579	22.1421		0.031485		1.29167	0.201663
	959	77.8405	22.1595		0.0315417		1.29301	0.20195
	958	77.8209	22.1791		0.0316054		1.29436	0.202259
	957	77.7712	22.2288		0.0317677		1.29572	0.202884
	956	77.7491	22.2509		0.0318397		1.29707	0.20322
	955	77.6927	22.3073		0.0320245		1.29843	0.203916
	954	77.6586	22.3414		0.0321368		1.29979	0.20438
	953	77.6521	22.3479		0.0321581		1.30115	0.204555
	952	77.6065	22.3935		0.0323085		1.30252	0.20514
	951	77.5818	22.4182		0.0323902		1.30389	0.205507
	950	77.5273	22.4727		0.0325705		1.30526	0.206187
	949	77.543	22.457		0.0325186		1.30664	0.206131
	948	77.4733	22.5267		0.0327503		1.30802	0.206973
	947	77.5	22.5		0.0326612		1.3094	0.206801
	946	77.4509	22.5491		0.0328247		1.31078	0.207427
	945	77.4079	22.5921		0.0329683		1.31217	0.20799
	944	77.3776	22.6224		0.0330698		1.31356	0.208421
	943	77.3585	22.6415		0.0331339		1.31495	0.208733
	942	77.319	22.681		0.0332666		1.31635	0.209262
	941	77.2762	22.7238		0.0334107		1.31775	0.209826
	940	77.268	22.732		0.0334384		1.31915	0.210024
	939	77.251	22.749		0.0334958		1.32055	0.210316
	938	77.2352	22.7648		0.0335491		1.32196	0.210596
	937	77.1608	22.8392		0.0338014		1.32337	0.211499
	936	77.1609	22.8391		0.0338011		1.32479	0.211611
	935	77.1304	22.8696		0.0339049		1.3262	0.212049
	934	77.0976	22.9024		0.0340168		1.32762	0.212512
	933	77.0872	22.9128		0.0340522		1.32905	0.212737
	932	77.0694	22.9306		0.034113		1.33047	0.213041
	931	77.0323	22.9677		0.0342397		1.3319	0.213551
	930	77.005	22.995		0.0343335		1.33333	0.213958
	929	76.9687	23.0313		0.0344582		1.33477	0.214461
	928	76.9421	23.0579		0.0345498		1.33621	0.214862
	927	76.9266	23.0734		0.0346031		1.33765	0.215144
	926	76.8785	23.1215		0.0347695		1.33909	0.215777
	925	76.8506	23.1494		0.0348661		1.34054	0.216193
	924	76.8492	23.1508		0.0348708		1.34199	0.216325
	923	76.7838	23.2162		0.035098		1.34345	0.217146
	922	76.7776	23.2224		0.0351195		1.3449	0.21733
	921	76.7833	23.2167		0.0350997		1.34636	0.217387
	920	76.7477	23.2523		0.0352238		1.34783	0.217889
	919	76.7346	23.2654		0.0352695		1.34929	0.218149
	918	76.7287	23.2713		0.0352901		1.35076	0.218331
	917	76.6704	23.3296		0.0354941		1.35224	0.219081
	916	76.6411	23.3589		0.035597		1.35371	0.219518
	915	76.6208	23.3792		0.0356683		1.35519	0.219858
	914	76.5994	23.4006		0.0357438		1.35667	0.220211
	913	76.6116	23.3884		0.0357007		1.35816	0.220198
	912	76.5567	23.4433		0.0358942		1.35965	0.220915
	911	76.5393	23.4607		0.0359557		1.36114	0.221226
	910	76.5267	23.4733		0.0360003		1.36264	0.221484
	909	76.4927	23.5073		0.0361205		1.36414	0.221976
	908	76.4852	23.5148		0.0361474		1.36564	0.222181
	907	76.4613	23.5387		0.0362322		1.36714	0.222564
	906	76.4559	23.5441		0.0362513		1.36865	0.222745
	905	76.3978	23.6022		0.0364582		1.37017	0.223503
	904	76.3938	23.6062		0.0364725		1.37168	0.223671
	903	76.361	23.639		0.0365894		1.3732	0.224153
	902	76.3442	23.6558		0.0366496		1.37472	0.224462
	901	76.3278	23.6722		0.0367083		1.37625	0.224766
	900	76.338	23.662		0.0366718		1.37778	0.224779
	899	76.327	23.673		0.0367112		1.37931	0.225025
	898	76.2664	23.7336		0.0369287		1.38085	0.225816
	897	76.2588	23.7412		0.0369562		1.38239	0.226026
	896	76.2404	23.7596		0.0370221		1.38393	0.226354
	895	76.2189	23.7811		0.0370998		1.38547	0.226718
	894	76.2199	23.7801		0.0370962		1.38702	0.226833
	893	76.2008	23.7992		0.0371652		1.38858	0.227171
	892	76.194	23.806		0.0371896		1.39013	0.227373
	891	76.1561	23.8439		0.0373268		1.39169	0.22792
	890	76.1743	23.8257		0.0372608		1.39326	0.227846
	889	76.139	23.861		0.0373886		1.39483	0.228365
	888	76.1192	23.8808		0.0374604		1.3964	0.228713
	887	76.1096	23.8904		0.0374954		1.39797	0.228949
	886	76.0693	23.9307		0.0376419		1.39955	0.229525
	885	76.0734	23.9266		0.0376269		1.40113	0.229609
	884	76.0562	23.9438		0.0376896		1.40271	0.22993
	883	76.0549	23.9451		0.0376943		1.4043	0.230074
	882	76.0498	23.9502		0.0377129		1.4059	0.230262
	881	76.0695	23.9305		0.0376412		1.40749	0.230173
	880	76.0139	23.9861		0.0378441		1.40909	0.230924
	879	75.9696	24.0304		0.0380061		1.41069	0.231549
	878	75.9821	24.0179		0.0379601		1.4123	0.231541
	877	75.9573	24.0427		0.0380512		1.41391	0.23195
	876	75.9635	24.0365		0.0380283		1.41553	0.232013
	875	75.9406	24.0594		0.0381125		1.41714	0.232402
	874	75.9679	24.0321		0.0380121		1.41876	0.232229
	873	75.9239	24.0761		0.0381738		1.42039	0.232855
	872	75.9	24.1		0.0382614		1.42202	0.233256
	871	75.9403	24.0597		0.0381136		1.42365	0.232939
	870	75.8732	24.1268		0.0383603		1.42529	0.233826
	869	75.9174	24.0826		0.0381977		1.42693	0.233464
	868	75.869	24.131		0.0383758		1.42857	0.234142
	867	75.8571	24.1429		0.0384196		1.43022	0.234411
	866	75.8499	24.1501		0.0384463		1.43187	0.234628
	865	75.8498	24.1502		0.0384463		1.43353	0.234763
	864	75.8344	24.1656		0.0385033		1.43519	0.235073
	863	75.8054	24.1946		0.0386105		1.43685	0.235536
	862	75.8479	24.1521		0.0384535		1.43852	0.235193
	861	75.7853	24.2147		0.0386851		1.44019	0.236038
	860	75.8057	24.1943		0.0386094		1.44186	0.235944
	859	75.8205	24.1795		0.0385546		1.44354	0.235913
	858	75.7642	24.2358		0.0387634		1.44522	0.236689
	857	75.7829	24.2171		0.0386938		1.44691	0.236614
	856	75.7869	24.2131		0.0386791		1.4486	0.236708
	855	75.747	24.253		0.0388271		1.45029	0.237299
	854	75.7894	24.2106		0.03867		1.45199	0.236957
	853	75.7218	24.2782		0.0389207		1.45369	0.237863
	852	75.7426	24.2574		0.0388436		1.4554	0.237767
	851	75.7372	24.2628		0.0388636		1.45711	0.237967
	850	75.876	24.124		0.0383499		1.45882	0.236529
	849	75.8725	24.1275		0.0383628		1.46054	0.236708
	848	75.689	24.311		0.0390428		1.46226	0.238937
	847	75.8401	24.1599		0.0384822		1.46399	0.237355
	846	75.7738	24.2262		0.0387275		1.46572	0.238251
	845	75.7207	24.2793		0.038925		1.46746	0.238999
	844	75.8377	24.1623		0.0384912		1.46919	0.237805
	843	75.7903	24.2097		0.0386664		1.47094	0.238487
	842	75.8354	24.1646		0.0384996		1.47268	0.238113
	841	75.763	24.237		0.0387678		1.47444	0.239083
	840	75.8009	24.1991		0.0386272		1.47619	0.238791
	839	75.6907	24.3093		0.0390365		1.47795	0.240196
	838	75.8342	24.1658		0.0385041		1.47971	0.238694
	837	75.7664	24.2336		0.0387552		1.48148	0.239615
	836	75.8026	24.1974		0.0386211		1.48325	0.239343
	835	75.724	24.276		0.0389127		1.48503	0.240388
	834	75.8503	24.1497		0.0384448		1.48681	0.239082
	833	75.7291	24.2709		0.0388937		1.4886	0.240618
	832	75.6438	24.3562		0.0392117		1.49038	0.241745
	831	75.6457	24.3543		0.0392045		1.49218	0.241868
	830	75.732	24.268		0.0388829		1.49398	0.241019
	829	75.6595	24.3405		0.0391532		1.49578	0.242001
	828	75.6452	24.3548		0.0392063		1.49758	0.242311
	827	75.7493	24.2507		0.0388188		1.4994	0.241257
	826	75.7158	24.2842		0.0389432		1.50121	0.241789
	825	75.6796	24.3204		0.0390779		1.50303	0.242354
	824	75.6923	24.3077		0.0390306		1.50485	0.242354
	823	75.7256	24.2744		0.0389065		1.50668	0.242115
	822	75.7634	24.2366		0.0387662		1.50852	0.241825
	821	75.7035	24.2965		0.0389889		1.51035	0.242666
	820	75.5827	24.4173		0.0394404		1.5122	0.244216
	819	75.6747	24.3253		0.0390963		1.51404	0.243297
	818	75.7058	24.2942		0.0389805		1.51589	0.243085
	817	75.7449	24.2551		0.0388351		1.51775	0.24278
	816	75.6701	24.3299		0.0391134		1.51961	0.243797
	815	75.6204	24.3796		0.0392992		1.52147	0.244525
	814	75.562	24.438		0.0395184		1.52334	0.245357
	813	75.5889	24.4111		0.0394174		1.52522	0.245194
	812	75.7209	24.2791		0.0389241		1.52709	0.243805
	811	75.6537	24.3463		0.0391746		1.52898	0.244739
	810	75.5708	24.4292		0.0394851		1.53086	0.245858
	809	75.5797	24.4203		0.0394517		1.53276	0.245906
	808	75.6453	24.3547		0.039206		1.53465	0.245291
	807	75.6586	24.3414		0.0391566		1.53656	0.245288
	806	75.6154	24.3846		0.039318		1.53846	0.245946
	805	75.626	24.374		0.0392783		1.54037	0.245974
	804	75.5649	24.4351		0.0395074		1.54229	0.246844
	803	75.5911	24.4089		0.039409		1.54421	0.24669
	802	75.6762	24.3238		0.0390905		1.54613	0.245844
	801	75.543	24.457		0.0395896		1.54806	0.247563
	800	75.5627	24.4373		0.0395156		1.55	0.247486
	799	75.6449	24.3551		0.0392077		1.55194	0.246674
	798	75.6018	24.3982		0.0393691		1.55388	0.247336
	797	75.5816	24.4184		0.0394446		1.55583	0.247728
	796	75.583	24.417		0.0394393		1.55779	0.247867
	795	75.6333	24.3667		0.0392509		1.55975	0.24743
	794	75.6706	24.3294		0.0391117		1.56171	0.247146
	793	75.5315	24.4685		0.0396328		1.56368	0.248944
	792	75.528	24.472		0.0396461		1.56566	0.249143
	791	75.5621	24.4379		0.039518		1.56764	0.248897
	790	75.5409	24.4591		0.0395977		1.56962	0.249306
	789	75.5355	24.4645		0.0396181		1.57161	0.249528
	788	75.5601	24.4399		0.0395255		1.5736	0.249394
	787	75.5257	24.4743		0.0396548		1.5756	0.24996
	786	75.5889	24.4111		0.0394171		1.57761	0.249369
	785	75.4715	24.5285		0.0398591		1.57962	0.250923
	784	75.4854	24.5146		0.0398069		1.58163	0.250918
	783	75.5346	24.4654		0.0396213		1.58365	0.250492
	782	75.5379	24.4621		0.039609		1.58568	0.250613
	781	75.5227	24.4773		0.0396662		1.58771	0.250955
	780	75.4979	24.5021		0.0397596		1.58974	0.251411
	779	75.4832	24.5168		0.0398152		1.59178	0.251748
	778	75.4669	24.5331		0.0398768		1.59383	0.252105
	777	75.5145	24.4855		0.0396971		1.59588	0.251698
	776	75.4752	24.5248		0.0398452		1.59794	0.252329
	775	75.4863	24.5137		0.0398035		1.6	0.25236
	774	75.5121	24.4879		0.039706		1.60207	0.252214
	773	75.4354	24.5646		0.0399957		1.60414	0.253296
	772	75.5027	24.4973		0.0397414		1.60622	0.252653
	771	75.6061	24.3939		0.0393529		1.6083	0.251578
	770	75.4047	24.5953		0.040112		1.61039	0.254157
	769	75.4715	24.5285		0.0398593		1.61248	0.25352
	768	75.4525	24.5475		0.039931		1.61458	0.253913
	767	75.4783	24.5217		0.0398337		1.61669	0.253769
	766	75.53	24.47		0.0396385		1.6188	0.253312
	765	75.4886	24.5114		0.0397947		1.62092	0.253976
	764	75.4881	24.5119		0.0397967		1.62304	0.254149
	763	75.4287	24.5713		0.040021		1.62516	0.255031
	762	75.5077	24.4923		0.0397225		1.6273	0.254245
	761	75.4969	24.5031		0.0397633		1.62943	0.254542
	760	75.4787	24.5213		0.039832		1.63158	0.25493
	759	75.464	24.536		0.0398877		1.63373	0.255276
	758	75.5056	24.4944		0.0397305		1.63588	0.25494
	757	75.506	24.494		0.0397289		1.63804	0.255103
	756	75.4874	24.5126		0.0397992		1.64021	0.255498
	755	75.4997	24.5003		0.0397529		1.64238	0.255518
	754	75.5253	24.4747		0.0396561		1.64456	0.255376
	753	75.4415	24.5585		0.0399728		1.64675	0.256564
	752	75.5338	24.4662		0.0396245		1.64894	0.255614
	751	75.5225	24.4775		0.0396667		1.65113	0.25592
	750	75.4785	24.5215		0.0398329		1.65333	0.256626
	749	75.4936	24.5064		0.039776		1.65554	0.256614
	748	75.4496	24.5504		0.0399421		1.65775	0.257321
	747	75.5002	24.4998		0.0397509		1.65997	0.256876
	746	75.5711	24.4289		0.0394839		1.6622	0.256184
	745	75.5865	24.4135		0.0394262		1.66443	0.256168
	744	75.5326	24.4674		0.0396287		1.66667	0.256998
	743	75.524	24.476		0.0396613		1.66891	0.257276
	742	75.5734	24.4266		0.0394755		1.67116	0.256846
	741	75.5788	24.4212		0.039455		1.67341	0.256952
	740	75.5461	24.4539		0.0395781		1.67568	0.257527
	739	75.5336	24.4664		0.0396251		1.67794	0.257854
	738	75.5791	24.4209		0.039454		1.68022	0.257471
	737	75.574	24.426		0.039473		1.6825	0.257708
	736	75.6175	24.3825		0.0393102		1.68478	0.25735
	735	75.5999	24.4001		0.0393761		1.68707	0.257741
	734	75.5981	24.4019		0.0393827		1.68937	0.257938
	733	75.5579	24.4421		0.0395335		1.69168	0.258608
	732	75.6344	24.3656		0.039247		1.69399	0.257845
	731	75.5981	24.4019		0.0393826		1.69631	0.258467
	730	75.612	24.388		0.0393308		1.69863	0.258473
	729	75.6411	24.3589		0.0392219		1.70096	0.258292
	728	75.6357	24.3643		0.0392419		1.7033	0.258535
	727	75.6794	24.3206		0.0390787		1.70564	0.258175
	726	75.6654	24.3346		0.0391309		1.70799	0.258525
	725	75.6656	24.3344		0.0391302		1.71034	0.258701
	724	75.6671	24.3329		0.0391247		1.71271	0.258861
	723	75.6645	24.3355		0.0391345		1.71508	0.259073
	722	75.6972	24.3028		0.0390126		1.71745	0.258848
	721	75.704	24.296		0.0389872		1.71983	0.258943
	720	75.7236	24.2764		0.0389141		1.72222	0.25888
	719	75.706	24.294		0.0389797		1.72462	0.259278
	718	75.7748	24.2252		0.0387239		1.72702	0.258606
	717	75.7558	24.2442		0.0387946		1.72943	0.259022
	716	75.7573	24.2427		0.038789		1.73184	0.259184
	715	75.7746	24.2254		0.0387247		1.73427	0.25915
	714	75.8281	24.1719		0.0385267		1.73669	0.258668
	713	75.7633	24.2367		0.0387666		1.73913	0.259654
	712	75.8115	24.1885		0.038588		1.74157	0.259237
	711	75.8023	24.1977		0.038622		1.74402	0.259533
	710	75.7757	24.2243		0.0387205		1.74648	0.260047
	709	75.8207	24.1793		0.0385542		1.74894	0.259671
	708	75.8605	24.1395		0.0384071		1.75141	0.259358
	707	75.8353	24.1647		0.0385002		1.75389	0.259856
	706	75.848	24.152		0.0384532		1.75637	0.259881
	705	75.8822	24.1178		0.0383272		1.75887	0.259639
	704	75.8521	24.1479		0.038438		1.76136	0.260199
	703	75.8855	24.1145		0.038315		1.76387	0.259967
	702	75.9051	24.0949		0.0382427		1.76638	0.259906
	701	75.8968	24.1032		0.0382733		1.7689	0.260196
	700	75.9293	24.0707		0.0381539		1.77143	0.259975
	699	75.913	24.087		0.0382136		1.77396	0.260364
	698	75.9559	24.0441		0.0380563		1.7765	0.260014
	697	75.9141	24.0859		0.0382097		1.77905	0.260724
	696	75.8971	24.1029		0.0382724		1.78161	0.261125
	695	75.9574	24.0426		0.0380506		1.78417	0.260555
	694	75.9526	24.0474		0.0380681		1.78674	0.260802
	693	75.9803	24.0197		0.0379669		1.78932	0.260643
	692	76.041	23.959		0.037745		1.79191	0.260068
	691	75.9821	24.0179		0.0379604		1.7945	0.260998
	690	76.0294	23.9706		0.0377873		1.7971	0.260591
	689	76.018	23.982		0.0378291		1.79971	0.260924
	688	76.0681	23.9319		0.0376461		1.80233	0.260481
	687	76.0791	23.9209		0.0376061		1.80495	0.260532
	686	76.0121	23.9879		0.0378504		1.80758	0.261568
	685	76.0971	23.9029		0.0375407		1.81022	0.260685
	684	76.0913	23.9087		0.0375619		1.81287	0.26095
	683	76.0725	23.9275		0.0376301		1.81552	0.261377
	682	76.0784	23.9216		0.0376087		1.81818	0.261495
	681	76.0842	23.9158		0.0375877		1.82085	0.261614
	680	76.1007	23.8993		0.0375276		1.82353	0.261596
	679	76.0828	23.9172		0.0375928		1.82622	0.262016
	678	76.0761	23.9239		0.0376173		1.82891	0.262295
	677	76.0294	23.9706		0.0377872		1.83161	0.263081
	676	76.1164	23.8836		0.0374705		1.83432	0.26217
	675	76.0571	23.9429		0.0376862		1.83704	0.263118
	674	76.0762	23.9238		0.0376168		1.83976	0.26307
	673	76.0819	23.9181		0.0375961		1.8425	0.263193
	672	76.1045	23.8955		0.037514		1.84524	0.263101
	671	76.0385	23.9615		0.0377542		1.84799	0.264139
	670	76.0826	23.9174		0.0375936		1.85075	0.263773
	669	76.109	23.891		0.0374974		1.85351	0.263632
	668	76.0965	23.9035		0.0375431		1.85629	0.26399
	667	76.0866	23.9134		0.0375791		1.85907	0.264315
	666	76.0994	23.9006		0.0375325		1.86186	0.264349
	665	76.0541	23.9459		0.0376972		1.86466	0.265127
	664	76.0348	23.9652		0.0377677		1.86747	0.265575
	663	76.0269	23.9731		0.0377965		1.87029	0.265876
	662	76.0648	23.9352		0.0376583		1.87311	0.26559
	661	76.0194	23.9806		0.037824		1.87595	0.266375
	660	76.0345	23.9655		0.0377686		1.87879	0.266382
	659	76.043	23.957		0.0377376		1.88164	0.266474
	658	76.0337	23.9663		0.0377717		1.8845	0.266797
	657	76.018	23.982		0.037829		1.88737	0.267203
	656	76.0106	23.9894		0.0378559		1.89024	0.267501
	655	76.0135	23.9865		0.0378453		1.89313	0.267668
	654	75.9935	24.0065		0.0379186		1.89602	0.268132
	653	75.976	24.024		0.0379824		1.89893	0.268563
	652	75.999	24.001		0.0378984		1.90184	0.268471
	651	75.9553	24.0447		0.0380583		1.90476	0.269243
	650	75.966	24.034		0.0380192		1.90769	0.269312
	649	75.9399	24.0601		0.0381151		1.91063	0.269859
	648	75.93	24.07		0.0381512		1.91358	0.270195
	647	75.9542	24.0458		0.0380626		1.91654	0.27009
	646	75.9212	24.0788		0.0381835		1.9195	0.270728
	645	75.9438	24.0562		0.0381007		1.92248	0.270643
	644	75.8583	24.1417		0.0384152		1.92547	0.271969
	643	75.8435	24.1565		0.0384696		1.92846	0.272373
	642	75.8639	24.1361		0.0383946		1.93146	0.272319
	641	75.8421	24.1579		0.0384748		1.93448	0.272816
	640	75.8305	24.1695		0.0385178		1.9375	0.273182
	639	75.8053	24.1947		0.0386112		1.94053	0.273727
	638	75.7819	24.2181		0.0386975		1.94357	0.274247
	637	75.7884	24.2116		0.0386735		1.94662	0.274377
	636	75.78	24.22		0.0387046		1.94969	0.274703
	635	75.7333	24.2667		0.0388779		1.95276	0.275534
	634	75.7271	24.2729		0.0389013		1.95584	0.275834
	633	75.7338	24.2662		0.038876		1.95893	0.275962
	632	75.71	24.29		0.0389649		1.96203	0.276496
	631	75.6515	24.3485		0.0391829		1.96513	0.277488
	630	75.6454	24.3546		0.0392057		1.96825	0.277789
	629	75.633	24.367		0.0392522		1.97138	0.278175
	628	75.6352	24.3648		0.039244		1.97452	0.278367
	627	75.5611	24.4389		0.0395217		1.97767	0.279573
	626	75.5384	24.4616		0.0396069		1.98083	0.280097
	625	75.508	24.492		0.0397214		1.984	0.280726
	624	75.509	24.491		0.0397177		1.98718	0.280938
	623	75.4287	24.5713		0.0400212		1.99037	0.282236
	622	75.4582	24.5418		0.0399093		1.99357	0.282067
	621	75.4467	24.5533		0.0399528		1.99678	0.282448
	620	75.3857	24.6143		0.0401842		2	0.283493
	619	75.3604	24.6396		0.0402803		2.00323	0.284061
	618	75.3295	24.6705		0.0403983		2.00647	0.284707
	617	75.292	24.708		0.0405413		2.00972	0.285441
	616	75.2527	24.7473		0.0406915		2.01299	0.286202
	615	75.2216	24.7784		0.0408108		2.01626	0.286854
	614	75.2048	24.7952		0.0408751		2.01954	0.287314
	613	75.1411	24.8589		0.0411202		2.02284	0.288409
	612	75.1068	24.8932		0.0412525		2.02614	0.289108
	611	75.0577	24.9423		0.0414428		2.02946	0.290011
	610	75.0374	24.9626		0.0415213		2.03279	0.290524
	609	74.993	25.007		0.0416937		2.03612	0.291365
	608	74.9743	25.0257		0.0417666		2.03947	0.291859
	607	74.9046	25.0954		0.0420386		2.04283	0.293049
	606	74.9048	25.0952		0.0420381		2.0462	0.293289
	605	74.8265	25.1735		0.0423451		2.04959	0.294601
	604	74.8013	25.1987		0.0424442		2.05298	0.29519
	603	74.7469	25.2531		0.0426586		2.05638	0.29618
	602	74.7002	25.2998		0.0428434		2.0598	0.297067
	601	74.6521	25.3479		0.0430339		2.06323	0.297974
	600	74.606	25.394		0.0432173		2.06667	0.298857
	599	74.543	25.457		0.0434687		2.07012	0.299975
	598	74.4993	25.5007		0.0436439		2.07358	0.300831
	597	74.4598	25.5402		0.0438024		2.07705	0.301629
	596	74.3898	25.6102		0.0440841		2.08054	0.302851
	595	74.3649	25.6351		0.0441847		2.08403	0.303451
	594	74.2846	25.7154		0.0445101		2.08754	0.304822
	593	74.2357	25.7643		0.0447089		2.09106	0.30576
	592	74.1671	25.8329		0.044989		2.09459	0.306975
	591	74.1114	25.8886		0.0452171		2.09814	0.308013
	590	74.0369	25.9631		0.0455235		2.10169	0.309316
	589	74.0264	25.9736		0.0455668		2.10526	0.309726
	588	73.91	26.09		0.0460482		2.10884	0.311622
	587	73.8523	26.1477		0.0462883		2.11244	0.3127
	586	73.7789	26.2211		0.0465951		2.11604	0.314002
	585	73.7126	26.2874		0.0468729		2.11966	0.315206
	584	73.6664	26.3336		0.0470674		2.12329	0.316129
	583	73.5925	26.4075		0.0473795		2.12693	0.317447
	582	73.4917	26.5083		0.0478074		2.13058	0.319152
	581	73.4443	26.5557		0.0480097		2.13425	0.320101
	580	73.3825	26.6175		0.0482737		2.13793	0.321257
	579	73.3075	26.6925		0.048596		2.14162	0.322606
	578	73.2012	26.7988		0.049055		2.14533	0.324406
	577	73.1615	26.8385		0.0492272		2.14905	0.325256
	576	73.0487	26.9513		0.0497183		2.15278	0.327158
	575	72.9627	27.0373		0.0500951		2.15652	0.328681
	574	72.891	27.109		0.0504107		2.16028	0.330002
	573	72.8096	27.1904		0.0507706		2.16405	0.331467
	572	72.7207	27.2793		0.0511656		2.16783	0.333044
	571	72.6322	27.3678		0.051561		2.17163	0.334621
	570	72.5554	27.4446		0.0519055		2.17544	0.336032
	569	72.4803	27.5197		0.0522443		2.17926	0.337423
	568	72.3671	27.6329		0.0527574		2.1831	0.339374
	567	72.2953	27.7047		0.0530842		2.18695	0.340723
	566	72.1965	27.8035		0.0535367		2.19081	0.342475
	565	72.1247	27.8753		0.0538671		2.19469	0.343834
	564	72.0102	27.9898		0.0543971		2.19858	0.345827
	563	71.9427	28.0573		0.0547108		2.20249	0.347131
	562	71.8255	28.1745		0.055259		2.20641	0.349176
	561	71.7348	28.2652		0.0556858		2.21034	0.350834
	560	71.6565	28.3435		0.0560559		2.21429	0.352312
	559	71.514	28.486		0.0567338		2.21825	0.354753
	558	71.4708	28.5292		0.0569402		2.22222	0.355716
	557	71.3399	28.6601		0.0575695		2.22621	0.357997
	556	71.2341	28.7659		0.0580816		2.23022	0.359909
	555	71.1177	28.8823		0.0586483		2.23423	0.361986
	554	71.0583	28.9417		0.0589389		2.23827	0.363209
	553	70.9005	29.0995		0.0597163		2.24231	0.365927
	552	70.8194	29.1806		0.0601183		2.24638	0.367489
	551	70.7301	29.2699		0.060563		2.25045	0.36918
	550	70.66	29.34		0.0609141		2.25455	0.370585
	549	70.5589	29.4411		0.0614226		2.25865	0.372468
	548	70.3805	29.6195		0.0623264		2.26277	0.37554
	547	70.3268	29.6732		0.0626003		2.26691	0.376708
	546	70.1889	29.8111		0.0633078		2.27106	0.379178
	545	70.0551	29.9449		0.0639994		2.27523	0.381593
	544	69.9828	30.0172		0.0643751		2.27941	0.383063
	543	69.8831	30.1169		0.0648962		2.28361	0.384964
	542	69.7652	30.2348		0.0655155		2.28782	0.387154
	541	69.672	30.328		0.0660082		2.29205	0.388966
	540	69.5513	30.4487		0.0666502		2.2963	0.391214
	539	69.4312	30.5688		0.0672935		2.30056	0.393462
	538	69.2815	30.7185		0.0681011		2.30483	0.396184
	537	69.1916	30.8084		0.0685893		2.30912	0.397971
	536	69.0994	30.9006		0.0690921		2.31343	0.3998
	535	68.979	31.021		0.0697532		2.31776	0.402083
	534	68.8811	31.1189		0.0702942		2.3221	0.404017
	533	68.7177	31.2823		0.0712029		2.32645	0.407002
	532	68.673	31.327		0.0714534		2.33083	0.4081
	531	68.5047	31.4953		0.0724006		2.33522	0.411183
	530	68.4276	31.5724		0.0728371		2.33962	0.412809
	529	68.2708	31.7292		0.0737313		2.34405	0.415728
	528	68.1669	31.8331		0.0743285		2.34848	0.417803
	527	68.0408	31.9592		0.0750574		2.35294	0.420245
	526	67.9663	32.0337		0.0754901		2.35741	0.421855
	525	67.8467	32.1533		0.0761889		2.3619	0.424206
	524	67.6761	32.3239		0.0771939		2.36641	0.427402
	523	67.5732	32.4268		0.0778043		2.37094	0.429499
	522	67.4492	32.5508		0.0785449		2.37548	0.431951
	521	67.3386	32.6614		0.0792094		2.38004	0.434191
	520	67.1854	32.8146		0.0801362		2.38462	0.437143
	519	67.0644	32.9356		0.0808743		2.38921	0.439574
	518	66.9447	33.0553		0.0816084		2.39382	0.441991
	517	66.8875	33.1125		0.0819615		2.39845	0.443374
	516	66.7717	33.2283		0.0826786		2.4031	0.445741
	515	66.6101	33.3899		0.0836876		2.40777	0.448888
	514	66.5187	33.4813		0.0842619		2.41245	0.450863
	513	66.4147	33.5853		0.0849188		2.41715	0.453058
	512	66.2886	33.7114		0.0857205		2.42188	0.455636
	511	66.1455	33.8545		0.086637		2.42661	0.458513
	510	66.0142	33.9858		0.0874838		2.43137	0.4612
	509	65.9185	34.0815		0.0881051		2.43615	0.46329
	508	65.8253	34.1747		0.088713		2.44094	0.465342
	507	65.6257	34.3743		0.090025		2.44576	0.469233
	506	65.5319	34.4681		0.0906466		2.45059	0.471315
	505	65.437	34.563		0.0912788		2.45545	0.473424
	504	65.2896	34.7104		0.0922669		2.46032	0.476451
	503	65.1898	34.8102		0.09294		2.46521	0.478661
	502	65.0268	34.9732		0.0940477		2.47012	0.481985
	501	64.9381	35.0619		0.0946545		2.47505	0.484019
	500	64.7767	35.2233		0.0957659		2.48	0.487339
	499	64.6836	35.3164		0.0964112		2.48497	0.489468
	498	64.5528	35.4472		0.0973238		2.48996	0.492273
	497	64.45	35.55		0.0980455		2.49497	0.494591
	496	64.3483	35.6517		0.0987625		2.5	0.496897
	495	64.163	35.837		0.10008		2.50505	0.500705
	494	64.0397	35.9603		0.100964		2.51012	0.50342
	493	63.9302	36.0698		0.101754		2.51521	0.505898
	492	63.7954	36.2046		0.102733		2.52033	0.508842
	491	63.663	36.337		0.103701		2.52546	0.511754
	490	63.557	36.443		0.10448		2.53061	0.514197
	489	63.4276	36.5724		0.105438		2.53579	0.517077
	488	63.2803	36.7197		0.106537		2.54098	0.520297
	487	63.1555	36.8445		0.107474		2.5462	0.523116
	486	63.0086	36.9914		0.108586		2.55144	0.526356
	485	62.8875	37.1125		0.109508		2.5567	0.529131
	484	62.7761	37.2239		0.110362		2.56198	0.531738
	483	62.6097	37.3903		0.111647		2.56729	0.535378
	482	62.4958	37.5042		0.112533		2.57261	0.538056
	481	62.32	37.68		0.11391		2.57796	0.5419
	480	62.2493	37.7507		0.114469		2.58333	0.543794
	479	62.0677	37.9323		0.11591		2.58873	0.547777
	478	61.9241	38.0759		0.117061		2.59414	0.551065
	477	61.818	38.182		0.117916		2.59958	0.553653
	476	61.6806	38.3194		0.119031		2.60504	0.556849
	475	61.5549	38.4451		0.120058		2.61053	0.559834
	474	61.3519	38.6481		0.121731		2.61603	0.564316
	473	61.2617	38.7383		0.122479		2.62156	0.566645
	472	61.1183	38.8817		0.123677		2.62712	0.570012
	471	60.9298	39.0702		0.125266		2.6327	0.574271
	470	60.8015	39.1985		0.126355		2.6383	0.577375
	469	60.6592	39.3408		0.127574		2.64392	0.580772
	468	60.4852	39.5148		0.129075		2.64957	0.584802
	467	60.3739	39.6261		0.130042		2.65525	0.587617
	466	60.2182	39.7818		0.131405		2.66094	0.591322
	465	60.0599	39.9401		0.132801		2.66667	0.595093
	464	59.9017	40.0983		0.134209		2.67241	0.598884
	463	59.7661	40.2339		0.135425		2.67819	0.60224
	462	59.5999	40.4001		0.136927		2.68398	0.606226
	461	59.4759	40.5241		0.138056		2.6898	0.60938
	460	59.267	40.733		0.139975		2.69565	0.614267
	459	59.1456	40.8544		0.1411		2.70153	0.617402
	458	59.0109	40.9891		0.142356		2.70742	0.62082
	457	58.836	41.164		0.144		2.71335	0.625078
	456	58.6554	41.3446		0.145714		2.7193	0.629476
	455	58.499	41.501		0.147211		2.72527	0.633396
	454	58.3392	41.6608		0.148752		2.73128	0.637403
	453	58.1603	41.8397		0.150494		2.73731	0.641832
	452	58.021	41.979		0.151862		2.74336	0.645455
	451	57.8429	42.1571		0.153625		2.74945	0.64991
	450	57.6406	42.3594		0.155647		2.75556	0.6549
	449	57.4909	42.5091		0.157157		2.76169	0.658801
	448	57.3256	42.6744		0.158839		2.76786	0.663056
	447	57.1298	42.8702		0.160849		2.77405	0.667984
	446	56.9594	43.0406		0.162615		2.78027	0.672394
	445	56.7497	43.2503		0.16481		2.78652	0.677677
	444	56.6079	43.3921		0.166309		2.79279	0.681518
	443	56.3934	43.6066		0.168596		2.7991	0.686962
	442	56.2177	43.7823		0.170488		2.80543	0.691587
	441	56.0301	43.9699		0.172528		2.81179	0.6965
	440	55.847	44.153		0.174538		2.81818	0.701341
	439	55.6026	44.3974		0.177251		2.8246	0.707576
	438	55.4316	44.5684		0.179171		2.83105	0.712209
	437	55.2237	44.7763		0.181526		2.83753	0.717694
	436	55.0543	44.9457		0.183466		2.84404	0.722346
	435	54.8512	45.1488		0.185813		2.85057	0.727787
	434	54.6266	45.3734		0.188438		2.85714	0.733754
	433	54.4298	45.5702		0.190763		2.86374	0.739118
	432	54.2048	45.7952		0.193451		2.87037	0.745168
	431	54.0067	45.9933		0.195845		2.87703	0.750634
	430	53.7666	46.2334		0.198779		2.88372	0.757115
	429	53.5844	46.4156		0.20103		2.89044	0.762277
	428	53.3763	46.6237		0.203627		2.8972	0.76808
	427	53.1705	46.8295		0.206223		2.90398	0.773865
	426	52.9169	47.0831		0.209463		2.9108	0.780836
	425	52.7165	47.2835		0.212052		2.91765	0.78657
	424	52.4662	47.5338		0.215326		2.92453	0.793553
	423	52.2482	47.7518		0.218211		2.93144	0.799796
	422	52.0017	47.9983		0.221516		2.93839	0.806784
	421	51.768	48.232		0.224687		2.94537	0.813502
	420	51.451	48.549		0.229053		2.95238	0.822345
	419	51.1781	48.8219		0.232871		2.95943	0.830159
	418	50.9555	49.0445		0.236025		2.96651	0.836762
	417	50.7219	49.2781		0.239377		2.97362	0.843692
	416	50.43	49.57		0.243624		2.98077	0.852166
	415	50.2142	49.7858		0.246805		2.98795	0.858744
	414	49.9393	50.0607		0.250912		2.99517	0.866905
	413	49.6942	50.3058		0.254624		3.00242	0.87435
	412	49.3875	50.6125		0.259339		3.00971	0.883479
	411	49.1336	50.8664		0.263301		3.01703	0.891284
	410	48.8288	51.1712		0.26813		3.02439	0.900516
	409	48.5529	51.4471		0.272569		3.03178	0.909049
	408	48.2513	51.7487		0.277498		3.03922	0.918355
	407	47.9728	52.0272		0.282122		3.04668	0.927112
	406	47.6143	52.3857		0.288177		3.05419	0.938161
	405	47.2835	52.7165		0.293868		3.06173	0.948548
	404	46.9872	53.0128		0.299056		3.06931	0.958068
	403	46.6707	53.3293		0.30469		3.07692	0.96825
	402	46.2711	53.7289		0.311943		3.08458	0.980924
	401	45.9637	54.0363		0.317634		3.09227	0.991065
	400	45.5578	54.4422		0.325295		3.1	1.0042
	399	45.1903	54.8097		0.332383		3.10777	1.01635
	398	44.825	55.175		0.339574		3.11558	1.02858
	397	44.4455	55.5545		0.347201		3.12343	1.04137
	396	44.0176	55.9824		0.355998		3.13131	1.05581
	395	43.6107	56.3893		0.364562		3.13924	1.06979
	394	43.1871	56.8129		0.373688		3.14721	1.08447
	393	42.7049	57.2951		0.384351		3.15522	1.10123
	392	42.1939	57.8061		0.395975		3.16327	1.11918
	391	41.6855	58.3145		0.407885		3.17136	1.13734
	390	41.1372	58.8628		0.421131		3.17949	1.15714
	389	40.5507	59.4493		0.435777		3.18766	1.1786
	388	39.9348	60.0652		0.451716		3.19588	1.20151
	387	39.2846	60.7154		0.469186		3.20413	1.22611
	386	38.5846	61.4154		0.488776		3.21244	1.25306
	385	37.8668	62.1332		0.509753		3.22078	1.28133
	384	37.1193	62.8807		0.532606		3.22917	1.31144
	383	36.3287	63.6713		0.557966		3.2376	1.34405
	382	35.4898	64.5102		0.586303		3.24607	1.37956
	381	34.6153	65.3847		0.617526		3.25459	1.41767
	380	33.6991	66.3009		0.652214		3.26316	1.45886
	379	32.716	67.284		0.691885		3.27177	1.50456
	378	31.7338	68.2662		0.734275		3.28042	1.55201
	377	30.6985	69.3015		0.782236		3.28912	1.60402
	376	29.6021	70.3979		0.83708		3.29787	1.6615
	375	28.4926	71.5074		0.897304		3.30667	1.72252
	374	27.3936	72.6064		0.962209		3.31551	1.78612
	373	26.2417	73.7583		1.03658		3.3244	1.85634
	372	25.0935	74.9065		1.11801		3.33333	1.93047
	371	23.9905	76.0095		1.20411		3.34232	2.00612
	370	22.4711	77.5289		1.33743		3.35135	2.11712
	369	21.336	78.664		1.45014		3.36043	2.20751
	368	20.2974	79.7026		1.56485		3.36957	2.29627
	367	19.2477	80.7523		1.69396		3.37875	2.39238
	366	18.2346	81.7654		1.83322		3.38798	2.49217
	365	17.1873	82.8127		1.99506		3.39726	2.60341
	364	16.2063	83.7937		2.16624		3.40659	2.71652
	363	15.2374	84.7626		2.35758		3.41598	2.83786
	362	14.3191	85.6809		2.56344		3.42541	2.96325
	361	13.4471	86.5529		2.7855		3.4349	3.09321
	360	12.6083	87.3917		3.02868		3.44444	3.22988
	359	11.8168	88.1832		3.29034		3.45404	3.3712
	358	11.102	88.898		3.55921		3.46369	3.51112
	357	10.4197	89.5803		3.8507		3.47339	3.65718
	356	9.77273	90.2273		4.16514		3.48315	3.80891
	355	9.20073	90.7993		4.48035		3.49296	3.95597
	354	8.6911	91.3089		4.79647		3.50282	4.09893
	353	8.18668	91.8133		5.14841		3.51275	4.25265
	352	7.76328	92.2367		5.47939		3.52273	4.39345
	351	7.39383	92.6062		5.79936		3.53276	4.52634
	350	7.02345	92.9766		6.15413		3.54286	4.66939
	349	6.70413	93.2959		6.49161		3.55301	4.80258
	348	6.42296	93.577		6.81669		3.56322	4.92842
	347	6.15602	93.844		7.15291		3.57349	5.05577
	346	5.93072	94.0693		7.46033		3.58382	5.17073
	345	5.70544	94.2946		7.7921		3.5942	5.29211
	344	5.51421	94.4858		8.09505		3.60465	5.40184
	343	5.32285	94.6771		8.42008		3.61516	5.51724
	342	5.14338	94.8566		8.74696		3.62573	5.63153
	341	4.99426	95.0057		9.03647		3.63636	5.73235
	340	4.83326	95.1667		9.36915		3.64706	5.8455
	339	4.70874	95.2913		9.64209		3.65782	5.93877
	338	4.56784	95.4322		9.96892		3.66864	6.04751
	337	4.46086	95.5391		10.2309		3.67953	6.13554
	336	4.34489	95.6551		10.5295		3.69048	6.23369
	335	4.23349	95.7665		10.8318		3.70149	6.33197
	334	4.14562	95.8544		11.0817		3.71257	6.41417
	333	4.04659	95.9534		11.3763		3.72372	6.50862
	332	3.98719	96.0128		11.5601		3.73494	6.57087
	331	3.89595	96.1041		11.8533		3.74622	6.66372
	330	3.82867	96.1713		12.0785		3.75758	6.7369
	329	3.77504	96.225		12.2638		3.769	6.79869
	328	3.73081	96.2692		12.4206		3.78049	6.85244
	327	3.67345	96.3265		12.6295		3.79205	6.92038
	326	3.64402	96.356		12.7393		3.80368	6.96105
	325	3.59404	96.406		12.9299		3.81538	7.02371
	324	3.56517	96.4348		13.0424		3.82716	7.06508
	323	3.5523	96.4477		13.0931		3.83901	7.08975
	322	3.51436	96.4856		13.2449		3.85093	7.14179
	321	3.49038	96.5096		13.3426		3.86293	7.17924
	320	3.48282	96.5172		13.3736		3.875	7.1988
	319	3.45739	96.5426		13.479		3.88715	7.23843
	318	3.44401	96.556		13.5352		3.89937	7.2649
	317	3.43946	96.5605		13.5543		3.91167	7.28148
	316	3.42731	96.5727		13.6058		3.92405	7.30684
	315	3.41997	96.58		13.6371		3.93651	7.32684
	314	3.40915	96.5909		13.6835		3.94904	7.35097
	313	3.39198	96.608		13.7576		3.96166	7.38261
	312	3.40476	96.5952		13.7023		3.97436	7.37956
	311	3.39617	96.6038		13.7394		3.98714	7.40141
	310	3.38968	96.6103		13.7676		4	7.42094
	309	3.38918	96.6108		13.7698		4.01294	7.43354
	308	3.38088	96.6191		13.806		4.02597	7.45537
	307	3.38829	96.6117		13.7736		4.03909	7.45874
	306	3.3802	96.6198		13.8089		4.05229	7.48048
	305	3.38072	96.6193		13.8066		4.06557	7.49211
	304	3.3769	96.6231		13.8234		4.07895	7.50899
	303	3.36337	96.6366		13.8828		4.09241	7.53751
	302	3.38928	96.6107		13.7693		4.10596	7.51906
	301	3.38251	96.6175		13.7988		4.1196	7.5396
	300	3.38884	96.6112		13.7713		4.13333	7.54463
	299	3.38174	96.6183		13.8022		4.14716	7.56571
	298	3.38065	96.6193		13.807		4.16107	7.57971
	297	3.38014	96.6199		13.8092		4.17508	7.59306
	296	3.38887	96.6111		13.7711		4.18919	7.59538
[truncated: 96 more rows]

## Sheet: Eg TBT pure
		TBT pure			KM		E	(KM*E)^0,5
[truncated: 1,301 more rows]
