# Supplementary material for: Mono- and bimetallic (Pt/Cu) titanium(IV) oxide photocatalysts. Physicochemical and photocatalytic data of magnetic nanocomposites’ shell
Source: Data Brief. 2020 Jun 4;31:105814. doi: 10.1016/j.dib.2020.105814 (PMC7287231; doi:10.1016/j.dib.2020.105814)
Supplement: Supplementary file 1 [file mmc1.zip › Figure 2 b_raw.xlsx]

## Sheet: ST01-Pt0.05
Wavelenght [nm]	Absorbance [au]	Title	Time
800	0.194879	ST01-Pt0.05	26.08.2019 10:07:29
799	0.194879
798	0.194879
797	0.194879
796	0.194879
795	0.194879
794	0.194879
793	0.194879
792	0.194879
791	0.195137
790	0.195227
789	0.195299
788	0.195794
787	0.19575
786	0.195941
785	0.195941
784	0.196296
783	0.196355
782	0.196485
781	0.196398
780	0.196809
779	0.196685
778	0.196941
777	0.197335
776	0.197702
775	0.19762
774	0.197861
773	0.19801
772	0.198072
771	0.198123
770	0.198211
769	0.198456
768	0.198786
767	0.198931
766	0.199094
765	0.199246
764	0.199206
763	0.199324
762	0.199494
761	0.199858
760	0.200324
759	0.200647
758	0.200954
757	0.201015
756	0.201248
755	0.201342
754	0.201515
753	0.201733
752	0.20186
751	0.202169
750	0.202063
749	0.202498
748	0.202962
747	0.203455
746	0.203888
745	0.204267
744	0.204488
743	0.204545
742	0.204743
741	0.20486
740	0.205055
739	0.205226
738	0.205603
737	0.206139
736	0.206337
735	0.206445
734	0.206522
733	0.206995
732	0.207015
731	0.207143
730	0.207372
729	0.207348
728	0.207725
727	0.207961
726	0.208114
725	0.208154
724	0.208452
723	0.208717
722	0.208989
721	0.209092
720	0.209054
719	0.209384
718	0.209724
717	0.210037
716	0.210126
715	0.210407
714	0.210403
713	0.210471
712	0.210604
711	0.210627
710	0.210798
709	0.211001
708	0.211353
707	0.211673
706	0.211791
705	0.212071
704	0.212263
703	0.212375
702	0.212446
701	0.212663
700	0.212893
699	0.213104
698	0.213343
697	0.213787
696	0.214041
695	0.214435
694	0.214768
693	0.215007
692	0.215234
691	0.215437
690	0.2156
689	0.215817
688	0.21596
687	0.216223
686	0.216396
685	0.216657
684	0.216815
683	0.216913
682	0.217103
681	0.217268
680	0.217402
679	0.217659
678	0.217875
677	0.217917
676	0.21815
675	0.218306
674	0.218395
673	0.218648
672	0.218741
671	0.218945
670	0.219128
669	0.219383
668	0.219573
667	0.219715
666	0.219868
665	0.220088
664	0.220342
663	0.220489
662	0.220688
661	0.220861
660	0.221113
659	0.221334
658	0.221582
657	0.221923
656	0.222148
655	0.222467
654	0.222722
653	0.222862
652	0.223043
651	0.223229
650	0.223501
649	0.2239
648	0.224263
647	0.22438
646	0.224598
645	0.224729
644	0.224789
643	0.225014
642	0.225138
641	0.225385
640	0.225486
639	0.225705
638	0.225942
637	0.226137
636	0.226501
635	0.226773
634	0.227061
633	0.227436
632	0.227608
631	0.227679
630	0.228
629	0.228155
628	0.228454
627	0.22886
626	0.229156
625	0.229374
624	0.229531
623	0.229826
622	0.230062
621	0.230355
620	0.230514
619	0.230704
618	0.230893
617	0.231021
616	0.231052
615	0.231222
614	0.231553
613	0.231779
612	0.232103
611	0.232349
610	0.232542
609	0.232786
608	0.233043
607	0.233316
606	0.233541
605	0.233732
604	0.233894
603	0.234174
602	0.234397
601	0.234629
600	0.234938
599	0.235243
598	0.235601
597	0.235852
596	0.236081
595	0.23638
594	0.23654
593	0.236771
592	0.236975
591	0.237323
590	0.237612
589	0.237995
588	0.238194
587	0.238509
586	0.238755
585	0.239009
584	0.239308
583	0.239576
582	0.239879
581	0.240056
580	0.240293
579	0.240507
578	0.240792
577	0.241079
576	0.241349
575	0.24165
574	0.241873
573	0.242116
572	0.242229
571	0.242618
570	0.242882
569	0.243236
568	0.243525
567	0.243811
566	0.244017
565	0.244244
564	0.24452
563	0.244748
562	0.244963
561	0.245114
560	0.245396
559	0.245561
558	0.245749
557	0.245949
556	0.246224
555	0.246547
554	0.246752
553	0.246898
552	0.247083
551	0.247323
550	0.247535
549	0.247801
548	0.248055
547	0.248279
546	0.248541
545	0.248816
544	0.249119
543	0.249357
542	0.249677
541	0.249962
540	0.250187
539	0.250408
538	0.250611
537	0.250814
536	0.251091
535	0.251327
534	0.251559
533	0.251835
532	0.252095
531	0.252334
530	0.252488
529	0.252699
528	0.252922
527	0.253134
526	0.253351
525	0.253586
524	0.253805
523	0.254101
522	0.254325
521	0.254588
520	0.254848
519	0.255085
518	0.255269
517	0.255526
516	0.255658
515	0.255886
514	0.256107
513	0.25648
512	0.256703
511	0.25697
510	0.25718
509	0.257477
508	0.257726
507	0.258016
506	0.258269
505	0.258534
504	0.258742
503	0.258994
502	0.259244
501	0.259613
500	0.259866
499	0.260173
498	0.260453
497	0.260726
496	0.260895
495	0.261214
494	0.261491
493	0.261782
492	0.262026
491	0.262313
490	0.262512
489	0.262753
488	0.263004
487	0.263255
486	0.263502
485	0.263744
484	0.263884
483	0.264146
482	0.26436
481	0.264592
480	0.264808
479	0.265074
478	0.265259
477	0.265514
476	0.265726
475	0.266009
474	0.266249
473	0.26653
472	0.266783
471	0.267046
470	0.267344
469	0.267582
468	0.26786
467	0.268214
466	0.268478
465	0.268824
464	0.269093
463	0.269451
462	0.269734
461	0.270075
460	0.270373
459	0.27075
458	0.270991
457	0.271334
456	0.271686
455	0.271991
454	0.272344
453	0.272639
452	0.272971
451	0.273313
450	0.273566
449	0.273875
448	0.274182
447	0.274502
446	0.274759
445	0.275095
444	0.275422
443	0.275754
442	0.276041
441	0.276356
440	0.276562
439	0.276816
438	0.277062
437	0.277329
436	0.277629
435	0.277852
434	0.27807
433	0.278349
432	0.278585
431	0.278784
430	0.278984
429	0.279212
428	0.279424
427	0.279656
426	0.279762
425	0.279876
424	0.280007
423	0.280263
422	0.280255
421	0.28029
420	0.280352
419	0.280254
418	0.280176
417	0.280048
416	0.279835
415	0.279457
414	0.279172
413	0.278729
412	0.278047
411	0.277508
410	0.276525
409	0.275747
408	0.274525
407	0.273342
406	0.271882
405	0.270524
404	0.268802
403	0.26665
402	0.264489
401	0.262309
400	0.259783
399	0.257114
398	0.254411
397	0.251487
396	0.248474
395	0.245323
394	0.242029
393	0.238782
392	0.235433
391	0.232033
390	0.228543
389	0.225208
388	0.222043
387	0.219253
386	0.216679
385	0.21447
384	0.212224
383	0.210523
382	0.20996
381	0.209971
380	0.210101
379	0.210589
378	0.212454
377	0.21467
376	0.21675
375	0.220816
374	0.225469
373	0.230926
372	0.237183
371	0.244611
370	0.252518
369	0.260679
368	0.268816
367	0.278572
366	0.287641
365	0.295542
364	0.303622
363	0.311885
362	0.319755
361	0.327038
360	0.333115
359	0.345051
358	0.351344
357	0.35855
356	0.364419
355	0.368009
354	0.371069
353	0.37528
352	0.379196
351	0.383461
350	0.384906
349	0.385254
348	0.385047
347	0.389182
346	0.389881
345	0.390983
344	0.393142
343	0.393251
342	0.389603
341	0.389264
340	0.386943
339	0.388789
338	0.390739
337	0.392772
336	0.394003
335	0.394609
334	0.394711
333	0.395589
332	0.39916
331	0.402576
330	0.401268
329	0.403807
328	0.405645
327	0.406046
326	0.409908
325	0.412527
324	0.41448
323	0.418531
322	0.419371
321	0.421108
320	0.421413
319	0.42086
318	0.421075
317	0.422049
316	0.423579
315	0.423745
314	0.424641
313	0.426281
312	0.427175
311	0.427855
310	0.428471
309	0.428294
308	0.427774
307	0.428754
306	0.428816
305	0.428735
304	0.428599
303	0.429494
302	0.429444
301	0.429336
300	0.429098
299	0.428756
298	0.429093
297	0.429273
296	0.428024
295	0.427318
294	0.4274
293	0.427349
292	0.427064
291	0.427363
290	0.426638
289	0.425759
288	0.425099
287	0.425096
286	0.424596
285	0.424793
284	0.425153
283	0.423883
282	0.423725
281	0.42236
280	0.421759
279	0.421275
278	0.420841
277	0.419576
276	0.417912
275	0.416995
274	0.415165
273	0.413575
272	0.412179
271	0.409669
270	0.406915
269	0.403361
268	0.399867
267	0.395567
266	0.391955
265	0.385842
264	0.379821
263	0.372875
262	0.366102
261	0.358254
260	0.350647
259	0.342826
258	0.334354
257	0.325944
256	0.317504
255	0.308449
254	0.299806
253	0.291073
252	0.283293
251	0.275422
250	0.268233
249	0.261244
248	0.255861
247	0.251594
246	0.24775
245	0.244297
244	0.241911
243	0.240391
242	0.239898
241	0.240155
240	0.241076
239	0.242715
238	0.245105
237	0.247802
236	0.250984
235	0.255011
234	0.2594
233	0.264446
232	0.269714
231	0.276396
230	0.281371
229	0.286884
228	0.291988
227	0.298475
226	0.303724
225	0.309781
224	0.316478
223	0.323507
222	0.328383
221	0.33332
220	0.339227
219	0.343548
218	0.346589
217	0.348318
216	0.351613
215	0.354155
214	0.35618
213	0.356456
212	0.357445
211	0.359203
210	0.355909
209	0.35288
208	0.348653
207	0.343392
206	0.337369
205	0.333099
204	0.328381
203	0.322633
202	0.318219
201	0.314186
200	0.311373

## Sheet: ST01-Pt0.1
Wavelenght [nm]	Absorbance [au]	Title	Time
800	0.241873	ST01-Pt0.1	26.08.2019 10:17:24
799	0.241873
798	0.241873
797	0.241873
796	0.241873
795	0.241873
794	0.241873
793	0.241873
792	0.241873
791	0.242052
790	0.242277
789	0.242426
788	0.242788
787	0.242883
786	0.242913
785	0.243208
784	0.242971
783	0.243242
782	0.243498
781	0.243444
780	0.243368
779	0.243694
778	0.244065
777	0.244447
776	0.244773
775	0.245068
774	0.245692
773	0.245943
772	0.246141
771	0.246237
770	0.246513
769	0.247222
768	0.247328
767	0.247329
766	0.247516
765	0.247613
764	0.248068
763	0.248365
762	0.248427
761	0.248595
760	0.249017
759	0.249589
758	0.249799
757	0.250064
756	0.250371
755	0.25055
754	0.250734
753	0.251074
752	0.250953
751	0.251397
750	0.251761
749	0.252134
748	0.252421
747	0.252951
746	0.25299
745	0.253428
744	0.253774
743	0.2537
742	0.253848
741	0.254054
740	0.254143
739	0.254215
738	0.254508
737	0.254817
736	0.254992
735	0.255278
734	0.255319
733	0.255807
732	0.256034
731	0.256113
730	0.256278
729	0.256766
728	0.256996
727	0.256986
726	0.257378
725	0.257336
724	0.257614
723	0.257657
722	0.257911
721	0.258204
720	0.258443
719	0.258758
718	0.259106
717	0.259478
716	0.259607
715	0.259863
714	0.260152
713	0.260277
712	0.260636
711	0.260776
710	0.26111
709	0.261189
708	0.261663
707	0.261936
706	0.262396
705	0.262707
704	0.262864
703	0.263045
702	0.26332
701	0.263453
700	0.263704
699	0.263997
698	0.26421
697	0.264564
696	0.264896
695	0.264955
694	0.265247
693	0.265414
692	0.265768
691	0.265984
690	0.266311
689	0.266503
688	0.266752
687	0.267021
686	0.267321
685	0.267512
684	0.267784
683	0.267928
682	0.268145
681	0.26836
680	0.268552
679	0.268675
678	0.268948
677	0.269146
676	0.26946
675	0.269589
674	0.269937
673	0.270031
672	0.270166
671	0.270272
670	0.270535
669	0.270774
668	0.270907
667	0.271249
666	0.271559
665	0.271934
664	0.272048
663	0.272297
662	0.27254
661	0.27287
660	0.273131
659	0.273414
658	0.273807
657	0.273905
656	0.274206
655	0.274563
654	0.274907
653	0.275239
652	0.275465
651	0.275745
650	0.275904
649	0.276185
648	0.276466
647	0.276721
646	0.276956
645	0.277163
644	0.277314
643	0.277384
642	0.277739
641	0.278069
640	0.27837
639	0.278808
638	0.279146
637	0.279415
636	0.279659
635	0.280054
634	0.280361
633	0.280712
632	0.280966
631	0.281093
630	0.281534
629	0.281802
628	0.282291
627	0.282696
626	0.283147
625	0.283385
624	0.283622
623	0.283951
622	0.28419
621	0.284506
620	0.284755
619	0.285031
618	0.285269
617	0.285765
616	0.286072
615	0.286532
614	0.286908
613	0.287111
612	0.287462
611	0.287667
610	0.28794
609	0.288347
608	0.288543
607	0.288789
606	0.289099
605	0.289322
604	0.289541
603	0.289885
602	0.290077
601	0.290249
600	0.290445
599	0.290669
598	0.290848
597	0.291089
596	0.291376
595	0.291729
594	0.292133
593	0.292443
592	0.292629
591	0.29306
590	0.29336
589	0.293669
588	0.294026
587	0.294373
586	0.294744
585	0.295164
584	0.295614
583	0.295968
582	0.296387
581	0.296824
580	0.297147
579	0.297461
578	0.297725
577	0.297934
576	0.298279
575	0.298655
574	0.298863
573	0.299137
572	0.299421
571	0.29974
570	0.29991
569	0.300258
568	0.300605
567	0.300879
566	0.301032
565	0.301226
564	0.301376
563	0.301632
562	0.301916
561	0.302152
560	0.302433
559	0.302627
558	0.302859
557	0.303162
556	0.303506
555	0.303828
554	0.304136
553	0.30443
552	0.304612
551	0.304836
550	0.305093
549	0.30546
548	0.305724
547	0.306006
546	0.306362
545	0.306701
544	0.307053
543	0.307303
542	0.307621
541	0.307896
540	0.30817
539	0.308449
538	0.308715
537	0.308891
536	0.309222
535	0.309526
534	0.309745
533	0.310041
532	0.310379
531	0.310586
530	0.310809
529	0.311083
528	0.311326
527	0.311555
526	0.311819
525	0.312099
524	0.31241
523	0.312676
522	0.312921
521	0.313141
520	0.313438
519	0.313698
518	0.313885
517	0.314244
516	0.314572
515	0.314758
514	0.315042
513	0.315399
512	0.315667
511	0.316033
510	0.316335
509	0.316659
508	0.316935
507	0.317224
506	0.317485
505	0.31777
504	0.318072
503	0.318369
502	0.318666
501	0.319116
500	0.319346
499	0.319574
498	0.319866
497	0.320254
496	0.320531
495	0.320818
494	0.321113
493	0.321404
492	0.321706
491	0.322042
490	0.32231
489	0.322641
488	0.322941
487	0.323253
486	0.323533
485	0.323788
484	0.323954
483	0.32428
482	0.32455
481	0.324853
480	0.325196
479	0.325499
478	0.325802
477	0.326059
476	0.326305
475	0.32663
474	0.326917
473	0.327221
472	0.327521
471	0.327808
470	0.328121
469	0.328435
468	0.328795
467	0.329198
466	0.329522
465	0.329848
464	0.330239
463	0.330584
462	0.33097
461	0.331349
460	0.33174
459	0.332201
458	0.332534
457	0.332965
456	0.333394
455	0.333808
454	0.334249
453	0.334654
452	0.335064
451	0.335534
450	0.335885
449	0.336309
448	0.336775
447	0.337156
446	0.337529
445	0.337957
444	0.338357
443	0.33876
442	0.339176
441	0.339675
440	0.340047
439	0.340434
438	0.340782
437	0.34105
436	0.341383
435	0.341766
434	0.342123
433	0.342514
432	0.342893
431	0.343213
430	0.343488
429	0.343803
428	0.344135
427	0.344435
426	0.344655
425	0.34495
424	0.345214
423	0.345433
422	0.345536
421	0.345591
420	0.345785
419	0.34589
418	0.34583
417	0.345586
416	0.345476
415	0.345226
414	0.344968
413	0.34453
412	0.343957
411	0.3435
410	0.342854
409	0.341908
408	0.340751
407	0.339202
406	0.337835
405	0.336444
404	0.334681
403	0.332772
402	0.330577
401	0.328333
400	0.325885
399	0.323057
398	0.320289
397	0.317023
396	0.313786
395	0.310397
394	0.306511
393	0.302588
392	0.298402
391	0.294292
390	0.290515
389	0.286379
388	0.282731
387	0.278788
386	0.275154
385	0.271845
384	0.268635
383	0.266029
382	0.264509
381	0.262931
380	0.261387
379	0.260649
378	0.260808
377	0.262315
376	0.263558
375	0.265927
374	0.269154
373	0.272197
372	0.276575
371	0.280558
370	0.28675
369	0.292321
368	0.297959
367	0.305597
366	0.310729
365	0.316306
364	0.322173
363	0.328753
362	0.332137
361	0.337028
360	0.340952
359	0.344833
358	0.350665
357	0.35602
356	0.357281
355	0.359363
354	0.362417
353	0.363766
352	0.364548
351	0.366691
350	0.366097
349	0.366679
348	0.363503
347	0.363012
346	0.363102
345	0.364211
344	0.362902
343	0.362243
342	0.362515
341	0.360385
340	0.35983
339	0.358468
338	0.357393
337	0.35702
336	0.356831
335	0.357881
334	0.35736
333	0.357838
332	0.359274
331	0.36312
330	0.36502
329	0.364515
328	0.366291
327	0.368656
326	0.369107
325	0.369992
324	0.370218
323	0.36933
322	0.373282
321	0.376086
320	0.377003
319	0.377724
318	0.37753
317	0.377287
316	0.376331
315	0.376618
314	0.376105
313	0.37604
312	0.376776
311	0.376994
310	0.376722
309	0.377757
308	0.377631
307	0.377815
306	0.377961
305	0.378384
304	0.377888
303	0.377426
302	0.377336
301	0.37795
300	0.378604
299	0.379537
298	0.379555
297	0.380213
296	0.379826
295	0.379459
294	0.378691
293	0.378981
292	0.378545
291	0.378612
290	0.379182
289	0.378475
288	0.377863
287	0.3772
286	0.376627
285	0.376535
284	0.375831
283	0.374807
282	0.37448
281	0.373474
280	0.373156
279	0.372467
278	0.37291
277	0.372727
276	0.371902
275	0.370544
274	0.369729
273	0.368287
272	0.367283
271	0.365657
270	0.364039
269	0.362327
268	0.359777
267	0.35722
266	0.355102
265	0.351633
264	0.34782
263	0.343921
262	0.339495
261	0.334156
260	0.329036
259	0.323467
258	0.318675
257	0.312963
256	0.307405
255	0.301643
254	0.296207
253	0.290622
252	0.285225
251	0.279777
250	0.274835
249	0.269951
248	0.2662
247	0.263224
246	0.259874
245	0.25736
244	0.255589
243	0.25468
242	0.254063
241	0.254304
240	0.255138
239	0.25648
238	0.258243
237	0.260417
236	0.262705
235	0.265844
234	0.26953
233	0.273774
232	0.277606
231	0.282137
230	0.286612
229	0.290306
228	0.293704
227	0.297926
226	0.303152
225	0.307172
224	0.31178
223	0.315058
222	0.318272
221	0.321277
220	0.324656
219	0.326784
218	0.328399
217	0.329675
216	0.332141
215	0.333322
214	0.331733
213	0.330046
212	0.330578
211	0.332389
210	0.332405
209	0.328173
208	0.325049
207	0.320834
206	0.317612
205	0.314192
204	0.310815
203	0.306862
202	0.304108
201	0.301049
200	0.298055

## Sheet: ST0.1-Cu0.1
Wavelenght [nm]	Absorbance [au]	Title	Time
800	0.053573	ST01-Cu0.1	26.08.2019 10:25:21
799	0.053573
798	0.053573
797	0.053573
796	0.053573
795	0.053573
794	0.053573
793	0.053573
792	0.053573
791	0.053415
790	0.05309
789	0.052933
788	0.052829
787	0.052523
786	0.052422
785	0.052296
784	0.052095
783	0.051937
782	0.051497
781	0.051355
780	0.051174
779	0.050814
778	0.050905
777	0.050772
776	0.050523
775	0.050164
774	0.049959
773	0.049887
772	0.049619
771	0.049204
770	0.048909
769	0.04871
768	0.048566
767	0.048203
766	0.047927
765	0.047779
764	0.047555
763	0.047312
762	0.047154
761	0.046861
760	0.047028
759	0.047067
758	0.047035
757	0.046963
756	0.046797
755	0.04671
754	0.046541
753	0.046339
752	0.046059
751	0.045743
750	0.045507
749	0.045564
748	0.045402
747	0.045317
746	0.045098
745	0.044995
744	0.044835
743	0.044477
742	0.04422
741	0.043987
740	0.043685
739	0.043507
738	0.043299
737	0.043227
736	0.043236
735	0.043242
734	0.043121
733	0.043263
732	0.043004
731	0.042805
730	0.042648
729	0.042658
728	0.04266
727	0.042333
726	0.042062
725	0.041893
724	0.041739
723	0.041679
722	0.041603
721	0.041396
720	0.041186
719	0.041015
718	0.040754
717	0.040615
716	0.040386
715	0.040364
714	0.040138
713	0.039941
712	0.039789
711	0.039576
710	0.039675
709	0.039563
708	0.039473
707	0.039469
706	0.039351
705	0.039281
704	0.039199
703	0.0391
702	0.038949
701	0.038926
700	0.03891
699	0.038891
698	0.038732
697	0.038782
696	0.038633
695	0.038566
694	0.038495
693	0.038381
692	0.038317
691	0.038297
690	0.03816
689	0.038063
688	0.03789
687	0.037862
686	0.037779
685	0.037685
684	0.03752
683	0.037389
682	0.037103
681	0.037026
680	0.036925
679	0.036904
678	0.036844
677	0.036733
676	0.036615
675	0.03646
674	0.036345
673	0.03626
672	0.03606
671	0.035982
670	0.035821
669	0.035751
668	0.035699
667	0.035658
666	0.035469
665	0.035555
664	0.03555
663	0.035466
662	0.035291
661	0.035281
660	0.035256
659	0.035271
658	0.035391
657	0.03528
656	0.035297
655	0.035364
654	0.035481
653	0.035487
652	0.03548
651	0.035471
650	0.035544
649	0.035768
648	0.035895
647	0.035803
646	0.035832
645	0.035976
644	0.035846
643	0.035882
642	0.035902
641	0.035818
640	0.035825
639	0.035826
638	0.03592
637	0.03586
636	0.035968
635	0.035937
634	0.036026
633	0.036097
632	0.036082
631	0.035935
630	0.036047
629	0.036092
628	0.036094
627	0.036287
626	0.036315
625	0.036364
624	0.03638
623	0.036538
622	0.036721
621	0.036803
620	0.036835
619	0.036891
618	0.036973
617	0.036947
616	0.036865
615	0.036889
614	0.037002
613	0.03697
612	0.036985
611	0.036979
610	0.036921
609	0.036997
608	0.037038
607	0.037215
606	0.037212
605	0.037154
604	0.037176
603	0.037255
602	0.037242
601	0.037357
600	0.037539
599	0.037626
598	0.037701
597	0.037817
596	0.037875
595	0.038073
594	0.038277
593	0.038465
592	0.038525
591	0.038703
590	0.038759
589	0.038869
588	0.039028
587	0.039109
586	0.039292
585	0.0395
584	0.039586
583	0.039612
582	0.039793
581	0.039959
580	0.040005
579	0.040186
578	0.040309
577	0.040412
576	0.040483
575	0.040626
574	0.040651
573	0.040779
572	0.041006
571	0.04111
570	0.041237
569	0.04133
568	0.041431
567	0.041593
566	0.041747
565	0.041845
564	0.041922
563	0.042127
562	0.042285
561	0.042349
560	0.042477
559	0.04261
558	0.042782
557	0.042976
556	0.043134
555	0.043249
554	0.043354
553	0.043498
552	0.043638
551	0.043814
550	0.043962
549	0.0441
548	0.044271
547	0.044491
546	0.044624
545	0.044796
544	0.044989
543	0.045143
542	0.045271
541	0.045387
540	0.045506
539	0.045691
538	0.045836
537	0.04601
536	0.046175
535	0.046346
534	0.046432
533	0.046588
532	0.046737
531	0.046843
530	0.04695
529	0.047136
528	0.047264
527	0.047426
526	0.047566
525	0.047749
524	0.047907
523	0.048066
522	0.048225
521	0.048423
520	0.048641
519	0.048852
518	0.048985
517	0.049176
516	0.049289
515	0.049461
514	0.049639
513	0.049834
512	0.049967
511	0.050178
510	0.05033
509	0.050533
508	0.050774
507	0.051022
506	0.051182
505	0.051359
504	0.0515
503	0.051665
502	0.051857
501	0.052108
500	0.052258
499	0.052464
498	0.05267
497	0.052904
496	0.053051
495	0.053229
494	0.05342
493	0.05362
492	0.053755
491	0.053887
490	0.054021
489	0.054256
488	0.054419
487	0.054606
486	0.054757
485	0.054892
484	0.05504
483	0.055292
482	0.055516
481	0.055699
480	0.055865
479	0.056079
478	0.056276
477	0.056439
476	0.056631
475	0.056893
474	0.057119
473	0.057306
472	0.057497
471	0.057706
470	0.057951
469	0.05821
468	0.05846
467	0.0587
466	0.058932
465	0.05917
464	0.059435
463	0.059744
462	0.060028
461	0.060358
460	0.060663
459	0.060996
458	0.061293
457	0.061638
456	0.062035
455	0.062367
454	0.062741
453	0.063085
452	0.063448
451	0.063873
450	0.064243
449	0.064639
448	0.065047
447	0.065468
446	0.065875
445	0.06633
444	0.066768
443	0.067243
442	0.067706
441	0.068219
440	0.068727
439	0.069182
438	0.069682
437	0.070149
436	0.070719
435	0.071309
434	0.071853
433	0.072451
432	0.073069
431	0.073681
430	0.074314
429	0.074939
428	0.075629
427	0.07627
426	0.076928
425	0.077605
424	0.07825
423	0.078884
422	0.079603
421	0.080405
420	0.081227
419	0.082059
418	0.082752
417	0.083471
416	0.084226
415	0.084732
414	0.0855
413	0.086172
412	0.086668
411	0.087324
410	0.088017
409	0.088628
408	0.089105
407	0.089617
406	0.090156
405	0.090497
404	0.09075
403	0.090837
402	0.090938
401	0.09116
400	0.091235
399	0.091302
398	0.091639
397	0.091618
396	0.091707
395	0.091918
394	0.092049
393	0.092092
392	0.092432
391	0.092851
390	0.093388
389	0.093938
388	0.094905
387	0.095868
386	0.097304
385	0.098698
384	0.100357
383	0.102646
382	0.105221
381	0.108218
380	0.111503
379	0.115017
378	0.118694
377	0.122748
376	0.127672
375	0.13184
374	0.13616
373	0.141236
372	0.146909
371	0.152049
370	0.157945
369	0.163555
368	0.169109
367	0.174913
366	0.179376
365	0.183754
364	0.187787
363	0.191683
362	0.194932
361	0.197184
360	0.19964
359	0.202186
358	0.203334
357	0.205553
356	0.20626
355	0.206728
354	0.208731
353	0.208534
352	0.209156
351	0.209643
350	0.207767
349	0.206854
348	0.204642
347	0.204001
346	0.205898
345	0.207248
344	0.208898
343	0.208535
342	0.206096
341	0.208056
340	0.207628
339	0.210064
338	0.210394
337	0.209346
336	0.210195
335	0.210357
334	0.210479
333	0.212996
332	0.215747
331	0.218676
330	0.219921
329	0.218323
328	0.217861
327	0.218341
326	0.219717
325	0.222625
324	0.222372
323	0.223985
322	0.222603
321	0.223983
320	0.225051
319	0.225599
318	0.225486
317	0.225635
316	0.224938
315	0.224908
314	0.225762
313	0.226086
312	0.226213
311	0.225883
310	0.225921
309	0.226175
308	0.225805
307	0.226321
306	0.225939
305	0.226454
304	0.225847
303	0.225517
302	0.225431
301	0.22581
300	0.22586
299	0.22628
298	0.225856
297	0.22515
296	0.224485
295	0.224447
294	0.224808
293	0.224544
292	0.223902
291	0.223839
290	0.223106
289	0.222606
288	0.223057
287	0.222898
286	0.222811
285	0.222275
284	0.220953
283	0.220843
282	0.220446
281	0.21925
280	0.2189
279	0.219286
278	0.2193
277	0.218561
276	0.217893
275	0.217245
274	0.216668
273	0.216081
272	0.215056
271	0.212969
270	0.211135
269	0.209516
268	0.207603
267	0.206335
266	0.203772
265	0.200931
264	0.197753
263	0.19396
262	0.18998
261	0.185591
260	0.18129
259	0.176629
258	0.17221
257	0.16712
256	0.162285
255	0.157693
254	0.152869
253	0.148196
252	0.143428
251	0.138998
250	0.13464
249	0.130665
248	0.127173
247	0.1249
246	0.122329
245	0.119924
244	0.118455
243	0.117584
242	0.116879
241	0.116845
240	0.117321
239	0.118228
238	0.119499
237	0.120938
236	0.122784
235	0.125063
234	0.127824
233	0.13128
232	0.134297
231	0.13793
230	0.141161
229	0.144958
228	0.147789
227	0.150401
226	0.153202
225	0.155418
224	0.157333
223	0.161125
222	0.164151
221	0.166098
220	0.168018
219	0.169951
218	0.169985
217	0.169807
216	0.170216
215	0.170459
214	0.169732
213	0.167508
212	0.16622
211	0.168074
210	0.169626
209	0.168842
208	0.166052
207	0.163135
206	0.158127
205	0.15364
204	0.150034
203	0.14646
202	0.142694
201	0.140348
200	0.137927

## Sheet: ST01-Cu0.5
Wavelenght [nm]	Absorbance [au]	Title	Time
800	0.153794	ST01-Cu0.5	26.08.2019 10:32:40
799	0.153794
798	0.153794
797	0.153794
796	0.153794
795	0.153794
794	0.153794
793	0.153794
792	0.153794
791	0.153808
790	0.153535
789	0.15289
788	0.152588
787	0.152242
786	0.152008
785	0.151742
784	0.151334
783	0.150918
782	0.150717
781	0.150247
780	0.149811
779	0.149588
778	0.149416
777	0.14915
776	0.149022
775	0.148475
774	0.148078
773	0.14787
772	0.147829
771	0.147397
770	0.147032
769	0.14672
768	0.146566
767	0.146353
766	0.145987
765	0.145448
764	0.145054
763	0.144962
762	0.144483
761	0.144132
760	0.14403
759	0.1438
758	0.143795
757	0.143514
756	0.143286
755	0.143093
754	0.14282
753	0.142533
752	0.142088
751	0.141614
750	0.141103
749	0.140951
748	0.140747
747	0.140577
746	0.140199
745	0.140064
744	0.139768
743	0.13951
742	0.139041
741	0.138525
740	0.13818
739	0.137562
738	0.137312
737	0.137065
736	0.136949
735	0.136871
734	0.136361
733	0.136277
732	0.135978
731	0.135777
730	0.13553
729	0.1354
728	0.135192
727	0.134849
726	0.134333
725	0.133979
724	0.133802
723	0.133467
722	0.13351
721	0.133032
720	0.1326
719	0.132238
718	0.131975
717	0.13203
716	0.131762
715	0.131551
714	0.131095
713	0.130764
712	0.130457
711	0.130179
710	0.130001
709	0.129833
708	0.129682
707	0.129534
706	0.12937
705	0.1291
704	0.128983
703	0.128981
702	0.128707
701	0.128463
700	0.128208
699	0.127818
698	0.127446
697	0.127296
696	0.127074
695	0.126801
694	0.126573
693	0.126247
692	0.125994
691	0.125744
690	0.12544
689	0.125161
688	0.124884
687	0.124579
686	0.124161
685	0.123856
684	0.123575
683	0.123208
682	0.122899
681	0.122763
680	0.122497
679	0.122259
678	0.121997
677	0.121769
676	0.121523
675	0.121219
674	0.121015
673	0.120785
672	0.120322
671	0.1201
670	0.119818
669	0.119573
668	0.119275
667	0.118998
666	0.118689
665	0.118475
664	0.118219
663	0.117913
662	0.117542
661	0.117333
660	0.116976
659	0.116738
658	0.116505
657	0.116203
656	0.115975
655	0.115995
654	0.115757
653	0.115452
652	0.115298
651	0.115032
650	0.114883
649	0.114756
648	0.114712
647	0.114436
646	0.114276
645	0.114016
644	0.113695
643	0.113573
642	0.11339
641	0.113259
640	0.112886
639	0.112697
638	0.112359
637	0.112053
636	0.112007
635	0.111764
634	0.111576
633	0.11141
632	0.111287
631	0.110965
630	0.110739
629	0.110392
628	0.110302
627	0.110226
626	0.110056
625	0.109715
624	0.109424
623	0.10942
622	0.109207
621	0.109075
620	0.108818
619	0.108558
618	0.108298
617	0.108079
616	0.107756
615	0.107542
614	0.107388
613	0.10717
612	0.107033
611	0.106803
610	0.106503
609	0.106216
608	0.106054
607	0.105823
606	0.105585
605	0.105382
604	0.105174
603	0.105084
602	0.104852
601	0.104725
600	0.104734
599	0.104564
598	0.104377
597	0.104186
596	0.104049
595	0.104034
594	0.103979
593	0.103873
592	0.103764
591	0.103823
590	0.103899
589	0.103866
588	0.103796
587	0.103786
586	0.103775
585	0.103826
584	0.103826
583	0.103705
582	0.1038
581	0.103828
580	0.103807
579	0.103885
578	0.103871
577	0.103844
576	0.103917
575	0.104057
574	0.103996
573	0.103976
572	0.104049
571	0.104172
570	0.104225
569	0.104336
568	0.104466
567	0.104515
566	0.104631
565	0.104769
564	0.104922
563	0.105076
562	0.105266
561	0.105442
560	0.105666
559	0.105828
558	0.106011
557	0.106297
556	0.106587
555	0.106859
554	0.107033
553	0.107291
552	0.107522
551	0.107777
550	0.108114
549	0.108382
548	0.10864
547	0.108933
546	0.109297
545	0.10961
544	0.109938
543	0.110258
542	0.110604
541	0.110865
540	0.111178
539	0.111487
538	0.111796
537	0.112091
536	0.1124
535	0.112692
534	0.112966
533	0.113249
532	0.113626
531	0.113884
530	0.114175
529	0.114528
528	0.114804
527	0.11514
526	0.115439
525	0.115759
524	0.116145
523	0.116477
522	0.116778
521	0.117138
520	0.117541
519	0.117914
518	0.118293
517	0.11866
516	0.11906
515	0.119444
514	0.119799
513	0.120203
512	0.120545
511	0.120946
510	0.121302
509	0.121678
508	0.122098
507	0.122472
506	0.122863
505	0.123306
504	0.123661
503	0.124092
502	0.124519
501	0.125015
500	0.125444
499	0.125847
498	0.126254
497	0.126802
496	0.127178
495	0.127628
494	0.128144
493	0.128625
492	0.129076
491	0.129503
490	0.129976
489	0.130449
488	0.130903
487	0.131408
486	0.131879
485	0.132317
484	0.132723
483	0.13321
482	0.133709
481	0.134222
480	0.134701
479	0.135252
478	0.135784
477	0.136267
476	0.136812
475	0.137424
474	0.138015
473	0.138591
472	0.139196
471	0.139793
470	0.140383
469	0.141013
468	0.141664
467	0.142295
466	0.142978
465	0.143634
464	0.144294
463	0.145
462	0.14571
461	0.14644
460	0.147167
459	0.147923
458	0.148682
457	0.149515
456	0.150347
455	0.151129
454	0.151962
453	0.152778
452	0.153618
451	0.154554
450	0.155468
449	0.156389
448	0.157345
447	0.158307
446	0.159252
445	0.160221
444	0.161213
443	0.162292
442	0.163297
441	0.164375
440	0.165455
439	0.166509
438	0.167606
437	0.168708
436	0.169988
435	0.171261
434	0.172497
433	0.173764
432	0.175103
431	0.176431
430	0.177791
429	0.179129
428	0.180542
427	0.182002
426	0.18338
425	0.184862
424	0.186369
423	0.187775
422	0.189277
421	0.190916
420	0.192503
419	0.194044
418	0.195547
417	0.196954
416	0.198615
415	0.200065
414	0.201716
413	0.203278
412	0.204859
411	0.206577
410	0.208002
409	0.209445
408	0.210707
407	0.212087
406	0.213423
405	0.214653
404	0.215679
403	0.216621
402	0.217495
401	0.218274
400	0.219064
399	0.219647
398	0.220188
397	0.220622
396	0.22096
395	0.221205
394	0.22112
393	0.221453
392	0.221447
391	0.22156
390	0.221366
389	0.221468
388	0.221854
387	0.222203
386	0.222599
385	0.223165
384	0.224191
383	0.225236
382	0.226829
381	0.229058
380	0.230651
379	0.233312
378	0.236715
377	0.240507
376	0.244915
375	0.248673
374	0.253932
373	0.258848
372	0.264298
371	0.271728
370	0.279322
369	0.287996
368	0.295591
367	0.304481
366	0.31327
365	0.322172
364	0.330903
363	0.340513
362	0.349392
361	0.357443
360	0.364648
359	0.371115
358	0.379904
357	0.386073
356	0.395451
355	0.403538
354	0.411278
353	0.418558
352	0.422151
351	0.428772
350	0.431251
349	0.43423
348	0.436966
347	0.441251
346	0.446788
345	0.450162
344	0.449363
343	0.454461
342	0.458666
341	0.464101
340	0.468152
339	0.471436
338	0.474261
337	0.477683
336	0.481229
335	0.487945
334	0.492327
333	0.49875
332	0.50544
331	0.511492
330	0.515177
329	0.518323
328	0.522223
327	0.531982
326	0.535426
325	0.540923
324	0.543474
323	0.547981
322	0.551205
321	0.555854
320	0.557456
319	0.559757
318	0.560895
317	0.5633
316	0.565361
315	0.567268
314	0.5675
313	0.568624
312	0.569101
311	0.57088
310	0.571504
309	0.573367
308	0.573019
307	0.573686
306	0.575251
305	0.57552
304	0.575444
303	0.575489
302	0.576202
301	0.577005
300	0.57643
299	0.576038
298	0.575987
297	0.577769
296	0.577752
295	0.578232
294	0.577953
293	0.578533
292	0.578054
291	0.578653
290	0.577921
289	0.577144
288	0.576678
287	0.576475
286	0.575126
285	0.573401
284	0.571657
283	0.571759
282	0.571195
281	0.569946
280	0.568496
279	0.568863
278	0.567498
277	0.566585
276	0.564547
275	0.561814
274	0.559637
273	0.556634
272	0.553123
271	0.549198
270	0.544057
269	0.539977
268	0.534282
267	0.527882
266	0.519317
265	0.510721
264	0.500736
263	0.490134
262	0.477972
261	0.465445
260	0.452043
259	0.437901
258	0.424653
257	0.410086
256	0.396362
255	0.382228
254	0.368395
253	0.355119
252	0.342403
251	0.330059
250	0.318852
249	0.308049
248	0.298906
247	0.291191
246	0.284378
245	0.279038
244	0.275381
243	0.273184
242	0.271415
241	0.271153
240	0.271808
239	0.27405
238	0.277389
237	0.28119
236	0.285735
235	0.29105
234	0.297313
233	0.303895
232	0.312081
231	0.320733
230	0.329354
229	0.337845
228	0.345912
227	0.355906
226	0.365993
225	0.374688
224	0.381912
223	0.390917
222	0.399075
221	0.406077
220	0.413794
219	0.419339
218	0.423479
217	0.42576
216	0.428065
215	0.431408
214	0.433366
213	0.430991
212	0.427644
211	0.427051
210	0.425751
209	0.419961
208	0.416139
207	0.412832
206	0.407437
205	0.401914
204	0.397021
203	0.391296
202	0.387283
201	0.383843
200	0.38177

## Sheet: ST01-Pt0.05-Cu0.1
Wavelenght [nm]	Absorbance [au]	Title	Time
800	0.152604	ST01-Pt0.05/Cu0.1	26.08.2019 10:41:19
799	0.152604
798	0.152604
797	0.152604
796	0.152604
795	0.152604
794	0.152604
793	0.152604
792	0.152604
791	0.152456
790	0.152772
789	0.152907
788	0.152713
787	0.152918
786	0.153131
785	0.153538
784	0.153989
783	0.153702
782	0.1537
781	0.153673
780	0.153782
779	0.153913
778	0.154341
777	0.154718
776	0.154987
775	0.154894
774	0.155327
773	0.155166
772	0.155224
771	0.155589
770	0.155473
769	0.15563
768	0.155559
767	0.155384
766	0.155645
765	0.155823
764	0.155893
763	0.156046
762	0.15612
761	0.156402
760	0.156816
759	0.157
758	0.157283
757	0.157408
756	0.157709
755	0.158228
754	0.158367
753	0.15855
752	0.158574
751	0.15867
750	0.158865
749	0.15919
748	0.159317
747	0.159596
746	0.159763
745	0.160064
744	0.160019
743	0.160049
742	0.160306
741	0.16056
740	0.160659
739	0.160582
738	0.160576
737	0.160849
736	0.160935
735	0.161205
734	0.161453
733	0.161874
732	0.161974
731	0.162134
730	0.162474
729	0.162664
728	0.162903
727	0.163126
726	0.163244
725	0.163335
724	0.163502
723	0.163612
722	0.163954
721	0.164028
720	0.164029
719	0.164274
718	0.164524
717	0.164769
716	0.164808
715	0.165104
714	0.165268
713	0.165335
712	0.165659
711	0.165862
710	0.166121
709	0.166344
708	0.166567
707	0.166852
706	0.167276
705	0.167768
704	0.167997
703	0.168412
702	0.168647
701	0.168974
700	0.169304
699	0.169609
698	0.169877
697	0.170143
696	0.170348
695	0.17052
694	0.17072
693	0.170971
692	0.171167
691	0.171419
690	0.171658
689	0.171836
688	0.171945
687	0.172216
686	0.172353
685	0.172559
684	0.172712
683	0.172853
682	0.172981
681	0.173159
680	0.173461
679	0.173632
678	0.173858
677	0.173987
676	0.174324
675	0.174557
674	0.174683
673	0.174865
672	0.174962
671	0.175127
670	0.175432
669	0.175632
668	0.175993
667	0.176242
666	0.176491
665	0.176773
664	0.177112
663	0.177301
662	0.177574
661	0.177859
660	0.178274
659	0.178359
658	0.17857
657	0.178824
656	0.17906
655	0.179526
654	0.179933
653	0.18016
652	0.180519
651	0.180712
650	0.18093
649	0.181322
648	0.181737
647	0.181918
646	0.182215
645	0.182495
644	0.182648
643	0.182785
642	0.18313
641	0.183408
640	0.18368
639	0.183998
638	0.184221
637	0.18439
636	0.184626
635	0.184919
634	0.185205
633	0.18558
632	0.185863
631	0.186071
630	0.186449
629	0.186636
628	0.186984
627	0.187321
626	0.187636
625	0.187932
624	0.188331
623	0.18879
622	0.189252
621	0.189602
620	0.189881
619	0.190224
618	0.190463
617	0.190775
616	0.190985
615	0.191244
614	0.191542
613	0.191743
612	0.192115
611	0.19237
610	0.192683
609	0.193071
608	0.193332
607	0.193544
606	0.193766
605	0.193936
604	0.194211
603	0.194443
602	0.194659
601	0.194973
600	0.1953
599	0.19567
598	0.196009
597	0.196339
596	0.196556
595	0.196897
594	0.197291
593	0.197699
592	0.197952
591	0.198392
590	0.198778
589	0.199134
588	0.199529
587	0.199795
586	0.200236
585	0.200658
584	0.200953
583	0.201234
582	0.201624
581	0.201988
580	0.202177
579	0.202585
578	0.202901
577	0.203243
576	0.203545
575	0.203941
574	0.204152
573	0.204421
572	0.204745
571	0.20505
570	0.20539
569	0.205758
568	0.206118
567	0.206454
566	0.206762
565	0.207059
564	0.207265
563	0.20767
562	0.208037
561	0.208354
560	0.208597
559	0.208791
558	0.208992
557	0.209385
556	0.209819
555	0.21018
554	0.210478
553	0.210784
552	0.21107
551	0.211328
550	0.21168
549	0.211971
548	0.212256
547	0.212746
546	0.21313
545	0.2135
544	0.213844
543	0.214196
542	0.214532
541	0.214903
540	0.215222
539	0.215481
538	0.215798
537	0.216091
536	0.216445
535	0.21676
534	0.217054
533	0.217374
532	0.217724
531	0.217965
530	0.218189
529	0.218508
528	0.218781
527	0.219143
526	0.219446
525	0.219846
524	0.220196
523	0.22048
522	0.220807
521	0.221152
520	0.221503
519	0.221852
518	0.222165
517	0.222448
516	0.222767
515	0.223104
514	0.223409
513	0.223738
512	0.223991
511	0.224326
510	0.224661
509	0.224962
508	0.225193
507	0.225515
506	0.225845
505	0.226182
504	0.226469
503	0.226783
502	0.227042
501	0.227381
500	0.227693
499	0.227999
498	0.228323
497	0.228708
496	0.228946
495	0.22926
494	0.22958
493	0.229816
492	0.230107
491	0.23042
490	0.230678
489	0.230925
488	0.231182
487	0.23145
486	0.231698
485	0.231973
484	0.23216
483	0.232442
482	0.232638
481	0.23287
480	0.233083
479	0.233351
478	0.233573
477	0.233784
476	0.234054
475	0.234336
474	0.2346
473	0.234831
472	0.235108
471	0.235368
470	0.235641
469	0.23594
468	0.236193
467	0.236506
466	0.236803
465	0.23712
464	0.237421
463	0.237778
462	0.238094
461	0.238414
460	0.238737
459	0.239058
458	0.239366
457	0.239727
456	0.240102
455	0.240402
454	0.240738
453	0.241016
452	0.241289
451	0.241617
450	0.24191
449	0.242189
448	0.242521
447	0.242791
446	0.243018
445	0.243315
444	0.243586
443	0.243862
442	0.244114
441	0.244393
440	0.244671
439	0.244899
438	0.245112
437	0.245304
436	0.24545
435	0.245717
434	0.245957
433	0.24617
432	0.246436
431	0.246655
430	0.24688
429	0.247089
428	0.247297
427	0.247471
426	0.247549
425	0.247597
424	0.247715
423	0.247795
422	0.247939
421	0.247993
420	0.248072
419	0.248151
418	0.248029
417	0.247864
416	0.247749
415	0.247454
414	0.247094
413	0.246707
412	0.246164
411	0.245691
410	0.245084
409	0.244277
408	0.243446
407	0.242447
406	0.241206
405	0.239877
404	0.238523
403	0.236972
402	0.235158
401	0.233322
400	0.231241
399	0.228965
398	0.226419
397	0.223914
396	0.22129
395	0.218528
394	0.215551
393	0.212613
392	0.20935
391	0.206363
390	0.203312
389	0.200464
388	0.197553
387	0.194389
386	0.191632
385	0.189002
384	0.186442
383	0.184204
382	0.182326
381	0.181279
380	0.180495
379	0.179883
378	0.180011
377	0.180587
376	0.181401
375	0.182547
374	0.18375
373	0.185454
372	0.187331
371	0.189522
370	0.192393
369	0.195461
368	0.198468
367	0.200963
366	0.202989
365	0.205792
364	0.20778
363	0.208998
362	0.210687
361	0.211469
360	0.210605
359	0.210965
358	0.210567
357	0.21067
356	0.21077
355	0.20954
354	0.208571
353	0.206059
352	0.205298
351	0.204555
350	0.202385
349	0.20049
348	0.197381
347	0.196637
346	0.197082
345	0.194869
344	0.194157
343	0.192252
342	0.19092
341	0.189605
340	0.187035
339	0.185069
338	0.185283
337	0.183642
336	0.18373
335	0.18136
334	0.179228
333	0.178813
332	0.178493
331	0.1785
330	0.176274
329	0.174049
328	0.17331
327	0.172483
326	0.173141
325	0.172399
324	0.172027
323	0.172796
322	0.17244
321	0.171324
320	0.170713
319	0.170523
318	0.170063
317	0.169794
316	0.169463
315	0.170044
314	0.169926
313	0.169999
312	0.169293
311	0.168985
310	0.16801
309	0.168345
308	0.167845
307	0.167919
306	0.167281
305	0.167106
304	0.166659
303	0.166792
302	0.166115
301	0.165846
300	0.165642
299	0.165725
298	0.165121
297	0.164865
296	0.164352
295	0.163899
294	0.164128
293	0.164459
292	0.163593
291	0.163587
290	0.163198
289	0.163031
288	0.162412
287	0.161729
286	0.161955
285	0.16172
284	0.161361
283	0.160989
282	0.16058
281	0.160081
280	0.159976
279	0.160087
278	0.160216
277	0.15982
276	0.159177
275	0.159085
274	0.158637
273	0.158826
272	0.158388
271	0.158255
270	0.157641
269	0.156942
268	0.15642
267	0.15619
266	0.155825
265	0.155285
264	0.15399
263	0.152437
262	0.15124
261	0.150122
260	0.148825
259	0.14739
258	0.146585
257	0.145444
256	0.143962
255	0.142648
254	0.141348
253	0.140589
252	0.139333
251	0.138024
250	0.136648
249	0.135164
248	0.134264
247	0.133942
246	0.133555
245	0.133011
244	0.132487
243	0.132293
242	0.132053
241	0.131766
240	0.131974
239	0.132226
238	0.1328
237	0.133115
236	0.133565
235	0.134305
234	0.135038
233	0.136002
232	0.137637
231	0.138383
230	0.138657
229	0.139829
228	0.140279
227	0.141149
226	0.142394
225	0.142886
224	0.144107
223	0.14436
222	0.144839
221	0.14489
220	0.145458
219	0.144983
218	0.146339
217	0.14732
216	0.147698
215	0.148957
214	0.14789
213	0.146359
212	0.144682
211	0.145598
210	0.146219
209	0.146777
208	0.146771
207	0.145784
206	0.145451
205	0.14498
204	0.144881
203	0.144377
202	0.14479
201	0.143094
200	0.142022

## Sheet: ST01-Pt0.1-Cu0.1
Wavelenght [nm]	Absorbance [au]	Title	Time
800	0.196666	ST01-Pt0.1/Cu0.1	26.08.2019 10:49:01
799	0.196666
798	0.196666
797	0.196666
796	0.196666
795	0.196666
794	0.196666
793	0.196666
792	0.196666
791	0.19693
790	0.196997
789	0.196952
788	0.197112
787	0.197088
786	0.197302
785	0.197405
784	0.197581
783	0.197853
782	0.197874
781	0.197799
780	0.198116
779	0.198394
778	0.198861
777	0.19911
776	0.199319
775	0.199457
774	0.199734
773	0.199972
772	0.20033
771	0.200347
770	0.200468
769	0.200489
768	0.200714
767	0.200914
766	0.201101
765	0.201168
764	0.201625
763	0.201787
762	0.201909
761	0.201642
760	0.201961
759	0.202141
758	0.202425
757	0.202496
756	0.20268
755	0.20289
754	0.203213
753	0.203339
752	0.203322
751	0.203421
750	0.203347
749	0.203617
748	0.203715
747	0.20395
746	0.204277
745	0.204659
744	0.204982
743	0.205089
742	0.205168
741	0.205223
740	0.205496
739	0.205492
738	0.205597
737	0.205849
736	0.206114
735	0.206671
734	0.206909
733	0.207352
732	0.207534
731	0.207855
730	0.208085
729	0.208264
728	0.208629
727	0.208889
726	0.208906
725	0.209137
724	0.209404
723	0.20978
722	0.210053
721	0.210072
720	0.210253
719	0.210578
718	0.210623
717	0.211065
716	0.211297
715	0.211487
714	0.211718
713	0.211772
712	0.211959
711	0.212015
710	0.212212
709	0.212556
708	0.212901
707	0.213263
706	0.21344
705	0.213824
704	0.214201
703	0.21428
702	0.214363
701	0.214493
700	0.21463
699	0.21492
698	0.215212
697	0.215477
696	0.215845
695	0.216084
694	0.216339
693	0.216627
692	0.216895
691	0.217211
690	0.217406
689	0.217639
688	0.21787
687	0.218099
686	0.218353
685	0.218576
684	0.218882
683	0.219036
682	0.219094
681	0.219296
680	0.219473
679	0.219602
678	0.219871
677	0.220138
676	0.220393
675	0.220568
674	0.220813
673	0.220995
672	0.2211
671	0.221341
670	0.221583
669	0.221986
668	0.222174
667	0.22245
666	0.222686
665	0.222988
664	0.223271
663	0.223593
662	0.223821
661	0.224085
660	0.224268
659	0.224565
658	0.225041
657	0.22526
656	0.225509
655	0.225819
654	0.225998
653	0.226205
652	0.226395
651	0.22669
650	0.227005
649	0.227369
648	0.227761
647	0.228019
646	0.228287
645	0.228581
644	0.228782
643	0.229064
642	0.229236
641	0.229351
640	0.229641
639	0.229987
638	0.230179
637	0.230494
636	0.230898
635	0.231095
634	0.231588
633	0.231861
632	0.232142
631	0.232401
630	0.232656
629	0.232715
628	0.233041
627	0.233285
626	0.233586
625	0.233847
624	0.234156
623	0.234514
622	0.234877
621	0.235343
620	0.235626
619	0.235883
618	0.236252
617	0.236491
616	0.236723
615	0.236972
614	0.237248
613	0.237511
612	0.237948
611	0.238226
610	0.238606
609	0.238897
608	0.239225
607	0.23953
606	0.239708
605	0.239898
604	0.24018
603	0.240491
602	0.240723
601	0.240931
600	0.241194
599	0.241528
598	0.241835
597	0.242054
596	0.242343
595	0.242812
594	0.24314
593	0.243525
592	0.243874
591	0.244237
590	0.244589
589	0.244935
588	0.245329
587	0.245649
586	0.246012
585	0.246346
584	0.246749
583	0.246959
582	0.247372
581	0.247756
580	0.248121
579	0.248453
578	0.248628
577	0.248979
576	0.249206
575	0.249502
574	0.249723
573	0.249968
572	0.250276
571	0.250513
570	0.250727
569	0.251086
568	0.251407
567	0.251706
566	0.252014
565	0.25225
564	0.252495
563	0.252729
562	0.25303
561	0.2534
560	0.253661
559	0.254021
558	0.254247
557	0.254646
556	0.254956
555	0.255289
554	0.255609
553	0.255979
552	0.256225
551	0.256552
550	0.256845
549	0.257159
548	0.257495
547	0.25784
546	0.258254
545	0.258684
544	0.25899
543	0.259299
542	0.259575
541	0.259949
540	0.260212
539	0.260555
538	0.260881
537	0.26117
536	0.261475
535	0.261816
534	0.262099
533	0.262417
532	0.262766
531	0.263024
530	0.263254
529	0.26354
528	0.263772
527	0.26408
526	0.26435
525	0.26462
524	0.264947
523	0.265231
522	0.265524
521	0.265766
520	0.266165
519	0.266482
518	0.266663
517	0.266976
516	0.267218
515	0.267568
514	0.267844
513	0.268144
512	0.268451
511	0.268766
510	0.269045
509	0.269338
508	0.269673
507	0.269975
506	0.270275
505	0.270604
504	0.270872
503	0.271139
502	0.271355
501	0.2718
500	0.272049
499	0.272346
498	0.272596
497	0.27297
496	0.273256
495	0.273517
494	0.273812
493	0.274071
492	0.274345
491	0.274654
490	0.274881
489	0.275166
488	0.275432
487	0.275734
486	0.275937
485	0.276204
484	0.276398
483	0.276691
482	0.276965
481	0.277176
480	0.277399
479	0.277672
478	0.277923
477	0.278184
476	0.278424
475	0.278668
474	0.278896
473	0.279163
472	0.279433
471	0.279687
470	0.279961
469	0.280261
468	0.280529
467	0.28081
466	0.28112
465	0.281374
464	0.281699
463	0.281995
462	0.282303
461	0.282614
460	0.282901
459	0.283226
458	0.283573
457	0.283904
456	0.28427
455	0.284549
454	0.284873
453	0.285184
452	0.285463
451	0.285796
450	0.286089
449	0.286423
448	0.286757
447	0.287057
446	0.287336
445	0.287627
444	0.28789
443	0.288163
442	0.288428
441	0.288742
440	0.289029
439	0.28918
438	0.289404
437	0.289618
436	0.289889
435	0.29022
434	0.290494
433	0.290719
432	0.290895
431	0.291111
430	0.291314
429	0.291521
428	0.291763
427	0.29208
426	0.292296
425	0.292418
424	0.292479
423	0.29252
422	0.292568
421	0.292659
420	0.292777
419	0.292685
418	0.292468
417	0.291953
416	0.291664
415	0.291296
414	0.290779
413	0.29022
412	0.289526
411	0.288862
410	0.287967
409	0.286923
408	0.285731
407	0.284494
406	0.283121
405	0.281509
404	0.279476
403	0.277352
402	0.275107
401	0.272823
400	0.270604
399	0.267775
398	0.264729
397	0.261586
396	0.258197
395	0.254385
394	0.250498
393	0.246392
392	0.24203
391	0.237667
390	0.232783
389	0.227762
388	0.223011
387	0.217897
386	0.212856
385	0.207715
384	0.202357
383	0.196942
382	0.19212
381	0.187674
380	0.182675
379	0.178395
378	0.174904
377	0.170854
376	0.166861
375	0.163168
374	0.16001
373	0.157256
372	0.154905
371	0.152511
370	0.150624
369	0.148296
368	0.14677
367	0.145626
366	0.14373
365	0.141592
364	0.139348
363	0.137465
362	0.135531
361	0.132767
360	0.130025
359	0.128821
358	0.127855
357	0.126735
356	0.125352
355	0.122784
354	0.120375
353	0.117138
352	0.114324
351	0.11194
350	0.107296
349	0.103759
348	0.100154
347	0.098832
346	0.098312
345	0.095885
344	0.093369
343	0.092232
342	0.088285
341	0.084923
340	0.081642
339	0.078548
338	0.076209
337	0.073731
336	0.072971
335	0.071374
334	0.069067
333	0.068967
332	0.068586
331	0.068325
330	0.065392
329	0.062942
328	0.061693
327	0.060851
326	0.059294
325	0.059173
324	0.058111
323	0.056782
322	0.055438
321	0.055315
320	0.055039
319	0.053833
318	0.052948
317	0.052293
316	0.051381
315	0.051416
314	0.051258
313	0.051747
312	0.051052
311	0.050566
310	0.050556
309	0.050316
308	0.049825
307	0.049648
306	0.04975
305	0.049974
304	0.049365
303	0.04879
302	0.048727
301	0.049011
300	0.048843
299	0.049167
298	0.048702
297	0.048287
296	0.047853
295	0.047289
294	0.047083
293	0.046737
292	0.046369
291	0.046297
290	0.046214
289	0.045777
288	0.045936
287	0.045706
286	0.045708
285	0.045243
284	0.044794
283	0.044413
282	0.044058
281	0.043583
280	0.043577
279	0.043249
278	0.043801
277	0.043658
276	0.043729
275	0.04356
274	0.043673
273	0.043847
272	0.044316
271	0.04395
270	0.044267
269	0.044553
268	0.045104
267	0.045741
266	0.046855
265	0.04731
264	0.048139
263	0.049087
262	0.050104
261	0.050941
260	0.052036
259	0.053122
258	0.05466
257	0.056193
256	0.057712
255	0.058942
254	0.060648
253	0.062176
252	0.063721
251	0.064975
250	0.066247
249	0.066976
248	0.068329
247	0.069565
246	0.069943
245	0.070511
244	0.070977
243	0.071598
242	0.071557
241	0.071439
240	0.071333
239	0.070993
238	0.070708
237	0.070086
236	0.069236
235	0.068514
234	0.067856
233	0.067174
232	0.065976
231	0.064759
230	0.063179
229	0.062249
228	0.060618
227	0.058705
226	0.057157
225	0.055716
224	0.054629
223	0.053714
222	0.053182
221	0.051725
220	0.050363
219	0.049285
218	0.047538
217	0.046354
216	0.045648
215	0.046526
214	0.045149
213	0.043844
212	0.043246
211	0.043527
210	0.044844
209	0.045234
208	0.045645
207	0.045668
206	0.045359
205	0.044824
204	0.045284
203	0.045883
202	0.04621
201	0.047065
200	0.047523

## Sheet: ST01-Pt0.05-Cu0.5 + Figure
Wavelenght [nm}	Absorbance [au]	Title	Time
800	0.130032	ST01-Pt0.05/Cu0.5	26.08.2019 10:56:40
799	0.130032
798	0.130032
797	0.130032
796	0.130032
795	0.130032
794	0.130032
793	0.130032
792	0.130032
791	0.129733
790	0.129752
789	0.129319
788	0.129214
787	0.128746
786	0.12863
785	0.128453
784	0.128412
783	0.128283
782	0.128259
781	0.128187
780	0.128165
779	0.128025
778	0.128093
777	0.128146
776	0.128215
775	0.128115
774	0.128287
773	0.128238
772	0.128274
771	0.128116
770	0.128099
769	0.128168
768	0.128064
767	0.127932
766	0.127609
765	0.127382
764	0.127367
763	0.127389
762	0.127369
761	0.127239
760	0.127286
759	0.127304
758	0.127348
757	0.127163
756	0.127205
755	0.127207
754	0.127112
753	0.127157
752	0.126932
751	0.126787
750	0.126851
749	0.127054
748	0.127154
747	0.127145
746	0.126877
745	0.12664
744	0.126518
743	0.126471
742	0.126306
741	0.126163
740	0.126115
739	0.125842
738	0.125852
737	0.125899
736	0.12603
735	0.126145
734	0.126288
733	0.12616
732	0.126034
731	0.125922
730	0.12589
729	0.125999
728	0.126011
727	0.125913
726	0.125678
725	0.125755
724	0.12577
723	0.125853
722	0.125959
721	0.125713
720	0.125594
719	0.125424
718	0.125508
717	0.125546
716	0.125511
715	0.125519
714	0.125391
713	0.125424
712	0.125493
711	0.125597
710	0.125736
709	0.125816
708	0.125823
707	0.125921
706	0.125905
705	0.12583
704	0.126001
703	0.125993
702	0.125943
701	0.12579
700	0.12581
699	0.125949
698	0.126063
697	0.126206
696	0.12623
695	0.126223
694	0.126193
693	0.126179
692	0.126219
691	0.126219
690	0.126256
689	0.126321
688	0.126446
687	0.126518
686	0.126582
685	0.12663
684	0.126706
683	0.126644
682	0.126552
681	0.126521
680	0.126555
679	0.126577
678	0.126658
677	0.126582
676	0.126581
675	0.126627
674	0.126723
673	0.126726
672	0.126628
671	0.126726
670	0.126686
669	0.126855
668	0.12694
667	0.12696
666	0.127016
665	0.127152
664	0.127306
663	0.127322
662	0.12732
661	0.127426
660	0.12771
659	0.127798
658	0.127833
657	0.127755
656	0.127788
655	0.128006
654	0.128146
653	0.128154
652	0.128171
651	0.128206
650	0.128327
649	0.128593
648	0.12871
647	0.128668
646	0.128662
645	0.128718
644	0.12871
643	0.128668
642	0.128799
641	0.128989
640	0.129077
639	0.129266
638	0.129337
637	0.129408
636	0.129608
635	0.129681
634	0.129838
633	0.130006
632	0.13005
631	0.130141
630	0.130333
629	0.13047
628	0.130629
627	0.130648
626	0.130838
625	0.130913
624	0.130924
623	0.131199
622	0.131285
621	0.131463
620	0.13142
619	0.131591
618	0.131684
617	0.131768
616	0.131802
615	0.13196
614	0.132097
613	0.132203
612	0.132407
611	0.132444
610	0.132664
609	0.132752
608	0.132897
607	0.133033
606	0.133057
605	0.13314
604	0.133215
603	0.133429
602	0.133481
601	0.13365
600	0.133854
599	0.133995
598	0.134084
597	0.134226
596	0.134307
595	0.134499
594	0.134786
593	0.13495
592	0.135113
591	0.135385
590	0.13558
589	0.135788
588	0.136009
587	0.136275
586	0.13647
585	0.136766
584	0.136921
583	0.137074
582	0.137404
581	0.13765
580	0.137787
579	0.137995
578	0.138181
577	0.138279
576	0.138506
575	0.138728
574	0.138767
573	0.139018
572	0.139182
571	0.139336
570	0.139364
569	0.139616
568	0.139789
567	0.140019
566	0.140189
565	0.140247
564	0.140433
563	0.14067
562	0.140972
561	0.141132
560	0.141478
559	0.14167
558	0.141834
557	0.142157
556	0.142389
555	0.142738
554	0.143006
553	0.14332
552	0.143522
551	0.143794
550	0.144089
549	0.14431
548	0.144615
547	0.144864
546	0.145227
545	0.145503
544	0.14578
543	0.146044
542	0.146309
541	0.14659
540	0.146817
539	0.147075
538	0.147294
537	0.147522
536	0.147762
535	0.148
534	0.148192
533	0.148398
532	0.148701
531	0.14895
530	0.149174
529	0.149395
528	0.149577
527	0.149893
526	0.150102
525	0.150362
524	0.150638
523	0.150899
522	0.151157
521	0.151378
520	0.151678
519	0.152014
518	0.152278
517	0.152546
516	0.152803
515	0.153073
514	0.153397
513	0.153712
512	0.15394
511	0.154284
510	0.154506
509	0.154796
508	0.155101
507	0.155436
506	0.155703
505	0.155976
504	0.15626
503	0.156549
502	0.156803
501	0.157219
500	0.157514
499	0.157831
498	0.158173
497	0.158495
496	0.158735
495	0.159071
494	0.159439
493	0.159802
492	0.160064
491	0.160382
490	0.160623
489	0.16091
488	0.161259
487	0.161618
486	0.16193
485	0.162216
484	0.16242
483	0.162753
482	0.163054
481	0.163324
480	0.163609
479	0.163949
478	0.16425
477	0.16453
476	0.164824
475	0.165217
474	0.165575
473	0.165969
472	0.166371
471	0.166714
470	0.167097
469	0.167539
468	0.167924
467	0.168316
466	0.168757
465	0.169227
464	0.169675
463	0.170126
462	0.17058
461	0.17107
460	0.171535
459	0.172057
458	0.172554
457	0.173114
456	0.173657
455	0.174171
454	0.174687
453	0.175173
452	0.175645
451	0.176218
450	0.1768
449	0.177352
448	0.177892
447	0.178479
446	0.179024
445	0.179648
444	0.180209
443	0.180865
442	0.181461
441	0.18212
440	0.182678
439	0.183277
438	0.183899
437	0.184515
436	0.185248
435	0.185955
434	0.186701
433	0.187436
432	0.188172
431	0.188931
430	0.189667
429	0.190432
428	0.191177
427	0.191997
426	0.192753
425	0.193459
424	0.194085
423	0.194821
422	0.195536
421	0.196301
420	0.197124
419	0.197909
418	0.198619
417	0.19909
416	0.199778
415	0.200326
414	0.200801
413	0.201242
412	0.20165
411	0.2022
410	0.202402
409	0.202427
408	0.202519
407	0.202522
406	0.202383
405	0.202227
404	0.201776
403	0.201121
402	0.200207
401	0.199306
400	0.198366
399	0.19701
398	0.195741
397	0.194132
396	0.192434
395	0.190459
394	0.187984
393	0.185907
392	0.183547
391	0.180656
390	0.177631
389	0.174578
388	0.171335
387	0.167887
386	0.164493
385	0.160918
384	0.157474
383	0.153912
382	0.150317
381	0.146996
380	0.143212
379	0.139631
378	0.136345
377	0.133069
376	0.129899
375	0.126076
374	0.12296
373	0.119982
372	0.117167
371	0.113816
370	0.111101
369	0.108166
368	0.104558
367	0.101138
366	0.097044
365	0.093712
364	0.089823
363	0.086176
362	0.08149
361	0.076289
360	0.072856
359	0.068409
358	0.06568
357	0.062955
356	0.058393
355	0.053487
354	0.050687
353	0.045775
352	0.041806
351	0.039533
350	0.035484
349	0.031399
348	0.026749
347	0.023035
346	0.020454
345	0.018364
344	0.017056
343	0.013661
342	0.010564
341	0.007626
340	0.003925
339	0.002167
338	0.00036
337	-0.002977
336	-0.0037
335	-0.005873
334	-0.008674
333	-0.009875
332	-0.010047
331	-0.010243
330	-0.01108
329	-0.012403
328	-0.0135
327	-0.015079
326	-0.016235
325	-0.016272
324	-0.017892
323	-0.018689
322	-0.01957
321	-0.019392
320	-0.019513
319	-0.020347
318	-0.020958
317	-0.021422
316	-0.021865
315	-0.021538
314	-0.021893
313	-0.022223
312	-0.022774
311	-0.023115
310	-0.023089
309	-0.022703
308	-0.023179
307	-0.022958
306	-0.022952
305	-0.023117
304	-0.024128
303	-0.024631
302	-0.024726
301	-0.024428
300	-0.024374
299	-0.024336
298	-0.025225
297	-0.025385
296	-0.025727
295	-0.025595
294	-0.025556
293	-0.025588
292	-0.026149
291	-0.026121
290	-0.026144
289	-0.026519
288	-0.026205
287	-0.026214
286	-0.026017
285	-0.026447
284	-0.02714
283	-0.027223
282	-0.027169
281	-0.027072
280	-0.026878
279	-0.026822
278	-0.026972
277	-0.026712
276	-0.026975
275	-0.026895
274	-0.026884
273	-0.026693
272	-0.025976
271	-0.025663
270	-0.025041
269	-0.024232
268	-0.023259
267	-0.021964
266	-0.020674
265	-0.019784
264	-0.01859
263	-0.01706
262	-0.015015
261	-0.012824
260	-0.010963
259	-0.008543
258	-0.005417
257	-0.002604
256	0.000211
255	0.002665
254	0.005253
253	0.00814
252	0.010674
251	0.013034
250	0.015494
249	0.017467
248	0.019803
247	0.02197
246	0.023316
245	0.024404
244	0.025163
243	0.025776
242	0.026151
241	0.025816
240	0.02542
239	0.024671
238	0.023897
237	0.022645
236	0.021153
235	0.019506
234	0.017846
233	0.015851
232	0.013431
231	0.010838
230	0.007521
229	0.005196
228	0.00194
227	-0.001027
226	-0.003546
225	-0.006577
224	-0.008922
223	-0.011731
222	-0.013671
221	-0.016121
220	-0.017505
219	-0.01992
218	-0.021531
217	-0.023572
216	-0.024285
215	-0.025053
214	-0.026851
213	-0.027125
212	-0.028258
211	-0.026267
210	-0.02455
209	-0.02269
208	-0.023191
207	-0.024367
206	-0.024979
205	-0.02619
204	-0.02671
203	-0.027987
202	-0.028195
201	-0.029156
200	-0.029448
