# Supplementary material for: Mono- and bimetallic (Pt/Cu) titanium(IV) oxide photocatalysts. Physicochemical and photocatalytic data of magnetic nanocomposites’ shell
Source: Data Brief. 2020 Jun 4;31:105814. doi: 10.1016/j.dib.2020.105814 (PMC7287231; doi:10.1016/j.dib.2020.105814)
Supplement: Supplementary file 1 [file mmc1.zip › Figure 4 a-d_raw.xlsx]

## Sheet: Arkusz1
			H2 evolution
				Cu			Pt
				0	0.1	0.5	0	0.05	0.1
			x [matrix]	y [H2]	y [H2]	y [H2]	y [H2]	y [H2]	y [H2]
			TBT	0.0062	0.1778	0.2076	0.0062	0.4216	0.4261
			ST01	0.0066	0.3164	0.3314	0.0066	0.6143	0.633
			FP6	0.0055	0.1415	0.1629	0.0055	0.5017	0.5542
			ST41	0.0047	0.0369	0.0199	0.0047	0.3556	0.3567
			CO2 evolution
				Cu 0	Cu 0.1	Cu 0.5	Pt 0	Pt 0.05	Pt 0.1
			x [matrix]	y [CO2]	y [CO2]	y [CO2]	y [CO2]	y [CO2]	y [CO2]
			TBT	0.0003	0.0279	0.0482	0.0003	0.1024	0.1159
			ST01	0.0248	0.0292	0.0301	0.0248	0.0962	0.1033
			FP6	0.0386	0.0414	0.055	0.0386	0.0979	0.1038
			ST41	0.0259	0.0314	0.04	0.0259	0.1073	0.0832
