# Supplementary material for: Mono- and bimetallic (Pt/Cu) titanium(IV) oxide photocatalysts. Physicochemical and photocatalytic data of magnetic nanocomposites’ shell
Source: Data Brief. 2020 Jun 4;31:105814. doi: 10.1016/j.dib.2020.105814 (PMC7287231; doi:10.1016/j.dib.2020.105814)
Supplement: Supplementary file 1 [file mmc1.zip › Figure 5 a-b_raw.xlsx]

## Sheet: Arkusz1
		H2 evolution - bimetal Pt/Cu
	Matrix	Pt0.05/Cu0.1	Pt0.1/Cu0.1	Pt0.05/Cu0.5
	TBT	0.4184	0.4344	0.3406
	ST01	0.4989	0.5021	0.4276
	FP6	0.2382	0.4167	0.3141
	ST41	0.1962	0.2142	0.1682
		CO2 evolution - bimetal Pt/Cu
		Pt0.05/Cu0.1	Pt0.1/Cu0.1	Pt0.05/Cu0.5
	TBT	0.081	0.0649	0.0441
	ST01	0.0649	0.066	0.0294
	FP6	0.0573	0.098	0.0739
	ST41	0.0944	0.0957	0.0977
