# Supplementary material for: Mono- and bimetallic (Pt/Cu) titanium(IV) oxide photocatalysts. Physicochemical and photocatalytic data of magnetic nanocomposites’ shell
Source: Data Brief. 2020 Jun 4;31:105814. doi: 10.1016/j.dib.2020.105814 (PMC7287231; doi:10.1016/j.dib.2020.105814)
Supplement: Supplementary file 1 [file mmc1.zip › Figure 6 a-b_raw.xlsx]

## Sheet: Arkusz1
					0	0.05	0.1
		Figure 6a			Pt 0	Pt 0,05	Pt 0,1
			ST41	x [ Cu]	y [H2]	y [H2]	y [H2]
				0	0.0047	0.3556	0.3567
				0.1	0.0369	0.2382	0.2142
				0.5	0.0199	0.1682
		Figure 6b	ST41		Pt 0	Pt 0,05	Pt 0,1
				x [ Cu]	y [CO2]	y [CO2]	y [CO2]
				0	0.0259	0.1073	0.0832
				0.1	0.0314	0.0944	0.0957
				0.5	0.04	0.0977
