# Supplementary material for: Mono- and bimetallic (Pt/Cu) titanium(IV) oxide photocatalysts. Physicochemical and photocatalytic data of magnetic nanocomposites’ shell
Source: Data Brief. 2020 Jun 4;31:105814. doi: 10.1016/j.dib.2020.105814 (PMC7287231; doi:10.1016/j.dib.2020.105814)
Supplement: Supplementary file 1 [file mmc1.zip › Figure 7_raw.xlsx]

## Sheet: a-b
		Phenol degradation - monometal Pt
			0	0.05	0.1
		Matrix	0 % Pt	0.05 % Pt	0.1 % Pt
	Rate constant k [min-1] x 10-2	TBT	2.1	2.17	2.71
		ST01	1.46	2.62	2.83
		FP6	2.94	2.52	3.38
		ST41	5.18	7.9	9.98
		Matrix	0 % Pt	0.05 % Pt	0.1 % Pt
	TOC reduction [%]	TBT	65	65	60
		ST01	57	72	70
		FP6	85	70	74
		ST41	68	85	95

## Sheet: c-d
		Phenol degradation - monometal Cu
			0	0.1	0.5
		Matrix	0 % Cu	0.1 % Cu	0.5 % Cu
	Rate constant k [min-1] x 10-2	TBT	2.1	1.82	1.25
		ST01	1.46	0.77	0.57
		FP6	2.94	2.65	1.65
		ST41	5.18	5.55	6.03
		Matrix	0 % Cu	0.1 % Cu	0.5 % Cu
	TOC reduction [%]	TBT	65	52	13
		ST01	57	40	28
		FP6	85	92	79
		ST41	68	55	53

## Sheet: e-f
		Phenol degradation - bimetal Pt/Cu
	Matrix	Pt0.05/Cu0.1	Pt0.1/Cu0.1	Pt0.05/Cu0.5
Rate constant k [min-1] x 10-2	TBT	2.03	2.27	1.81
	ST01	1.37	1.52	0.89
	FP6	3.89	4.1	4.34
	ST41	7.61	7.84	6.82
	Matrix	Pt0.05/Cu0.1	Pt0.1/Cu0.1	Pt0.05/Cu0.5
TOC reduction [%]	TBT	67	58	59
	ST01	55	51	36
	FP6	93	88	88
	ST41	95	93	80
