# Supplementary material for: Mono- and bimetallic (Pt/Cu) titanium(IV) oxide photocatalysts. Physicochemical and photocatalytic data of magnetic nanocomposites’ shell
Source: Data Brief. 2020 Jun 4;31:105814. doi: 10.1016/j.dib.2020.105814 (PMC7287231; doi:10.1016/j.dib.2020.105814)
Supplement: Supplementary file 1 [file mmc1.zip › Table 1-3_raw.xlsx]

## Sheet: Table 3
						Anatase [nm]	Anatase [%]	Rutile [nm]	Rutile [%]	Brookite [nm]	Brookite [%]
				TBT	Pt0.05/Cu0.1	10.48 ± 0.05	65 ± 5	-	-	8.0 ± 0.2	35 ± 0.2
					Pt0.1/Cu0.1	8.81 ± 0.04	68 ± 7	-	-	8.01 ± 0.17	32 ± 4
					Pt0.05/Cu0.5	10.29 ± 0.05	68 ± 2	-	-	8.0 ± 0.2	32 ± 3
				ST01	Pt0.05/Cu0.1	14.38 ± 0.06	100.0 ± 0.3	-	-	-	-
					Pt0.1/Cu0.1	14.69 ± 0.06	100.0 ± 0.3	-	-	-	-
					Pt0.05/Cu0.5	13.97 ± 0.03	100.0 ± 0.3	-	-	-	-
				FP6	Pt0.05/Cu0.1	11.35 ± 0.06	94.8 ± 0.3	10.0 ± 0.4	5.20 ± 0.19	-	-
					Pt0.1/Cu0.1	11.45 ± 0.06	89.1 ± 0.3	6.5 ± 0.4	10.9 ± 0.5	-	-
					Pt0.05/Cu0.5	11.41 ± 0.06	82.2 ± 0.4	4.4 ± 0.1	17.8 ± 1.2	-	-
				ST41	Pt0.05/Cu0.1	46.6 ± 0.2	100.0 ± 0.2	-	-	-	-
					Pt0.1/Cu0.1	47.0 ± 0.2	100.0 ± 0.2	-	-	-	-
					Pt0.05/Cu0.5	47.5 ± 0.2	100.0 ± 0.2	-	-	-	-

## Sheet: Table 2
						Anatase [nm]	Anatase [%]	Rutile [nm]	Rutile [%]	Brookite [nm]	Brookite [%]
				TBT	Pt0.05	9.0 ± 1.3	64.50 ± 0.19	-	-	8.11 ± 0.06	35.5 ± 0.4
					Pt0.1	8.681 ± 0.015	67 ± 5	-	-	8.01 ± 0.05	33 ± 2
					Cu0.1	8.523 ± 0.013	62 ± 18	-	-	8.00 ± 0.06	38 ± 28
					Cu0.5	8.481 ± 0.012	68.2 ± 0.3	-	-	7.81 ± 0.06	31.8 ± 0.4
				ST01	Pt0.05	16.58 ± 0.04	100 ± 5	-	-	-	-
					Pt0.1	16.44 ± 0.09	100 ± 1	-	-	-	-
					Cu0.1	16.01 ± 0.05	100 ± 2	-	-	-	-
					Cu0.5	15.25 ± 0.04	100 ± 8	-	-	-	-
				FP6	Pt0.05	12.55 ± 0.02	96.2 ± 0.4	6.76 ± 0.12	3.8 ± 0.3	-	-
					Pt0.1	12.58 ± 0.02	92.5 ± 0.6	4.33 ± 0.07	7.5 ± 1.3	-	-
					Cu0.1	12.37 ± 0.02	97.1 ± 1.9	14.4 ± 0.3	2.9 ± 0.6	-	-
					Cu0.5	12. 12 ± 0.02	96.8 ± 0.6	13.9 ± 0.4	3.2 ± 0.6	-	-
				ST41	Pt0.05	54.0 ± 0.8	100.0 ± 0.2	-	-	-	-
					Pt0.1	41.42 ± 0.19	100.0 ± 0.2	-	-	-	-
					Cu0.1	45.5 ± 0.2	100.0 ± 0.2	-	-	-	-
					Cu0.5	40.2 ± 0.2	100.0 ± 0.2	-	-	-	-

## Sheet: Table 1
						Anatase [nm]	Anatase [%]	Rutile [nm]	Rutile [%]	Brookite [nm]	Brookite [%]
				TiO2	TBT	8.17 ± 0.04	63 ± 6	-	-	7.69 ± 0.19	37 ± 4
					ST01	7.66 ± 0.05	100.0 ± 0.4	-	-	-	-
					FP6	11.19 ± 0.03	90 ± 12	1.59 ± 0.02	10 ± 5	-	-
					ST41	45.8 ± 0.2	100.0 ± 02	-	-	-	-
