# Supplementary material for: Mono- and bimetallic (Pt/Cu) titanium(IV) oxide photocatalysts. Physicochemical and photocatalytic data of magnetic nanocomposites’ shell
Source: Data Brief. 2020 Jun 4;31:105814. doi: 10.1016/j.dib.2020.105814 (PMC7287231; doi:10.1016/j.dib.2020.105814)
Supplement: Supplementary file 1 [file mmc1.zip › Table 4-5_raw.xlsx]

## Sheet: Table 4 and 5
				BET Surface Area [m2/g]
				No metal	Pt0.05	Pt0.1	Cu0.1	Cu0.5
		TiO2	TBT	117.288	113.049	112.385	118.157	99.8969
			ST01	180.892	112.614	106.475	113.116	115.776
			FP6	103.7	85.9185	80.8684	85.6986	87.8896
			ST41	10.4861	10.0801	9.9405	9.7216	9.5462
				BET Surface Area [m2/g]
				Pt0.05/Cu0.1	Pt0.1/Cu0.1	Pt0.05/Cu0.5
		TiO2	TBT	106.721	111.594	108.123
			ST01	116.345	106.67	117.439
			FP6	85.7423	86.2519	90.2055
			ST41	10.2924	10.5974	10.6155
